# Supplementary material for: Defects in 8-oxo-guanine repair pathway cause high frequency of C > A substitutions in neuroblastoma
Source: Proc Natl Acad Sci U S A. 2021 Sep 3;118(36):e2007898118. doi: 10.1073/pnas.2007898118 (PMC8433536; doi:10.1073/pnas.2007898118)
Supplement: Supplementary File [file pnas.2007898118.sd01.xlsx]

## Sheet: Names of clones
	Sample names clone/subclone pair	Days between
		clonal steps
MUTYH KO1	10/10.3	122
MUTYH KO2	18/18.2	122
OGG1 KO1	14/14.2	122
OGG1 KO2	61/61.1	122
NUDT1 KO1	4/4.1	122
NUDT1 KO2	20/20.3	122
Wild-type 1	wt9/wt9.1	80
Wild-type 2	wt1/wt1.2.1	126

## Sheet: NUDT1KO1_subclone4.1-spec_INDEL
##fileformat=VCFv4.1
##ALT=<ID=NON_REF,Description="Represents any possible alternative allele at this location">
##FILTER=<ID=INDEL_HardToValidate,Description="MQ0 >= 4 && ((MQ0 / (1.0 * DP)) > 0.1)">
##FILTER=<ID=INDEL_LowCoverage,Description="DP < 5">
##FILTER=<ID=INDEL_LowQual,Description="QUAL >= 30.0 && QUAL < 50.0">
##FILTER=<ID=INDEL_LowQualityDepth,Description="QD < 2.0">
##FILTER=<ID=INDEL_ReadPosRankSumLow,Description="ReadPosRankSum < -20.0">
##FILTER=<ID=INDEL_SOR,Description="SOR > 10.0">
##FILTER=<ID=INDEL_StrandBias,Description="FS > 200.0">
##FILTER=<ID=INDEL_VeryLowQual,Description="QUAL < 30.0">
##FILTER=<ID=LowQual,Description="Low quality">
##FILTER=<ID=SNP_HaplotypeScoreHigh,Description="HaplotypeScore > 13.0">
##FILTER=<ID=SNP_HardToValidate,Description="MQ0 >= 4 && ((MQ0 / (1.0 * DP)) > 0.1)">
##FILTER=<ID=SNP_LowCoverage,Description="DP < 5">
##FILTER=<ID=SNP_LowQual,Description="QUAL >= 30.0 && QUAL < 50.0">
##FILTER=<ID=SNP_LowQualityDepth,Description="QD < 2.0">
##FILTER=<ID=SNP_MQRankSumLow,Description="MQRankSum < -12.5">
##FILTER=<ID=SNP_MappingQuality,Description="MQ < 40.0">
##FILTER=<ID=SNP_ReadPosRankSumLow,Description="ReadPosRankSum < -8.0">
##FILTER=<ID=SNP_SOR,Description="SOR > 4.0">
##FILTER=<ID=SNP_StrandBias,Description="FS > 60.0">
##FILTER=<ID=SNP_VeryLowQual,Description="QUAL < 30">
##FILTER=<ID=SnpCluster,Description="SNPs found in clusters">
##FORMAT=<ID=AD,Number=.,Type=Integer,Description="Allelic depths for the ref and alt alleles in the order listed">
##FORMAT=<ID=DP,Number=1,Type=Integer,Description="Approximate read depth (reads with MQ=255 or with bad mates are filtered)">
##FORMAT=<ID=GQ,Number=1,Type=Integer,Description="Genotype Quality">
##FORMAT=<ID=GT,Number=1,Type=String,Description="Genotype">
##FORMAT=<ID=MIN_DP,Number=1,Type=Integer,Description="Minimum DP observed within the GVCF block">
##FORMAT=<ID=PGT,Number=1,Type=String,Description="Physical phasing haplotype information, describing how the alternate alleles are phased in relation to one another">
##FORMAT=<ID=PID,Number=1,Type=String,Description="Physical phasing ID information, where each unique ID within a given sample (but not across samples) connects records within a phasing group">
##FORMAT=<ID=PL,Number=G,Type=Integer,Description="Normalized, Phred-scaled likelihoods for genotypes as defined in the VCF specification">
##FORMAT=<ID=RGQ,Number=1,Type=Integer,Description="Unconditional reference genotype confidence, encoded as a phred quality -10*log10 p(genotype call is wrong)">
##FORMAT=<ID=SB,Number=4,Type=Integer,Description="Per-sample component statistics which comprise the Fisher's Exact Test to detect strand bias.">
##GATKCommandLine.CombineVariants=<ID=CombineVariants,Version=3.4-46-gbc02625,Date="Thu Dec 06 16:07:26 CET 2018",Epoch=1544108846118,CommandLineOptions="analysis_type=CombineVariants input_file=[] showFullBamList=false read_buffer_size=null phone_home=AWS gatk_key=null tag=NA read_filter=[] disable_read_filter=[] intervals=null excludeIntervals=null interval_set_rule=UNION interval_merging=ALL i…
##GATKCommandLine.GenotypeGVCFs=<ID=GenotypeGVCFs,Version=3.4-46-gbc02625,Date="Thu Dec 06 14:26:28 CET 2018",Epoch=1544102788467,CommandLineOptions="analysis_type=GenotypeGVCFs input_file=[] showFullBamList=false read_buffer_size=null phone_home=AWS gatk_key=null tag=NA read_filter=[] disable_read_filter=[] intervals=[/hpc/pmc_vanboxtel/processed/HMFreg0308NB/tmp/.queue/scatterGather/HaplotypeCa…
##GATKCommandLine.HaplotypeCaller=<ID=HaplotypeCaller,Version=3.4-46-gbc02625,Date="Wed Dec 05 23:53:00 CET 2018",Epoch=1544050380294,CommandLineOptions="analysis_type=HaplotypeCaller input_file=[/hpc/pmc_vanboxtel/processed/HMFreg0308NB/Clone-14-2_dedup.realigned/mapping/Clone-14-2_dedup.realigned.bam] showFullBamList=false read_buffer_size=null phone_home=AWS gatk_key=null tag=NA read_filter=[]…
##GATKCommandLine.SelectVariants.2=<ID=SelectVariants,Version=3.4-46-gbc02625,Date="Fri Mar 01 16:09:57 CET 2019",Epoch=1551452997078,CommandLineOptions="analysis_type=SelectVariants input_file=[] showFullBamList=false read_buffer_size=null phone_home=AWS gatk_key=null tag=NA read_filter=[] disable_read_filter=[] intervals=null excludeIntervals=null interval_set_rule=UNION interval_merging=ALL in…
##GATKCommandLine.SelectVariants=<ID=SelectVariants,Version=3.4-46-gbc02625,Date="Thu Dec 06 15:57:26 CET 2018",Epoch=1544108246233,CommandLineOptions="analysis_type=SelectVariants input_file=[] showFullBamList=false read_buffer_size=null phone_home=AWS gatk_key=null tag=NA read_filter=[] disable_read_filter=[] intervals=null excludeIntervals=null interval_set_rule=UNION interval_merging=ALL inte…
##GATKCommandLine.VariantAnnotator=<ID=VariantAnnotator,Version=3.4-46-gbc02625,Date="Thu Dec 06 17:08:19 CET 2018",Epoch=1544112499945,CommandLineOptions="analysis_type=VariantAnnotator input_file=[] showFullBamList=false read_buffer_size=null phone_home=AWS gatk_key=null tag=NA read_filter=[] disable_read_filter=[] intervals=null excludeIntervals=null interval_set_rule=UNION interval_merging=AL…
##GATKCommandLine.VariantFiltration=<ID=VariantFiltration,Version=3.4-46-gbc02625,Date="Thu Dec 06 16:00:54 CET 2018",Epoch=1544108454013,CommandLineOptions="analysis_type=VariantFiltration input_file=[] showFullBamList=false read_buffer_size=null phone_home=AWS gatk_key=null tag=NA read_filter=[] disable_read_filter=[] intervals=[/hpc/pmc_vanboxtel/processed/HMFreg0308NB/tmp/.queue/scatterGather…
##GVCFBlock0-1=minGQ=0(inclusive),maxGQ=1(exclusive)
##GVCFBlock1-2=minGQ=1(inclusive),maxGQ=2(exclusive)
##GVCFBlock10-11=minGQ=10(inclusive),maxGQ=11(exclusive)
##GVCFBlock11-12=minGQ=11(inclusive),maxGQ=12(exclusive)
##GVCFBlock12-13=minGQ=12(inclusive),maxGQ=13(exclusive)
##GVCFBlock13-14=minGQ=13(inclusive),maxGQ=14(exclusive)
##GVCFBlock14-15=minGQ=14(inclusive),maxGQ=15(exclusive)
##GVCFBlock15-16=minGQ=15(inclusive),maxGQ=16(exclusive)
##GVCFBlock16-17=minGQ=16(inclusive),maxGQ=17(exclusive)
##GVCFBlock17-18=minGQ=17(inclusive),maxGQ=18(exclusive)
##GVCFBlock18-19=minGQ=18(inclusive),maxGQ=19(exclusive)
##GVCFBlock19-20=minGQ=19(inclusive),maxGQ=20(exclusive)
##GVCFBlock2-3=minGQ=2(inclusive),maxGQ=3(exclusive)
##GVCFBlock20-21=minGQ=20(inclusive),maxGQ=21(exclusive)
##GVCFBlock21-22=minGQ=21(inclusive),maxGQ=22(exclusive)
##GVCFBlock22-23=minGQ=22(inclusive),maxGQ=23(exclusive)
##GVCFBlock23-24=minGQ=23(inclusive),maxGQ=24(exclusive)
##GVCFBlock24-25=minGQ=24(inclusive),maxGQ=25(exclusive)
##GVCFBlock25-26=minGQ=25(inclusive),maxGQ=26(exclusive)
##GVCFBlock26-27=minGQ=26(inclusive),maxGQ=27(exclusive)
##GVCFBlock27-28=minGQ=27(inclusive),maxGQ=28(exclusive)
##GVCFBlock28-29=minGQ=28(inclusive),maxGQ=29(exclusive)
##GVCFBlock29-30=minGQ=29(inclusive),maxGQ=30(exclusive)
##GVCFBlock3-4=minGQ=3(inclusive),maxGQ=4(exclusive)
##GVCFBlock30-31=minGQ=30(inclusive),maxGQ=31(exclusive)
##GVCFBlock31-32=minGQ=31(inclusive),maxGQ=32(exclusive)
##GVCFBlock32-33=minGQ=32(inclusive),maxGQ=33(exclusive)
##GVCFBlock33-34=minGQ=33(inclusive),maxGQ=34(exclusive)
##GVCFBlock34-35=minGQ=34(inclusive),maxGQ=35(exclusive)
##GVCFBlock35-36=minGQ=35(inclusive),maxGQ=36(exclusive)
##GVCFBlock36-37=minGQ=36(inclusive),maxGQ=37(exclusive)
##GVCFBlock37-38=minGQ=37(inclusive),maxGQ=38(exclusive)
##GVCFBlock38-39=minGQ=38(inclusive),maxGQ=39(exclusive)
##GVCFBlock39-40=minGQ=39(inclusive),maxGQ=40(exclusive)
##GVCFBlock4-5=minGQ=4(inclusive),maxGQ=5(exclusive)
##GVCFBlock40-41=minGQ=40(inclusive),maxGQ=41(exclusive)
##GVCFBlock41-42=minGQ=41(inclusive),maxGQ=42(exclusive)
##GVCFBlock42-43=minGQ=42(inclusive),maxGQ=43(exclusive)
##GVCFBlock43-44=minGQ=43(inclusive),maxGQ=44(exclusive)
##GVCFBlock44-45=minGQ=44(inclusive),maxGQ=45(exclusive)
##GVCFBlock45-46=minGQ=45(inclusive),maxGQ=46(exclusive)
##GVCFBlock46-47=minGQ=46(inclusive),maxGQ=47(exclusive)
##GVCFBlock47-48=minGQ=47(inclusive),maxGQ=48(exclusive)
##GVCFBlock48-49=minGQ=48(inclusive),maxGQ=49(exclusive)
##GVCFBlock49-50=minGQ=49(inclusive),maxGQ=50(exclusive)
##GVCFBlock5-6=minGQ=5(inclusive),maxGQ=6(exclusive)
##GVCFBlock50-51=minGQ=50(inclusive),maxGQ=51(exclusive)
##GVCFBlock51-52=minGQ=51(inclusive),maxGQ=52(exclusive)
##GVCFBlock52-53=minGQ=52(inclusive),maxGQ=53(exclusive)
##GVCFBlock53-54=minGQ=53(inclusive),maxGQ=54(exclusive)
##GVCFBlock54-55=minGQ=54(inclusive),maxGQ=55(exclusive)
##GVCFBlock55-56=minGQ=55(inclusive),maxGQ=56(exclusive)
##GVCFBlock56-57=minGQ=56(inclusive),maxGQ=57(exclusive)
##GVCFBlock57-58=minGQ=57(inclusive),maxGQ=58(exclusive)
##GVCFBlock58-59=minGQ=58(inclusive),maxGQ=59(exclusive)
##GVCFBlock59-60=minGQ=59(inclusive),maxGQ=60(exclusive)
##GVCFBlock6-7=minGQ=6(inclusive),maxGQ=7(exclusive)
##GVCFBlock60-70=minGQ=60(inclusive),maxGQ=70(exclusive)
##GVCFBlock7-8=minGQ=7(inclusive),maxGQ=8(exclusive)
##GVCFBlock70-80=minGQ=70(inclusive),maxGQ=80(exclusive)
##GVCFBlock8-9=minGQ=8(inclusive),maxGQ=9(exclusive)
##GVCFBlock80-90=minGQ=80(inclusive),maxGQ=90(exclusive)
##GVCFBlock9-10=minGQ=9(inclusive),maxGQ=10(exclusive)
##GVCFBlock90-99=minGQ=90(inclusive),maxGQ=99(exclusive)
##GVCFBlock99-2147483647=minGQ=99(inclusive),maxGQ=2147483647(exclusive)
##INFO=<ID=AC,Number=A,Type=Integer,Description="Allele count in genotypes, for each ALT allele, in the same order as listed">
##INFO=<ID=AF,Number=A,Type=Float,Description="Allele Frequency, for each ALT allele, in the same order as listed">
##INFO=<ID=AN,Number=1,Type=Integer,Description="Total number of alleles in called genotypes">
##INFO=<ID=ANN,Number=.,Type=String,Description="Functional annotations: 'Allele | Annotation | Annotation_Impact | Gene_Name | Gene_ID | Feature_Type | Feature_ID | Transcript_BioType | Rank | HGVS.c | HGVS.p | cDNA.pos / cDNA.length | CDS.pos / CDS.length | AA.pos / AA.length | Distance | ERRORS / WARNINGS / INFO'">
##INFO=<ID=BaseQRankSum,Number=1,Type=Float,Description="Z-score from Wilcoxon rank sum test of Alt Vs. Ref base qualities">
##INFO=<ID=ClippingRankSum,Number=1,Type=Float,Description="Z-score From Wilcoxon rank sum test of Alt vs. Ref number of hard clipped bases">
##INFO=<ID=DB,Number=0,Type=Flag,Description="dbSNP Membership">
##INFO=<ID=DP,Number=1,Type=Integer,Description="Approximate read depth	some reads may have been filtered">
##INFO=<ID=DS,Number=0,Type=Flag,Description="Were any of the samples downsampled?">
##INFO=<ID=END,Number=1,Type=Integer,Description="Stop position of the interval">
##INFO=<ID=FS,Number=1,Type=Float,Description="Phred-scaled p-value using Fisher's exact test to detect strand bias">
##INFO=<ID=GoNLv5_AC,Number=A,Type=Integer,Description="Allele count in genotypes, for each ALT allele, in the same order as listed">
##INFO=<ID=GoNLv5_AF,Number=A,Type=Float,Description="Allele Frequency, for each ALT allele, in the same order as listed">
##INFO=<ID=GoNLv5_AN,Number=1,Type=Integer,Description="Total number of alleles in called genotypes">
##INFO=<ID=HaplotypeScore,Number=1,Type=Float,Description="Consistency of the site with at most two segregating haplotypes">
##INFO=<ID=InbreedingCoeff,Number=1,Type=Float,Description="Inbreeding coefficient as estimated from the genotype likelihoods per-sample when compared against the Hardy-Weinberg expectation">
##INFO=<ID=LOF,Number=.,Type=String,Description="Predicted loss of function effects for this variant. Format: 'Gene_Name | Gene_ID | Number_of_transcripts_in_gene | Percent_of_transcripts_affected'">
##INFO=<ID=MLEAC,Number=A,Type=Integer,Description="Maximum likelihood expectation (MLE) for the allele counts (not necessarily the same as the AC), for each ALT allele, in the same order as listed">
##INFO=<ID=MLEAF,Number=A,Type=Float,Description="Maximum likelihood expectation (MLE) for the allele frequency (not necessarily the same as the AF), for each ALT allele, in the same order as listed">
##INFO=<ID=MQ,Number=1,Type=Float,Description="RMS Mapping Quality">
##INFO=<ID=MQRankSum,Number=1,Type=Float,Description="Z-score From Wilcoxon rank sum test of Alt vs. Ref read mapping qualities">
##INFO=<ID=NMD,Number=.,Type=String,Description="Predicted nonsense mediated decay effects for this variant. Format: 'Gene_Name | Gene_ID | Number_of_transcripts_in_gene | Percent_of_transcripts_affected'">
##INFO=<ID=QD,Number=1,Type=Float,Description="Variant Confidence/Quality by Depth">
##INFO=<ID=ReadPosRankSum,Number=1,Type=Float,Description="Z-score from Wilcoxon rank sum test of Alt vs. Ref read position bias">
##INFO=<ID=SOR,Number=1,Type=Float,Description="Symmetric Odds Ratio of 2x2 contingency table to detect strand bias">
##INFO=<ID=dbNSFP_1000Gp1_AC,Number=A,Type=Integer,Description="Field '1000Gp1_AC' from dbNSFP">
##INFO=<ID=dbNSFP_1000Gp1_AF,Number=A,Type=Float,Description="Field '1000Gp1_AF' from dbNSFP">
##INFO=<ID=dbNSFP_1000Gp1_AFR_AC,Number=A,Type=Integer,Description="Field '1000Gp1_AFR_AC' from dbNSFP">
##INFO=<ID=dbNSFP_1000Gp1_AFR_AF,Number=A,Type=Float,Description="Field '1000Gp1_AFR_AF' from dbNSFP">
##INFO=<ID=dbNSFP_1000Gp1_AMR_AC,Number=A,Type=Integer,Description="Field '1000Gp1_AMR_AC' from dbNSFP">
##INFO=<ID=dbNSFP_1000Gp1_AMR_AF,Number=A,Type=Float,Description="Field '1000Gp1_AMR_AF' from dbNSFP">
##INFO=<ID=dbNSFP_1000Gp1_ASN_AC,Number=A,Type=Integer,Description="Field '1000Gp1_ASN_AC' from dbNSFP">
##INFO=<ID=dbNSFP_1000Gp1_ASN_AF,Number=A,Type=Float,Description="Field '1000Gp1_ASN_AF' from dbNSFP">
##INFO=<ID=dbNSFP_1000Gp1_EUR_AC,Number=A,Type=Integer,Description="Field '1000Gp1_EUR_AC' from dbNSFP">
##INFO=<ID=dbNSFP_1000Gp1_EUR_AF,Number=A,Type=Float,Description="Field '1000Gp1_EUR_AF' from dbNSFP">
##INFO=<ID=dbNSFP_ARIC5606_AA_AC,Number=A,Type=Integer,Description="Field 'ARIC5606_AA_AC' from dbNSFP">
##INFO=<ID=dbNSFP_ARIC5606_AA_AF,Number=A,Type=Float,Description="Field 'ARIC5606_AA_AF' from dbNSFP">
##INFO=<ID=dbNSFP_ARIC5606_EA_AC,Number=A,Type=Integer,Description="Field 'ARIC5606_EA_AC' from dbNSFP">
##INFO=<ID=dbNSFP_ARIC5606_EA_AF,Number=A,Type=Float,Description="Field 'ARIC5606_EA_AF' from dbNSFP">
##INFO=<ID=dbNSFP_Ancestral_allele,Number=A,Type=Character,Description="Field 'Ancestral_allele' from dbNSFP">
##INFO=<ID=dbNSFP_CADD_phred,Number=A,Type=Float,Description="Field 'CADD_phred' from dbNSFP">
##INFO=<ID=dbNSFP_CADD_raw,Number=A,Type=Float,Description="Field 'CADD_raw' from dbNSFP">
##INFO=<ID=dbNSFP_CADD_raw_rankscore,Number=A,Type=Float,Description="Field 'CADD_raw_rankscore' from dbNSFP">
##INFO=<ID=dbNSFP_COSMIC_CNT,Number=A,Type=Integer,Description="Field 'COSMIC_CNT' from dbNSFP">
##INFO=<ID=dbNSFP_COSMIC_ID,Number=A,Type=String,Description="Field 'COSMIC_ID' from dbNSFP">
##INFO=<ID=dbNSFP_ESP6500_AA_AF,Number=A,Type=Float,Description="Field 'ESP6500_AA_AF' from dbNSFP">
##INFO=<ID=dbNSFP_ESP6500_EA_AF,Number=A,Type=Float,Description="Field 'ESP6500_EA_AF' from dbNSFP">
##INFO=<ID=dbNSFP_Ensembl_geneid,Number=A,Type=String,Description="Field 'Ensembl_geneid' from dbNSFP">
##INFO=<ID=dbNSFP_Ensembl_transcriptid,Number=A,Type=String,Description="Field 'Ensembl_transcriptid' from dbNSFP">
##INFO=<ID=dbNSFP_ExAC_AC,Number=A,Type=Integer,Description="Field 'ExAC_AC' from dbNSFP">
##INFO=<ID=dbNSFP_ExAC_AF,Number=A,Type=Float,Description="Field 'ExAC_AF' from dbNSFP">
##INFO=<ID=dbNSFP_ExAC_AFR_AC,Number=A,Type=Integer,Description="Field 'ExAC_AFR_AC' from dbNSFP">
##INFO=<ID=dbNSFP_ExAC_AFR_AF,Number=A,Type=Float,Description="Field 'ExAC_AFR_AF' from dbNSFP">
##INFO=<ID=dbNSFP_ExAC_AMR_AC,Number=A,Type=Integer,Description="Field 'ExAC_AMR_AC' from dbNSFP">
##INFO=<ID=dbNSFP_ExAC_AMR_AF,Number=A,Type=Float,Description="Field 'ExAC_AMR_AF' from dbNSFP">
##INFO=<ID=dbNSFP_ExAC_Adj_AC,Number=A,Type=Integer,Description="Field 'ExAC_Adj_AC' from dbNSFP">
##INFO=<ID=dbNSFP_ExAC_Adj_AF,Number=A,Type=Float,Description="Field 'ExAC_Adj_AF' from dbNSFP">
##INFO=<ID=dbNSFP_ExAC_EAS_AC,Number=A,Type=Integer,Description="Field 'ExAC_EAS_AC' from dbNSFP">
##INFO=<ID=dbNSFP_ExAC_EAS_AF,Number=A,Type=Float,Description="Field 'ExAC_EAS_AF' from dbNSFP">
##INFO=<ID=dbNSFP_ExAC_FIN_AC,Number=A,Type=Integer,Description="Field 'ExAC_FIN_AC' from dbNSFP">
##INFO=<ID=dbNSFP_ExAC_FIN_AF,Number=A,Type=Float,Description="Field 'ExAC_FIN_AF' from dbNSFP">
##INFO=<ID=dbNSFP_ExAC_NFE_AC,Number=A,Type=Integer,Description="Field 'ExAC_NFE_AC' from dbNSFP">
##INFO=<ID=dbNSFP_ExAC_NFE_AF,Number=A,Type=Float,Description="Field 'ExAC_NFE_AF' from dbNSFP">
##INFO=<ID=dbNSFP_ExAC_SAS_AC,Number=A,Type=Integer,Description="Field 'ExAC_SAS_AC' from dbNSFP">
##INFO=<ID=dbNSFP_ExAC_SAS_AF,Number=A,Type=Float,Description="Field 'ExAC_SAS_AF' from dbNSFP">
##INFO=<ID=dbNSFP_FATHMM_pred,Number=A,Type=Character,Description="Field 'FATHMM_pred' from dbNSFP">
##INFO=<ID=dbNSFP_FATHMM_rankscore,Number=A,Type=Float,Description="Field 'FATHMM_rankscore' from dbNSFP">
##INFO=<ID=dbNSFP_FATHMM_score,Number=A,Type=Float,Description="Field 'FATHMM_score' from dbNSFP">
##INFO=<ID=dbNSFP_GERP++_NR,Number=A,Type=Float,Description="Field 'GERP++_NR' from dbNSFP">
##INFO=<ID=dbNSFP_GERP++_RS,Number=A,Type=Float,Description="Field 'GERP++_RS' from dbNSFP">
##INFO=<ID=dbNSFP_GERP++_RS_rankscore,Number=A,Type=Float,Description="Field 'GERP++_RS_rankscore' from dbNSFP">
##INFO=<ID=dbNSFP_Interpro_domain,Number=A,Type=String,Description="Field 'Interpro_domain' from dbNSFP">
##INFO=<ID=dbNSFP_LRT_Omega,Number=A,Type=Float,Description="Field 'LRT_Omega' from dbNSFP">
##INFO=<ID=dbNSFP_LRT_converted_rankscore,Number=A,Type=Float,Description="Field 'LRT_converted_rankscore' from dbNSFP">
##INFO=<ID=dbNSFP_LRT_pred,Number=A,Type=Character,Description="Field 'LRT_pred' from dbNSFP">
##INFO=<ID=dbNSFP_LRT_score,Number=A,Type=Float,Description="Field 'LRT_score' from dbNSFP">
##INFO=<ID=dbNSFP_MetaLR_pred,Number=A,Type=Character,Description="Field 'MetaLR_pred' from dbNSFP">
##INFO=<ID=dbNSFP_MetaLR_rankscore,Number=A,Type=Float,Description="Field 'MetaLR_rankscore' from dbNSFP">
##INFO=<ID=dbNSFP_MetaLR_score,Number=A,Type=Float,Description="Field 'MetaLR_score' from dbNSFP">
##INFO=<ID=dbNSFP_MetaSVM_pred,Number=A,Type=Character,Description="Field 'MetaSVM_pred' from dbNSFP">
##INFO=<ID=dbNSFP_MetaSVM_rankscore,Number=A,Type=Float,Description="Field 'MetaSVM_rankscore' from dbNSFP">
##INFO=<ID=dbNSFP_MetaSVM_score,Number=A,Type=Float,Description="Field 'MetaSVM_score' from dbNSFP">
##INFO=<ID=dbNSFP_MutationAssessor_pred,Number=A,Type=Character,Description="Field 'MutationAssessor_pred' from dbNSFP">
##INFO=<ID=dbNSFP_MutationAssessor_rankscore,Number=A,Type=Float,Description="Field 'MutationAssessor_rankscore' from dbNSFP">
##INFO=<ID=dbNSFP_MutationAssessor_score,Number=A,Type=Float,Description="Field 'MutationAssessor_score' from dbNSFP">
##INFO=<ID=dbNSFP_MutationTaster_converted_rankscore,Number=A,Type=Float,Description="Field 'MutationTaster_converted_rankscore' from dbNSFP">
##INFO=<ID=dbNSFP_MutationTaster_pred,Number=A,Type=Character,Description="Field 'MutationTaster_pred' from dbNSFP">
##INFO=<ID=dbNSFP_MutationTaster_score,Number=A,Type=Float,Description="Field 'MutationTaster_score' from dbNSFP">
##INFO=<ID=dbNSFP_PROVEAN_converted_rankscore,Number=A,Type=Float,Description="Field 'PROVEAN_converted_rankscore' from dbNSFP">
##INFO=<ID=dbNSFP_PROVEAN_pred,Number=A,Type=Character,Description="Field 'PROVEAN_pred' from dbNSFP">
##INFO=<ID=dbNSFP_PROVEAN_score,Number=A,Type=Float,Description="Field 'PROVEAN_score' from dbNSFP">
##INFO=<ID=dbNSFP_Polyphen2_HDIV_pred,Number=A,Type=Character,Description="Field 'Polyphen2_HDIV_pred' from dbNSFP">
##INFO=<ID=dbNSFP_Polyphen2_HDIV_rankscore,Number=A,Type=Float,Description="Field 'Polyphen2_HDIV_rankscore' from dbNSFP">
##INFO=<ID=dbNSFP_Polyphen2_HDIV_score,Number=A,Type=Float,Description="Field 'Polyphen2_HDIV_score' from dbNSFP">
##INFO=<ID=dbNSFP_Polyphen2_HVAR_pred,Number=A,Type=Character,Description="Field 'Polyphen2_HVAR_pred' from dbNSFP">
##INFO=<ID=dbNSFP_Polyphen2_HVAR_rankscore,Number=A,Type=Float,Description="Field 'Polyphen2_HVAR_rankscore' from dbNSFP">
##INFO=<ID=dbNSFP_Polyphen2_HVAR_score,Number=A,Type=Float,Description="Field 'Polyphen2_HVAR_score' from dbNSFP">
##INFO=<ID=dbNSFP_Reliability_index,Number=A,Type=Integer,Description="Field 'Reliability_index' from dbNSFP">
##INFO=<ID=dbNSFP_SIFT_converted_rankscore,Number=A,Type=Float,Description="Field 'SIFT_converted_rankscore' from dbNSFP">
##INFO=<ID=dbNSFP_SIFT_pred,Number=A,Type=Character,Description="Field 'SIFT_pred' from dbNSFP">
##INFO=<ID=dbNSFP_SIFT_score,Number=A,Type=Float,Description="Field 'SIFT_score' from dbNSFP">
##INFO=<ID=dbNSFP_SLR_test_statistic,Number=A,Type=Float,Description="Field 'SLR_test_statistic' from dbNSFP">
##INFO=<ID=dbNSFP_SiPhy_29way_logOdds,Number=A,Type=Float,Description="Field 'SiPhy_29way_logOdds' from dbNSFP">
##INFO=<ID=dbNSFP_SiPhy_29way_logOdds_rankscore,Number=A,Type=Float,Description="Field 'SiPhy_29way_logOdds_rankscore' from dbNSFP">
##INFO=<ID=dbNSFP_SiPhy_29way_pi,Number=A,Type=String,Description="Field 'SiPhy_29way_pi' from dbNSFP">
##INFO=<ID=dbNSFP_UniSNP_ids,Number=A,Type=String,Description="Field 'UniSNP_ids' from dbNSFP">
##INFO=<ID=dbNSFP_Uniprot_aapos,Number=A,Type=Integer,Description="Field 'Uniprot_aapos' from dbNSFP">
##INFO=<ID=dbNSFP_Uniprot_acc,Number=A,Type=String,Description="Field 'Uniprot_acc' from dbNSFP">
##INFO=<ID=dbNSFP_Uniprot_id,Number=A,Type=String,Description="Field 'Uniprot_id' from dbNSFP">
##INFO=<ID=dbNSFP_VEST3_rankscore,Number=A,Type=Float,Description="Field 'VEST3_rankscore' from dbNSFP">
##INFO=<ID=dbNSFP_VEST3_score,Number=A,Type=Float,Description="Field 'VEST3_score' from dbNSFP">
##INFO=<ID=dbNSFP_aapos,Number=A,Type=Integer,Description="Field 'aapos' from dbNSFP">
##INFO=<ID=dbNSFP_aapos_FATHMM,Number=A,Type=String,Description="Field 'aapos_FATHMM' from dbNSFP">
##INFO=<ID=dbNSFP_aapos_SIFT,Number=A,Type=String,Description="Field 'aapos_SIFT' from dbNSFP">
##INFO=<ID=dbNSFP_cds_strand,Number=A,Type=Character,Description="Field 'cds_strand' from dbNSFP">
##INFO=<ID=dbNSFP_clinvar_clnsig,Number=A,Type=Integer,Description="Field 'clinvar_clnsig' from dbNSFP">
##INFO=<ID=dbNSFP_clinvar_rs,Number=A,Type=String,Description="Field 'clinvar_rs' from dbNSFP">
##INFO=<ID=dbNSFP_clinvar_trait,Number=A,Type=String,Description="Field 'clinvar_trait' from dbNSFP">
##INFO=<ID=dbNSFP_codonpos,Number=A,Type=Integer,Description="Field 'codonpos' from dbNSFP">
##INFO=<ID=dbNSFP_fold-degenerate,Number=A,Type=Integer,Description="Field 'fold-degenerate' from dbNSFP">
##INFO=<ID=dbNSFP_genename,Number=A,Type=String,Description="Field 'genename' from dbNSFP">
##INFO=<ID=dbNSFP_hg38_chr,Number=A,Type=String,Description="Field 'hg38_chr' from dbNSFP">
##INFO=<ID=dbNSFP_hg38_pos,Number=A,Type=Integer,Description="Field 'hg38_pos' from dbNSFP">
##INFO=<ID=dbNSFP_phastCons100way_vertebrate,Number=A,Type=Float,Description="Field 'phastCons100way_vertebrate' from dbNSFP">
##INFO=<ID=dbNSFP_phastCons100way_vertebrate_rankscore,Number=A,Type=Float,Description="Field 'phastCons100way_vertebrate_rankscore' from dbNSFP">
##INFO=<ID=dbNSFP_phastCons46way_placental,Number=A,Type=Float,Description="Field 'phastCons46way_placental' from dbNSFP">
##INFO=<ID=dbNSFP_phastCons46way_placental_rankscore,Number=A,Type=Float,Description="Field 'phastCons46way_placental_rankscore' from dbNSFP">
##INFO=<ID=dbNSFP_phastCons46way_primate,Number=A,Type=Float,Description="Field 'phastCons46way_primate' from dbNSFP">
##INFO=<ID=dbNSFP_phastCons46way_primate_rankscore,Number=A,Type=Float,Description="Field 'phastCons46way_primate_rankscore' from dbNSFP">
##INFO=<ID=dbNSFP_phyloP100way_vertebrate,Number=A,Type=Float,Description="Field 'phyloP100way_vertebrate' from dbNSFP">
##INFO=<ID=dbNSFP_phyloP100way_vertebrate_rankscore,Number=A,Type=Float,Description="Field 'phyloP100way_vertebrate_rankscore' from dbNSFP">
##INFO=<ID=dbNSFP_phyloP46way_placental,Number=A,Type=Float,Description="Field 'phyloP46way_placental' from dbNSFP">
##INFO=<ID=dbNSFP_phyloP46way_placental_rankscore,Number=A,Type=Float,Description="Field 'phyloP46way_placental_rankscore' from dbNSFP">
##INFO=<ID=dbNSFP_phyloP46way_primate,Number=A,Type=Float,Description="Field 'phyloP46way_primate' from dbNSFP">
##INFO=<ID=dbNSFP_phyloP46way_primate_rankscore,Number=A,Type=Float,Description="Field 'phyloP46way_primate_rankscore' from dbNSFP">
##INFO=<ID=dbNSFP_refcodon,Number=A,Type=String,Description="Field 'refcodon' from dbNSFP">
##INFO=<ID=set,Number=1,Type=String,Description="Source VCF for the merged record in CombineVariants">
##SnpEffCmd="SnpEff GRCh37.74 HMFreg0308NB.filtered_variants.vcf -hgvs -lof -no-downstream -no-upstream -no-intergenic "
##SnpEffVersion="4.1h (build 2015-08-03), by Pablo Cingolani"
##SnpSiftCmd="SnpSift annotate -tabix -name GoNLv5_ -info AF,AN,AC /hpc/cog_bioinf/common_dbs/GoNL/gonl_release5/site_freqs/gonl.snps_indels.r5.sorted.vcf.gz HMFreg0308NB.filtered_variants_snpEff_snpSift_Cosmicv76.vcf"
##SnpSiftVersion="SnpSift 4.1h (build 2015-08-03), by Pablo Cingolani"
##contig=<ID=1,length=249250621>
##contig=<ID=2,length=243199373>
##contig=<ID=3,length=198022430>
##contig=<ID=4,length=191154276>
##contig=<ID=5,length=180915260>
##contig=<ID=6,length=171115067>
##contig=<ID=7,length=159138663>
##contig=<ID=8,length=146364022>
##contig=<ID=9,length=141213431>
##contig=<ID=10,length=135534747>
##contig=<ID=11,length=135006516>
##contig=<ID=12,length=133851895>
##contig=<ID=13,length=115169878>
##contig=<ID=14,length=107349540>
##contig=<ID=15,length=102531392>
##contig=<ID=16,length=90354753>
##contig=<ID=17,length=81195210>
##contig=<ID=18,length=78077248>
##contig=<ID=19,length=59128983>
##contig=<ID=20,length=63025520>
##contig=<ID=21,length=48129895>
##contig=<ID=22,length=51304566>
##contig=<ID=X,length=155270560>
##contig=<ID=Y,length=59373566>
##contig=<ID=MT,length=16569>
##reference=file:///hpc/pmc_vanboxtel/data/Homo_sapiens.GRCh37.GATK.illumina/Homo_sapiens.GRCh37.GATK.illumina.fasta
##source=SelectVariants
#CHROM	POS	ID	REF	ALT	QUAL	FILTER	INFO	FORMAT	Bulk	Clone-10	Clone-10-3	Clone-14	Clone-14-2	Clone-4	Clone-4-1	Clone-wt9	Clone-wt9-1
1	11830220	.	T	TTTTTCTTTTTTTTTTAAATTTATTTTTTTATTGATAATTCTTGGGTGTTTCTCAC	770.91	PASS	AC=1	AF=0.056	AN=18	ANN=TTTTTCTTTTTTTTTTAAATTTATTTTTTTATTGATAATTCTTGGGTGTTTCTCAC|intron_variant|MODIFIER|C1orf167|ENSG00000215910|transcript|ENST00000433342|protein_coding|6/20|c.1770-1361_1770-1360insTTTTCTTTTTTTTTTAAATTTATTTTTTTATTGATAATTCTTGGGTGTTTCTCAC||||||,TTTTTCTTTTTTTTTTAAATTTATTTTTTTATTGATAATTCTTGGGTGTTTCTCAC|intron_variant|MODIFIER|C1orf167|ENSG00000215910|transcript|ENST00000484153|processed_transcript|4/…	BaseQRankSum=0.858	ClippingRankSum=-7.260e-01	DP=356	FS=9.853	MLEAC=1	MLEAF=0.056	MQ=60.00	MQRankSum=-8.580e-01	QD=25.70	ReadPosRankSum=-4.421e+00	SOR=3.912	GT:AD:DP:GQ:PL	0/0:37,0:37:60:0,60,900	0/0:35,0:35:57:0,57,855	0/0:30,0:30:45:0,45,675	0/0:40,0:40:45:0,45,675	0/0:37,0:37:63:0,63,945	0/0:39,0:39:45:0,45,675	0/1:10,20:30:99:805,0,360	0/0:39,0:39:60:0,60,900	0/0:42,0:42:63:0,63,945
1	11915591	.	CA	C	275	PASS	AC=5	AF=0.278	AN=18	BaseQRankSum=-3.830e-01	ClippingRankSum=0.382	DP=369	FS=18.689	MLEAC=5	MLEAF=0.278	MQ=60.00	MQRankSum=0.435	QD=2.24	ReadPosRankSum=0.243	SOR=0.423	GT:AD:DP:GQ:PL	0/0:24,0:34:11:0,11,453	0/0:27,5:32:3:0,3,497	0/0:26,3:31:19:0,19,550	0/1:19,5:34:19:19,0,480	0/0:22,3:35:19:0,19,573	0/1:25,5:37:43:43,0,538	0/1:13,7:26:63:63,0,343	0/1:27,5:34:41:41,0,513	0/1:12,5:20:93:93,0,205
1	13972789	.	TG	T	297.91	PASS	AC=1	AF=0.056	AN=18	BaseQRankSum=0.076	ClippingRankSum=-3.780e-01	DP=397	FS=0.000	MLEAC=1	MLEAF=0.056	MQ=60.00	MQRankSum=0.651	QD=7.84	ReadPosRankSum=-8.300e-01	SOR=0.636	GT:AD:DP:GQ:PL	0/0:46,0:46:99:0,105,1800	0/0:39,0:39:99:0,102,1575	0/0:42,0:42:99:0,109,1579	0/0:44,0:44:99:0,103,1688	0/0:51,0:51:31:0,31,1679	0/0:44,0:44:99:0,105,1620	0/1:24,14:38:99:332,0,649	0/0:44,0:44:99:0,99,1665	0/0:47,0:47:99:0,100,1800
1	26088618	.	CT	C	254.06	PASS	AC=6	AF=0.333	AN=18	ANN=C|sequence_feature|LOW|MAN1C1|ENSG00000117643|topological_domain:Lumenal|ENST00000374332|protein_coding||c.1048-1746delT||||||,C|intron_variant|MODIFIER|MAN1C1|ENSG00000117643|transcript|ENST00000374332|protein_coding|6/11|c.1048-1730delT||||||INFO_REALIGN_3_PRIME,C|intron_variant|MODIFIER|MAN1C1|ENSG00000117643|transcript|ENST00000263979|protein_coding|7/12|c.508-1730delT||||||INFO_REALIGN_3…	BaseQRankSum=-8.800e-02	ClippingRankSum=-1.460e-01	DP=327	FS=5.275	MLEAC=4	MLEAF=0.222	MQ=60.00	MQRankSum=-5.910e-01	QD=2.03	ReadPosRankSum=-8.490e-01	SOR=0.421	GT:AD:DP:GQ:PL	0/0:35,0:38:99:0,103,1237	0/1:19,3:26:20:20,0,370	0/1:14,4:26:63:63,0,283	0/1:15,4:28:21:21,0,339	0/0:14,4:19:0:0,0,300	0/1:18,3:22:3:3,0,385	0/1:14,7:24:69:69,0,306	0/0:12,0:15:36:0,36,262	0/1:19,5:30:36:36,0,421
1	44462677	.	AGG	A	469.48	PASS	AC=3	AF=0.167	AN=18	ANN=A|3_prime_UTR_variant|MODIFIER|SLC6A9|ENSG00000196517|transcript|ENST00000372310|protein_coding|14/14|c.*538_*539delCC|||||538|,A|intron_variant|MODIFIER|SLC6A9|ENSG00000196517|transcript|ENST00000372307|protein_coding|11/11|c.1341+3760_1341+3761delCC||||||,A|intron_variant|MODIFIER|SLC6A9|ENSG00000196517|transcript|ENST00000372306|protein_coding|11/11|c.1624+3760_1624+3761delCC||||||	BaseQRankSum=0.100	ClippingRankSum=1.24	DP=311	FS=40.349	MLEAC=3	MLEAF=0.167	MQ=60.00	MQRankSum=-1.390e-01	QD=4.56	ReadPosRankSum=0.115	SOR=5.493	GT:AD:DP:GQ:PGT:PID:PL	0/0:45,0:45:99:.:.:0,101,1737	0/1:29,4:33:78:0|1:44462666_TGGGGGCG_T:78,0,7642	0/0:19,0:19:51:.:.:0,51,765	0/0:32,0:32:61:.:.:0,61,1156	0/0:38,0:38:99:.:.:0,99,1485	0/1:37,7:44:99:0|1:44462666_TGGGGGCG_T:157,0,2855	0/1:18,8:26:99:0|1:44462672_C_T:279,0,5285	0/0:43,0:43:95:.:.:0,95,1672	0/0:28,3:31:13:.:.:0,13,1702
1	50307471	.	TA	T	279.45	PASS	AC=5	AF=0.278	AN=18	ANN=T|intron_variant|MODIFIER|AGBL4|ENSG00000186094|transcript|ENST00000371839|protein_coding|2/13|c.157+9596delT||||||,T|intron_variant|MODIFIER|AGBL4|ENSG00000186094|transcript|ENST00000371838|protein_coding|2/8|c.157+9596delT||||||,T|intron_variant|MODIFIER|AGBL4|ENSG00000186094|transcript|ENST00000371836|protein_coding|2/6|c.157+9596delT||||||,T|intron_variant|MODIFIER|AGBL4|ENSG00000186094|t…	BaseQRankSum=0.512	ClippingRankSum=0.128	DP=293	FS=2.130	MLEAC=4	MLEAF=0.222	MQ=60.00	MQRankSum=-3.010e-01	QD=2.01	ReadPosRankSum=0.904	SOR=0.920	GT:AD:DP:GQ:PGT:PID:PL	0/0:35,0:35:0:.:.:0,0,1042	0/1:25,3:33:8:.:.:8,0,575	0/0:16,2:18:18:.:.:0,18,361	0/1:14,11:25:99:.:.:191,0,258	0/0:27,0:29:81:.:.:0,81,911	0/1:30,4:34:2:1|0:50307469_G_A:2,0,645	0/1:14,6:22:87:.:.:87,0,323	0/0:23,0:26:68:.:.:0,68,536	0/1:27,5:34:25:.:.:25,0,610
1	179142965	.	TTAC	T	622.13	PASS	AC=4	AF=0.222	AN=18	ANN=T|sequence_feature|LOW|ABL2|ENSG00000143322|region_of_interest:CAP|ENST00000502732|protein_coding||c.158-40459_158-40457delGTA||||||,T|sequence_feature|LOW|ABL2|ENSG00000143322|region_of_interest:CAP|ENST00000511413|protein_coding||c.158-40459_158-40457delGTA||||||,T|intron_variant|MODIFIER|ABL2|ENSG00000143322|transcript|ENST00000502732|protein_coding|1/11|c.158-40459_158-40457delGTA||||||,T…	BaseQRankSum=1.46	ClippingRankSum=0.053	DP=311	FS=82.690	MLEAC=4	MLEAF=0.222	MQ=60.28	MQRankSum=1.02	QD=4.41	ReadPosRankSum=0.373	SOR=6.517	GT:AD:DP:GQ:PGT:PID:PL	0/0:33,0:33:8:.:.:0,8,1270	0/0:39,0:39:26:.:.:0,26,1467	0/1:32,6:38:99:0|1:179142965_TTAC_T:140,0,10484	0/0:38,0:38:23:.:.:0,23,1464	0/0:31,0:31:48:.:.:0,48,1292	0/1:31,5:36:99:0|1:179142965_TTAC_T:117,0,2437	0/1:24,11:35:99:0|1:179142965_TTAC_T:373,0,1292	0/1:29,3:32:39:0|1:179142965_TTAC_T:39,0,9327	0/0:28,0:28:38:.:.:0,38,1110
1	179142969	.	C	CGG	630.11	PASS	AC=4	AF=0.222	AN=18	ANN=CGG|sequence_feature|LOW|ABL2|ENSG00000143322|region_of_interest:CAP|ENST00000502732|protein_coding||c.158-40461_158-40460insCC||||||,CGG|sequence_feature|LOW|ABL2|ENSG00000143322|region_of_interest:CAP|ENST00000511413|protein_coding||c.158-40461_158-40460insCC||||||,CGG|intron_variant|MODIFIER|ABL2|ENSG00000143322|transcript|ENST00000502732|protein_coding|1/11|c.158-40461_158-40460insCC|||||…	BaseQRankSum=-2.428e+00	ClippingRankSum=0.147	DP=308	FS=83.416	MLEAC=5	MLEAF=0.278	MQ=60.29	MQRankSum=-2.400e-02	QD=4.57	ReadPosRankSum=0.354	SOR=6.517	GT:AD:DP:GQ:PGT:PID:PL	0/0:32,0:32:8:.:.:0,8,1128	0/0:40,0:40:44:.:.:0,44,1388	0/1:31,6:37:99:0|1:179142965_TTAC_T:143,0,10449	0/0:38,0:38:0:.:.:0,0,1191	0/0:30,0:30:47:.:.:0,47,1120	0/1:30,5:35:99:0|1:179142965_TTAC_T:117,0,2437	0/1:23,11:34:99:0|1:179142965_TTAC_T:373,0,1292	0/1:29,3:32:39:0|1:179142965_TTAC_T:39,0,9327	0/0:29,0:29:0:.:.:0,0,888
1	179142974	.	T	TC	608.27	PASS	AC=4	AF=0.222	AN=18	ANN=TC|sequence_feature|LOW|ABL2|ENSG00000143322|region_of_interest:CAP|ENST00000502732|protein_coding||c.158-40466_158-40465insG||||||,TC|sequence_feature|LOW|ABL2|ENSG00000143322|region_of_interest:CAP|ENST00000511413|protein_coding||c.158-40466_158-40465insG||||||,TC|intron_variant|MODIFIER|ABL2|ENSG00000143322|transcript|ENST00000502732|protein_coding|1/11|c.158-40466_158-40465insG||||||,TC|i…	BaseQRankSum=0.590	ClippingRankSum=-2.000e-01	DP=312	FS=79.970	MLEAC=5	MLEAF=0.278	MQ=60.29	MQRankSum=0.711	QD=4.51	ReadPosRankSum=0.733	SOR=6.357	GT:AD:DP:GQ:PGT:PID:PL	0/0:34,0:34:67:.:.:0,67,1342	0/0:40,0:40:4:.:.:0,4,1423	0/1:32,5:37:99:0|1:179142965_TTAC_T:111,0,10527	0/0:37,0:37:0:.:.:0,0,1085	0/0:32,0:32:81:.:.:0,81,1215	0/1:29,5:34:99:0|1:179142965_TTAC_T:123,0,2379	0/1:22,10:32:99:0|1:179142965_TTAC_T:379,0,1208	0/1:29,3:32:39:0|1:179142965_TTAC_T:39,0,9327	0/0:33,0:33:16:.:.:0,16,1152
1	191995767	.	TTTGTTTTGTTTTGTTTTG	T	974.91	PASS	AC=7	AF=0.389	AN=18	BaseQRankSum=0.794	ClippingRankSum=-7.500e-01	DP=221	FS=24.614	MLEAC=8	MLEAF=0.444	MQ=60.32	MQRankSum=-3.520e-01	QD=6.17	ReadPosRankSum=0.00	SOR=2.153	GT:AD:DP:GQ:PGT:PID:PL	0/0:31,0:31:0:.:.:0,0,179	0/1:18,8:26:73:.:.:73,0,665	0/1:15,7:22:99:0|1:191995764_TG_T:211,0,709	0/1:10,6:16:99:.:.:116,0,420	0/1:12,3:15:79:.:.:79,0,510	0/1:16,6:22:57:.:.:57,0,629	0/1:15,8:23:99:0|1:191995764_TG_T:297,0,595	0/0:19,2:21:6:.:.:0,6,782	0/1:27,7:34:99:0|1:191995764_TG_T:185,0,1113
1	216043800	.	CT	C	532.28	PASS	AC=8	AF=0.444	AN=18	ANN=C|sequence_feature|LOW|USH2A|ENSG00000042781|domain:Fibronectin_type-III_15|ENST00000366943|protein_coding||c.8682-3289delA||||||,C|sequence_feature|LOW|USH2A|ENSG00000042781|topological_domain:Extracellular|ENST00000307340|protein_coding||c.8682-3289delA||||||,C|sequence_feature|LOW|USH2A|ENSG00000042781|domain:Fibronectin_type-III_15|ENST00000307340|protein_coding||c.8682-3289delA||||||,C|i…	BaseQRankSum=0.639	ClippingRankSum=-9.030e-01	DP=316	FS=1.838	MLEAC=8	MLEAF=0.444	MQ=60.00	MQRankSum=0.246	QD=2.99	ReadPosRankSum=0.485	SOR=0.557	GT:AD:DP:GQ:PL	0/0:37,0:37:0:0,0,948	0/1:22,8:32:99:112,0,369	0/1:17,5:25:73:73,0,304	0/1:15,4:22:18:18,0,334	0/1:11,4:21:60:60,0,233	0/1:19,5:28:74:74,0,299	0/1:14,6:21:61:61,0,280	0/1:21,6:30:51:51,0,416	0/1:12,9:21:99:121,0,186
1	230254476	.	GGAGCA	G	558.97	PASS	AC=4	AF=0.222	AN=18	ANN=G|sequence_feature|LOW|GALNT2|ENSG00000143641|topological_domain:Lumenal|ENST00000366672|protein_coding||c.126+51324_126+51328delGAGCA||||||,G|intron_variant|MODIFIER|GALNT2|ENSG00000143641|transcript|ENST00000366672|protein_coding|1/15|c.126+51324_126+51328delGAGCA||||||,G|intron_variant|MODIFIER|GALNT2|ENSG00000143641|transcript|ENST00000543760|protein_coding|1/15|c.13-59487_13-59483delGAGC…	BaseQRankSum=0.948	ClippingRankSum=0.189	DP=243	FS=86.740	MLEAC=4	MLEAF=0.222	MQ=60.00	MQRankSum=1.21	QD=6.28	ReadPosRankSum=0.156	SOR=6.089	GT:AD:DP:GQ:PGT:PID:PL	0/0:31,0:31:12:.:.:0,12,984	0/0:28,0:28:22:.:.:0,22,939	0/1:15,3:18:81:0|1:230254476_GGAGCA_G:81,0,621	0/0:38,0:38:0:.:.:0,0,913	0/1:14,3:17:84:0|1:230254476_GGAGCA_G:84,0,579	0/0:43,0:43:38:.:.:0,38,1598	0/1:18,9:27:99:0|1:230254476_GGAGCA_G:324,0,729	0/0:13,0:13:39:0|1:230254476_G_GTC:0,39,585	0/1:22,5:27:99:0|1:230254476_GGAGCA_G:113,0,951
1	230254484	.	GT	G	562.43	PASS	AC=4	AF=0.222	AN=18	ANN=G|sequence_feature|LOW|GALNT2|ENSG00000143641|topological_domain:Lumenal|ENST00000366672|protein_coding||c.126+51332delT||||||,G|intron_variant|MODIFIER|GALNT2|ENSG00000143641|transcript|ENST00000366672|protein_coding|1/15|c.126+51332delT||||||,G|intron_variant|MODIFIER|GALNT2|ENSG00000143641|transcript|ENST00000543760|protein_coding|1/15|c.13-59479delT||||||,G|intron_variant|MODIFIER|GALNT2|…	BaseQRankSum=-1.790e-01	ClippingRankSum=0.00	DP=249	FS=86.494	MLEAC=6	MLEAF=0.333	MQ=60.00	MQRankSum=0.118	QD=6.39	ReadPosRankSum=0.779	SOR=6.089	GT:AD:DP:GQ:PGT:PID:PL	0/0:34,0:34:0:.:.:0,0,1108	0/0:27,0:27:35:.:.:0,35,946	0/1:15,3:18:75:0|1:230254476_GGAGCA_G:75,0,705	0/0:39,0:39:0:.:.:0,0,1168	0/1:14,3:17:84:0|1:230254476_GGAGCA_G:84,0,579	0/0:41,0:41:0:.:.:0,0,1240	0/1:15,9:24:99:0|1:230254476_GGAGCA_G:330,0,645	0/0:19,0:19:0:.:.:0,0,657	0/1:24,5:29:99:0|1:230254476_GGAGCA_G:110,0,993
1	230254488	.	GGCC	G	542.87	PASS	AC=4	AF=0.222	AN=18	ANN=G|sequence_feature|LOW|GALNT2|ENSG00000143641|topological_domain:Lumenal|ENST00000366672|protein_coding||c.126+51336_126+51338delGCC||||||,G|intron_variant|MODIFIER|GALNT2|ENSG00000143641|transcript|ENST00000366672|protein_coding|1/15|c.126+51336_126+51338delGCC||||||,G|intron_variant|MODIFIER|GALNT2|ENSG00000143641|transcript|ENST00000543760|protein_coding|1/15|c.13-59475_13-59473delGCC|||||…	BaseQRankSum=-2.068e+00	ClippingRankSum=0.054	DP=258	FS=75.258	MLEAC=5	MLEAF=0.278	MQ=60.00	MQRankSum=0.168	QD=5.84	ReadPosRankSum=1.05	SOR=6.090	GT:AD:DP:GQ:PGT:PID:PL	0/0:34,0:34:30:.:.:0,30,1184	0/0:28,0:28:57:.:.:0,57,1054	0/1:16,3:19:69:0|1:230254476_GGAGCA_G:69,0,789	0/0:40,0:40:0:.:.:0,0,1353	0/1:14,3:17:84:0|1:230254476_GGAGCA_G:84,0,579	0/0:43,0:43:0:.:.:0,0,1201	0/1:17,9:26:99:0|1:230254476_GGAGCA_G:327,0,687	0/0:19,0:19:4:.:.:0,4,669	0/1:26,5:31:99:0|1:230254476_GGAGCA_G:104,0,1077
1	230254492	.	T	TA	545.64	PASS	AC=4	AF=0.222	AN=18	ANN=TA|sequence_feature|LOW|GALNT2|ENSG00000143641|topological_domain:Lumenal|ENST00000366672|protein_coding||c.126+51339_126+51340insA||||||,TA|intron_variant|MODIFIER|GALNT2|ENSG00000143641|transcript|ENST00000366672|protein_coding|1/15|c.126+51339_126+51340insA||||||,TA|intron_variant|MODIFIER|GALNT2|ENSG00000143641|transcript|ENST00000543760|protein_coding|1/15|c.13-59472_13-59471insA||||||,T…	BaseQRankSum=-2.739e+00	ClippingRankSum=-6.300e-02	DP=257	FS=74.206	MLEAC=4	MLEAF=0.222	MQ=60.00	MQRankSum=0.567	QD=5.93	ReadPosRankSum=1.29	SOR=6.090	GT:AD:DP:GQ:PGT:PID:PL	0/0:33,0:33:46:.:.:0,46,1193	0/0:29,0:29:70:.:.:0,70,1033	0/1:16,3:19:75:0|1:230254476_GGAGCA_G:75,0,705	0/0:40,0:40:35:.:.:0,35,1377	0/1:14,3:17:84:0|1:230254476_GGAGCA_G:84,0,579	0/0:43,0:43:40:.:.:0,40,1482	0/1:17,9:26:99:0|1:230254476_GGAGCA_G:327,0,687	0/0:19,0:19:40:.:.:0,40,657	0/1:25,5:30:99:0|1:230254476_GGAGCA_G:107,0,1035
1	230254494	.	C	CATTAAAAA	547.99	PASS	AC=4	AF=0.222	AN=18	ANN=CATTAAAAA|sequence_feature|LOW|GALNT2|ENSG00000143641|topological_domain:Lumenal|ENST00000366672|protein_coding||c.126+51341_126+51342insATTAAAAA||||||,CATTAAAAA|intron_variant|MODIFIER|GALNT2|ENSG00000143641|transcript|ENST00000366672|protein_coding|1/15|c.126+51343_126+51344insTAAAAAAT||||||INFO_REALIGN_3_PRIME,CATTAAAAA|intron_variant|MODIFIER|GALNT2|ENSG00000143641|transcript|ENST00000543…	BaseQRankSum=-5.600e-02	ClippingRankSum=0.593	DP=255	FS=74.206	MLEAC=4	MLEAF=0.222	MQ=60.00	MQRankSum=-5.930e-01	QD=5.96	ReadPosRankSum=1.13	SOR=6.090	GT:AD:DP:GQ:PGT:PID:PL	0/0:33,0:33:66:.:.:0,66,1249	0/0:29,0:29:70:.:.:0,70,1074	0/1:16,3:19:75:0|1:230254476_GGAGCA_G:75,0,705	0/0:39,0:39:37:.:.:0,37,1354	0/1:14,3:17:84:0|1:230254476_GGAGCA_G:84,0,579	0/0:42,0:42:23:.:.:0,23,1452	0/1:17,9:26:99:0|1:230254476_GGAGCA_G:327,0,687	0/0:19,0:19:0:.:.:0,0,674	0/1:25,5:30:99:0|1:230254476_GGAGCA_G:107,0,1035
2	2648881	.	GCACCCTGTCCGCCGTTCTAGCCACCACCTCCCCTCCACCTCTGGC	G	771.91	PASS	AC=2	AF=0.143	AN=14	ANN=G|intron_variant|MODIFIER|AC018685.1|ENSG00000234929|transcript|ENST00000414065|lincRNA|1/1|n.136-2754_136-2710delGCCAGAGGTGGAGGGGAGGTGGTGGCTAGAACGGCGGACAGGGTG||||||	BaseQRankSum=1.95	ClippingRankSum=0.462	DP=272	FS=0.000	MLEAC=2	MLEAF=0.143	MQ=62.01	MQRankSum=4.28	QD=11.03	ReadPosRankSum=0.854	SOR=0.793	GT:AD:DP:GQ:PL	0/0:36,0:36:90:0,90,1350	0/0:25,0:25:72:0,72,1080	0/0:23,0:23:19:0,19,665	0/0:26,0:26:32:0,32,666	./.:33,0:33	./.:30,0:30	0/1:19,12:31:99:407,0,757	0/1:26,13:39:99:403,0,964	0/0:27,0:27:75:0,75,1125
2	6223461	.	CCA	C	700.02	PASS	AC=5	AF=0.278	AN=18	BaseQRankSum=0.791	ClippingRankSum=-4.290e-01	DP=276	FS=88.940	MLEAC=5	MLEAF=0.278	MQ=60.32	MQRankSum=-2.850e-01	QD=4.55	ReadPosRankSum=0.359	SOR=6.665	GT:AD:DP:GQ:PGT:PID:PL	0/0:24,0:24:26:.:.:0,26,947	0/1:28,6:34:99:0|1:6223461_CCA_C:164,0,9311	0/1:29,4:33:81:0|1:6223461_CCA_C:81,0,2385	0/1:31,4:35:72:0|1:6223461_CCA_C:72,0,1939	0/0:38,0:38:0:.:.:0,0,1248	0/1:19,4:23:99:0|1:6223461_CCA_C:111,0,7287	0/1:20,9:29:99:0|1:6223461_CCA_C:318,0,865	0/0:34,0:34:56:.:.:0,56,1354	0/0:25,0:25:66:.:.:0,66,990
2	6223469	.	AT	A	690.23	PASS	AC=5	AF=0.278	AN=18	BaseQRankSum=-2.068e+00	ClippingRankSum=-4.500e-02	DP=267	FS=87.060	MLEAC=7	MLEAF=0.389	MQ=60.35	MQRankSum=-8.320e-01	QD=4.73	ReadPosRankSum=0.148	SOR=6.592	GT:AD:DP:GQ:PGT:PID:PL	0/0:22,0:22:0:.:.:0,0,711	0/1:26,5:31:99:0|1:6223461_CCA_C:129,0,9443	0/1:28,4:32:81:0|1:6223461_CCA_C:81,0,2380	0/1:30,4:34:78:0|1:6223461_CCA_C:78,0,1901	0/0:43,0:43:0:.:.:0,0,1386	0/1:17,4:21:99:0|1:6223461_CCA_C:117,0,7185	0/1:19,9:28:99:0|1:6223461_CCA_C:321,0,823	0/0:29,0:29:0:.:.:0,0,870	0/0:27,0:27:0:.:.:0,0,804
2	164461312	.	CAG	C	515.1	PASS	AC=5	AF=0.278	AN=18	ANN=C|3_prime_UTR_variant|MODIFIER|FIGN|ENSG00000182263|transcript|ENST00000333129|protein_coding|3/3|c.*4748_*4749delCT|||||4748|,C|intron_variant|MODIFIER|FIGN|ENSG00000182263|transcript|ENST00000409634|protein_coding|2/2|c.26-11008_26-11007delCT||||||	BaseQRankSum=0.448	ClippingRankSum=0.476	DP=307	FS=1.537	MLEAC=5	MLEAF=0.278	MQ=60.00	MQRankSum=-2.000e-01	QD=3.37	ReadPosRankSum=0.161	SOR=0.830	GT:AD:DP:GQ:PL	0/0:31,0:31:0:0,0,782	0/0:29,0:29:8:0,8,977	0/1:28,7:36:99:124,0,892	0/1:31,7:38:99:114,0,952	0/0:24,0:24:10:0,10,817	0/1:30,6:38:99:117,0,932	0/1:13,7:22:99:164,0,435	0/0:32,0:32:21:0,21,1039	0/1:21,3:24:34:34,0,632
2	165387646	.	GATGTGTTACCAGTA	G	319.91	PASS	AC=1	AF=0.056	AN=18	ANN=G|sequence_feature|LOW|GRB14|ENSG00000115290|domain:Ras-associating|ENST00000263915|protein_coding||c.482-4015_482-4002delTACTGGTAACACAT||||||,G|sequence_feature|LOW|GRB14|ENSG00000115290|beta_strand|ENST00000263915|protein_coding||c.482-4015_482-4002delTACTGGTAACACAT||||||,G|intron_variant|MODIFIER|GRB14|ENSG00000115290|transcript|ENST00000263915|protein_coding|3/13|c.482-4015_482-4002delTAC…	BaseQRankSum=-1.420e-01	ClippingRankSum=-9.150e-01	DP=301	FS=5.760	MLEAC=1	MLEAF=0.056	MQ=60.00	MQRankSum=-1.020e-01	QD=10.00	ReadPosRankSum=1.92	SOR=1.551	GT:AD:DP:GQ:PL	0/0:31,0:31:84:0,84,1260	0/0:36,0:36:99:0,102,1530	0/0:28,0:28:72:0,72,1080	0/0:39,0:39:99:0,104,1575	0/0:31,0:31:90:0,90,1350	0/0:38,0:38:99:0,99,1509	0/1:22,10:32:99:354,0,3428	0/0:32,0:32:90:0,90,1350	0/0:33,0:33:83:0,83,1408
2	232056961	.	C	CGG	693.58	PASS	AC=4	AF=0.222	AN=18	BaseQRankSum=-3.128e+00	ClippingRankSum=0.029	DP=259	FS=80.242	MLEAC=6	MLEAF=0.333	MQ=60.00	MQRankSum=-8.700e-02	QD=7.08	ReadPosRankSum=0.087	SOR=6.357	GT:AD:DP:GQ:PGT:PID:PL	0/0:31,0:31:6:.:.:0,6,1071	0/1:19,5:24:99:0|1:232056945_GGGGTCGCCTGC_G:147,0,1262	0/1:21,6:27:99:0|1:232056945_GGGGTCGCCTGC_G:189,0,1592	0/0:35,0:35:0:.:.:0,0,963	0/0:33,0:33:0:.:.:0,0,960	0/0:33,0:33:0:.:.:0,0,1025	0/1:14,6:20:99:0|1:232056945_GGGGTCGCCTGC_G:207,0,768	0/0:28,0:28:0:.:.:0,0,790	0/1:21,6:27:99:0|1:232056944_AGG_A:186,0,5667
3	14966633	.	A	AAAC	1785.23	PASS	AC=5	AF=0.278	AN=18	ANN=AAAC|intron_variant|MODIFIER|FGD5|ENSG00000154783|transcript|ENST00000285046|protein_coding|17/19|c.4069-942_4069-940dupACA||||||INFO_REALIGN_3_PRIME,AAAC|intron_variant|MODIFIER|FGD5|ENSG00000154783|transcript|ENST00000543601|protein_coding|17/18|c.3345+990_3345+992dupACA||||||INFO_REALIGN_3_PRIME,AAAC|intron_variant|MODIFIER|FGD5|ENSG00000154783|transcript|ENST00000468662|processed_transcri…	BaseQRankSum=1.15	ClippingRankSum=-1.058e+00	DP=241	FS=9.961	MLEAC=7	MLEAF=0.389	MQ=64.28	MQRankSum=1.74	QD=20.06	ReadPosRankSum=0.317	SOR=1.828	GT:AD:DP:GQ:PGT:PID:PL	0/0:35,0:35:0:.:.:0,0,579	0/1:8,14:22:99:.:.:444,0,189	0/1:10,11:21:99:.:.:421,0,261	0/0:34,0:34:0:.:.:0,0,68	0/1:3,8:11:81:.:.:269,0,81	0/0:42,0:42:0:.:.:0,0,725	0/1:7,14:21:99:1|0:14966607_C_CAAA:439,0,124	0/1:7,7:14:99:.:.:248,0,178	0/0:37,0:37:0:.:.:0,0,396
3	62547093	.	AT	A	334.61	PASS	AC=6	AF=0.333	AN=18	ANN=A|sequence_feature|LOW|CADPS|ENSG00000163618|domain:PH|ENST00000383710|protein_coding||c.1645-3906delA||||||,A|sequence_feature|LOW|CADPS|ENSG00000163618|beta_strand|ENST00000383710|protein_coding||c.1645-3906delA||||||,A|sequence_feature|LOW|CADPS|ENSG00000163618|domain:PH|ENST00000357948|protein_coding||c.1645-3906delA||||||,A|sequence_feature|LOW|CADPS|ENSG00000163618|beta_strand|ENST00000…	BaseQRankSum=-3.430e-01	ClippingRankSum=0.178	DP=269	FS=2.396	MLEAC=7	MLEAF=0.389	MQ=60.00	MQRankSum=-2.490e-01	QD=2.23	ReadPosRankSum=-1.082e+00	SOR=0.490	GT:AD:DP:GQ:PL	0/0:30,0:30:0:0,0,929	0/0:21,3:24:9:0,9,445	0/1:22,4:26:26:26,0,440	0/1:19,5:24:43:43,0,386	0/1:21,6:27:75:75,0,425	0/1:22,5:27:49:49,0,442	0/1:14,7:21:99:102,0,285	0/0:25,0:25:0:0,0,750	0/1:19,6:25:81:81,0,381
3	128605725	.	CT	C	531.34	PASS	AC=6	AF=0.333	AN=18	ANN=C|intron_variant|MODIFIER|ACAD9|ENSG00000177646|transcript|ENST00000308982|protein_coding|2/17|c.244+2149delT||||||INFO_REALIGN_3_PRIME,C|intron_variant|MODIFIER|ACAD9|ENSG00000177646|transcript|ENST00000514643|nonsense_mediated_decay|2/6|n.240+2149delT||||||INFO_REALIGN_3_PRIME,C|intron_variant|MODIFIER|ACAD9|ENSG00000177646|transcript|ENST00000512801|nonsense_mediated_decay|2/6|n.222+2149de…	BaseQRankSum=0.360	ClippingRankSum=-3.470e-01	DP=271	FS=3.915	MLEAC=7	MLEAF=0.389	MQ=60.00	MQRankSum=0.159	QD=3.32	ReadPosRankSum=0.635	SOR=0.446	GT:AD:DP:GQ:PL	0/0:33,0:33:8:0,8,1208	0/1:23,7:30:96:96,0,503	0/0:28,0:28:0:0,0,1042	0/1:24,5:29:46:46,0,513	0/0:24,3:27:1:0,1,537	0/1:18,7:28:99:130,0,412	0/1:21,11:32:99:198,0,460	0/1:18,6:27:79:79,0,426	0/1:17,3:20:19:19,0,390
3	148963369	.	G	GC	711.64	PASS	AC=2	AF=0.111	AN=18	ANN=GC|intron_variant|MODIFIER|CPHL1P|ENSG00000240216|transcript|ENST00000461341|unitary_pseudogene|16/19|n.2645+80dupG||||||	BaseQRankSum=1.46	ClippingRankSum=-6.700e-02	DP=239	FS=2.296	MLEAC=2	MLEAF=0.111	MQ=60.00	MQRankSum=0.775	QD=12.71	ReadPosRankSum=-3.940e+00	SOR=0.951	GT:AD:DP:GQ:PGT:PID:PL	0/0:34,0:34:63:.:.:0,63,945	0/0:20,0:20:36:.:.:0,36,540	0/0:18,0:18:21:.:.:0,21,695	0/1:22,12:34:99:0|1:148963369_G_GC:413,0,930	0/0:28,0:28:51:.:.:0,51,765	0/0:28,0:28:51:.:.:0,51,765	0/1:13,9:22:99:0|1:148963369_G_GC:339,0,519	0/0:26,0:26:48:.:.:0,48,720	0/0:29,0:29:51:.:.:0,51,765
3	168529453	.	T	TA	478.62	PASS	AC=2	AF=0.111	AN=18	ANN=TA|intron_variant|MODIFIER|EGFEM1P|ENSG00000206120|transcript|ENST00000483846|processed_transcript|3/6|n.416-683dupA||||||INFO_REALIGN_3_PRIME,TA|intron_variant|MODIFIER|EGFEM1P|ENSG00000206120|transcript|ENST00000431685|unitary_pseudogene|9/11|n.1124-686dupA||||||INFO_REALIGN_3_PRIME,TA|intron_variant|MODIFIER|EGFEM1P|ENSG00000206120|transcript|ENST00000488647|processed_transcript|2/4|n.260-…	BaseQRankSum=0.647	ClippingRankSum=-3.440e-01	DP=387	FS=1.970	MLEAC=2	MLEAF=0.111	MQ=60.00	MQRankSum=0.990	QD=5.57	ReadPosRankSum=1.14	SOR=0.871	GT:AD:DP:GQ:PL	0/0:51,0:51:99:0,100,1800	0/0:48,0:48:99:0,117,1800	0/0:42,0:42:99:0,100,1710	0/0:42,0:42:99:0,100,1665	0/0:35,0:35:99:0,102,1530	0/1:34,11:45:99:207,0,923	0/1:27,14:41:99:312,0,718	0/0:39,0:39:99:0,104,1575	0/0:39,0:39:99:0,105,1575
3	168564150	.	TCTCCTTCTC	T	316.62	PASS	AC=2	AF=0.111	AN=18	BaseQRankSum=2.50	ClippingRankSum=-4.300e-02	DP=390	FS=12.350	MLEAC=2	MLEAF=0.111	MQ=60.34	MQRankSum=-2.580e-01	QD=5.28	ReadPosRankSum=0.247	SOR=1.987	GT:AD:DP:GQ:PL	0/0:51,0:51:99:0,104,1683	0/0:42,0:42:99:0,102,1334	0/0:37,0:42:99:0,109,1469	0/0:47,0:47:99:0,111,1696	0/0:49,0:49:99:0,102,1779	0/1:23,7:30:99:175,0,804	0/1:19,11:30:99:182,0,707	0/0:37,0:37:78:0,78,1255	0/0:44,0:44:72:0,72,1378
3	176787581	.	A	AAAGGAAGGAAGG	1431.86	PASS	AC=7	AF=0.389	AN=18	ANN=AAAGGAAGGAAGG|intron_variant|MODIFIER|TBL1XR1|ENSG00000177565|transcript|ENST00000430069|protein_coding|2/15|c.-45-4783_-45-4772dupCCTTCCTTCCTT||||||,AAAGGAAGGAAGG|intron_variant|MODIFIER|TBL1XR1|ENSG00000177565|transcript|ENST00000457928|protein_coding|2/15|c.-45-4783_-45-4772dupCCTTCCTTCCTT||||||,AAAGGAAGGAAGG|intron_variant|MODIFIER|TBL1XR1|ENSG00000177565|transcript|ENST00000428970|protei…	BaseQRankSum=0.099	ClippingRankSum=0.796	DP=280	FS=4.037	MLEAC=7	MLEAF=0.389	MQ=60.00	MQRankSum=0.429	QD=10.53	ReadPosRankSum=-2.960e-01	SOR=1.359	GT:AD:DP:GQ:PL	0/0:38,0:38:12:0,12,1127	0/1:10,5:15:99:176,0,501	0/1:12,4:18:99:213,0,957	0/0:32,0:32:38:0,38,1075	0/1:13,5:18:99:199,0,645	0/1:15,6:21:99:310,0,1126	0/1:14,7:21:99:281,0,998	0/1:19,2:21:25:25,0,1339	0/1:16,8:26:99:275,0,1293
4	3613374	.	C	CCTTT	451.91	PASS	AC=1	AF=0.056	AN=18	BaseQRankSum=0.657	ClippingRankSum=-1.325e+00	DP=430	FS=10.385	MLEAC=1	MLEAF=0.056	MQ=60.00	MQRankSum=1.25	QD=9.82	ReadPosRankSum=-5.216e+00	SOR=2.542	GT:AD:DP:GQ:PGT:PID:PL	0/0:49,0:49:99:.:.:0,114,1710	0/0:54,0:54:99:.:.:0,114,1710	0/0:39,0:39:81:.:.:0,81,1215	0/0:42,0:42:96:.:.:0,96,1440	0/0:57,0:57:99:.:.:0,120,1800	0/0:36,0:36:66:.:.:0,66,990	0/1:32,14:46:99:0|1:3613318_A_G:486,0,1386	0/0:52,0:52:99:.:.:0,102,1530	0/0:55,0:55:99:.:.:0,105,1575
4	17578810	.	C	CACGCGCACGCGCACACGA	1085.62	PASS	AC=2	AF=0.111	AN=18	BaseQRankSum=0.079	ClippingRankSum=1.17	DP=302	FS=0.000	MLEAC=2	MLEAF=0.111	MQ=60.70	MQRankSum=1.66	QD=21.71	ReadPosRankSum=-2.511e+00	SOR=0.846	GT:AD:DP:GQ:PGT:PID:PL	0/0:44,0:44:99:.:.:0,116,1802	0/1:7,13:20:99:0|1:17578810_C_CACGCGCACGCGCACACGA:561,0,252	0/0:39,0:39:99:.:.:0,99,1485	0/0:36,0:36:60:.:.:0,60,1413	0/0:40,0:40:99:.:.:0,111,1665	0/0:29,0:29:84:.:.:0,84,1260	0/1:17,13:30:99:0|1:17578810_C_CACGCGCACGCGCACACGA:565,0,792	0/0:32,0:32:87:.:.:0,87,1305	0/0:31,0:31:87:.:.:0,87,1305
4	32549339	.	A	ATATG	256.91	PASS	AC=1	AF=0.056	AN=18	BaseQRankSum=-3.400e-02	ClippingRankSum=0.171	DP=289	FS=1.792	MLEAC=1	MLEAF=0.056	MQ=60.00	MQRankSum=0.990	QD=11.68	ReadPosRankSum=1.70	SOR=0.307	GT:AD:DP:GQ:PL	0/0:33,0:33:63:0,63,945	0/0:38,0:38:72:0,72,1080	0/0:28,0:28:48:0,48,720	0/0:45,0:45:99:0,111,1665	0/0:26,0:26:54:0,54,810	0/0:38,0:38:69:0,69,1035	0/1:14,8:22:99:291,0,580	0/0:28,0:28:48:0,48,720	0/0:30,0:30:54:0,54,810
4	65013835	.	TA	T	286.15	PASS	AC=4	AF=0.222	AN=18	BaseQRankSum=0.164	ClippingRankSum=0.228	DP=259	FS=1.415	MLEAC=4	MLEAF=0.222	MQ=60.00	MQRankSum=0.164	QD=3.08	ReadPosRankSum=-1.990e-01	SOR=0.838	GT:AD:DP:GQ:PL	0/0:30,0:30:0:0,0,845	0/0:24,4:30:4:0,4,543	0/0:18,2:20:8:0,8,394	0/0:20,3:23:7:0,7,434	0/1:13,4:17:52:52,0,268	0/0:21,2:23:16:0,16,431	0/1:18,8:26:98:98,0,350	0/1:15,8:23:99:139,0,274	0/1:22,5:29:38:38,0,482
4	67364868	.	A	ACC	392.91	PASS	AC=1	AF=0.056	AN=18	BaseQRankSum=0.373	ClippingRankSum=-8.900e-02	DP=263	FS=8.415	MLEAC=1	MLEAF=0.056	MQ=60.00	MQRankSum=-7.280e-01	QD=11.23	ReadPosRankSum=0.444	SOR=1.044	GT:AD:DP:GQ:PGT:PID:PL	0/0:28,0:28:81:.:.:0,81,1215	0/0:39,0:39:99:.:.:0,99,1485	0/0:29,0:29:84:.:.:0,84,1260	0/0:20,0:20:54:.:.:0,54,810	0/0:28,0:28:81:.:.:0,81,1215	0/0:34,0:34:99:.:.:0,99,1485	0/1:24,11:35:99:0|1:67364868_A_ACC:427,0,2059	0/0:32,0:32:90:.:.:0,90,1350	0/0:18,0:18:54:.:.:0,54,784
4	67364870	.	AGG	A	389.91	PASS	AC=1	AF=0.056	AN=18	BaseQRankSum=2.06	ClippingRankSum=0.925	DP=266	FS=11.146	MLEAC=1	MLEAF=0.056	MQ=60.00	MQRankSum=-1.152e+00	QD=10.54	ReadPosRankSum=0.017	SOR=1.250	GT:AD:DP:GQ:PGT:PID:PL	0/0:28,0:28:81:.:.:0,81,1215	0/0:39,0:39:99:.:.:0,99,1485	0/0:31,0:31:87:.:.:0,87,1305	0/0:19,0:19:51:.:.:0,51,765	0/0:28,0:28:81:.:.:0,81,1215	0/0:35,0:35:43:.:.:0,43,1380	0/1:25,12:37:99:0|1:67364868_A_ACC:424,0,2091	0/0:31,0:31:90:.:.:0,90,1334	0/0:18,0:18:54:.:.:0,54,784
4	82352404	.	A	AAT	277.11	PASS	AC=1	AF=0.056	AN=18	ANN=AAT|intron_variant|MODIFIER|RASGEF1B|ENSG00000138670|transcript|ENST00000264400|protein_coding|13/13|c.1397+1048_1397+1049insAT||||||,AAT|intron_variant|MODIFIER|RASGEF1B|ENSG00000138670|transcript|ENST00000509081|protein_coding|13/13|c.1394+1048_1394+1049insAT||||||,AAT|intron_variant|MODIFIER|RASGEF1B|ENSG00000138670|transcript|ENST00000335927|protein_coding|12/12|c.1271+1048_1271+1049insAT…	BaseQRankSum=0.330	ClippingRankSum=0.022	DP=298	FS=2.794	MLEAC=1	MLEAF=0.056	MQ=60.00	MQRankSum=-1.370e-01	QD=9.24	ReadPosRankSum=0.154	SOR=1.124	GT:AD:DP:GQ:PL	0/0:48,0:48:21:0,21,1830	0/0:36,0:36:21:0,21,1417	0/0:31,0:31:90:0,90,1350	0/0:37,0:37:99:0,102,1530	0/0:27,0:27:36:0,36,1123	0/0:26,0:26:0:0,0,831	0/1:20,10:30:99:271,0,636	0/0:32,0:32:65:0,65,1337	0/0:20,0:23:60:0,60,728
4	114454116	.	CACCCTGA	C	316.61	PASS	AC=4	AF=0.222	AN=18	ANN=C|sequence_feature|LOW|CAMK2D|ENSG00000145349|domain:Protein_kinase|ENST00000394524|protein_coding||c.518-1668_518-1662delTCAGGGT||||||,C|sequence_feature|LOW|CAMK2D|ENSG00000145349|domain:Protein_kinase|ENST00000418639|protein_coding||c.518-1668_518-1662delTCAGGGT||||||,C|sequence_feature|LOW|CAMK2D|ENSG00000145349|domain:Protein_kinase|ENST00000429180|protein_coding||c.518-1668_518-1662delT…	BaseQRankSum=-2.284e+00	ClippingRankSum=0.251	DP=218	FS=81.419	MLEAC=5	MLEAF=0.278	MQ=60.00	MQRankSum=-2.060e-01	QD=3.56	ReadPosRankSum=-1.160e-01	SOR=6.272	GT:AD:DP:GQ:PGT:PID:PL	0/0:27,0:27:54:.:.:0,54,894	0/1:17,4:21:99:0|1:114454109_C_CG:117,0,4436	0/0:24,0:24:0:.:.:0,0,505	0/1:26,3:29:42:0|1:114454109_C_CG:42,0,7067	0/0:20,0:20:0:.:.:0,0,552	0/0:26,3:29:18:0|1:114454109_C_CG:0,18,5717	0/1:14,6:20:99:0|1:114454109_C_CG:170,0,3978	0/1:17,2:19:30:0|1:114454109_C_CG:30,0,4375	0/0:25,4:29:25:0|1:114454109_C_CG:0,25,6528
4	132384790	.	A	ATACGGC	1099.29	PASS	AC=6	AF=0.333	AN=18	ANN=ATACGGC|intron_variant|MODIFIER|RP11-314N14.1|ENSG00000250102|transcript|ENST00000500169|lincRNA|1/2|n.330-63595_330-63594insTACGGC||||||	BaseQRankSum=0.392	ClippingRankSum=-3.200e-01	DP=259	FS=137.263	MLEAC=6	MLEAF=0.333	MQ=60.00	MQRankSum=-4.600e-02	QD=6.50	ReadPosRankSum=-2.100e-02	SOR=7.275	GT:AD:DP:GQ:PGT:PID:PL	0/0:29,0:29:42:.:.:0,42,1116	0/1:21,7:28:99:0|1:132384782_A_T:225,0,1742	0/0:27,0:27:19:.:.:0,19,1001	0/0:30,0:30:2:.:.:0,2,971	0/1:20,3:23:66:0|1:132384782_A_T:66,0,5768	0/1:28,7:35:99:0|1:132384782_A_T:210,0,9198	0/1:15,7:22:99:0|1:132384782_A_T:246,0,5049	0/1:21,7:28:99:0|1:132384782_A_T:231,0,6663	0/1:27,6:33:99:0|1:132384782_A_T:168,0,8018
4	132384796	.	CTAAG	C	1135.9	PASS	AC=6	AF=0.333	AN=18	ANN=C|intron_variant|MODIFIER|RP11-314N14.1|ENSG00000250102|transcript|ENST00000500169|lincRNA|1/2|n.330-63588_330-63585delTAAG||||||	BaseQRankSum=-2.628e+00	ClippingRankSum=0.304	DP=260	FS=144.499	MLEAC=6	MLEAF=0.333	MQ=60.00	MQRankSum=0.024	QD=6.72	ReadPosRankSum=0.028	SOR=7.327	GT:AD:DP:GQ:PGT:PID:PL	0/0:30,0:30:58:.:.:0,58,1149	0/1:24,7:31:99:0|1:132384782_A_T:216,0,2003	0/0:27,0:27:75:.:.:0,75,1125	0/0:30,0:30:18:.:.:0,18,992	0/1:19,3:22:69:0|1:132384782_A_T:69,0,5689	0/1:28,7:35:99:0|1:132384782_A_T:210,0,9198	0/1:15,8:23:99:0|1:132384782_A_T:291,0,4971	0/1:20,7:27:99:0|1:132384782_A_T:231,0,6615	0/1:25,6:31:99:0|1:132384782_A_T:168,0,7971
4	143515387	.	CTTTATTCT	C	544.66	PASS	AC=4	AF=0.222	AN=18	ANN=C|intron_variant|MODIFIER|INPP4B|ENSG00000109452|transcript|ENST00000509777|protein_coding|2/25|c.-190-131516_-190-131509delAGAATAAA||||||,C|intron_variant|MODIFIER|RP11-223C24.1|ENSG00000249806|transcript|ENST00000509497|lincRNA|2/2|n.344+10613_344+10620delTTATTCTT||||||INFO_REALIGN_3_PRIME,C|intron_variant|MODIFIER|INPP4B|ENSG00000109452|transcript|ENST00000513000|protein_coding|2/26|c.-289…	BaseQRankSum=0.810	ClippingRankSum=0.270	DP=298	FS=86.428	MLEAC=4	MLEAF=0.222	MQ=60.00	MQRankSum=0.347	QD=4.50	ReadPosRankSum=0.993	SOR=6.272	GT:AD:DP:GQ:PGT:PID:PL	0/0:42,0:42:99:.:.:0,120,1800	0/1:24,5:29:99:0|1:143515387_CTTTATTCT_C:138,0,2036	0/1:36,6:42:99:0|1:143515387_CTTTATTCT_C:144,0,13482	0/1:24,2:27:25:.:.:25,0,8668	0/0:30,0:30:87:.:.:0,87,1305	0/0:34,0:34:93:.:.:0,93,1395	0/1:16,8:24:99:0|1:143515387_CTTTATTCT_C:285,0,1189	0/0:37,0:37:99:.:.:0,102,1530	0/0:32,0:32:80:.:.:0,80,1376
4	143515405	.	T	TCGCCG	517.64	PASS	AC=3	AF=0.167	AN=18	ANN=TCGCCG|intron_variant|MODIFIER|INPP4B|ENSG00000109452|transcript|ENST00000509777|protein_coding|2/25|c.-190-131527_-190-131526insCGGCG||||||,TCGCCG|intron_variant|MODIFIER|RP11-223C24.1|ENSG00000249806|transcript|ENST00000509497|lincRNA|2/2|n.344+10629_344+10630insCGCCG||||||,TCGCCG|intron_variant|MODIFIER|INPP4B|ENSG00000109452|transcript|ENST00000513000|protein_coding|2/26|c.-289-126198_-28…	BaseQRankSum=-1.133e+00	ClippingRankSum=-4.380e-01	DP=307	FS=89.465	MLEAC=3	MLEAF=0.167	MQ=60.00	MQRankSum=0.276	QD=5.34	ReadPosRankSum=1.10	SOR=6.183	GT:AD:DP:GQ:PGT:PID:PL	0/0:50,0:50:27:.:.:0,27,1822	0/1:25,5:30:99:0|1:143515387_CTTTATTCT_C:135,0,2078	0/1:37,6:43:99:0|1:143515387_CTTTATTCT_C:138,0,13826	0/0:22,2:24:26:1|0:143515394_C_CGG:0,26,8907	0/0:31,0:31:27:.:.:0,27,1126	0/0:35,0:35:72:.:.:0,72,1305	0/1:16,8:24:99:0|1:143515387_CTTTATTCT_C:288,0,1193	0/0:40,0:40:2:.:.:0,2,1324	0/0:30,0:30:63:.:.:0,63,1193
4	143515407	.	ATT	A	546.18	PASS	AC=4	AF=0.222	AN=18	ANN=A|intron_variant|MODIFIER|INPP4B|ENSG00000109452|transcript|ENST00000509777|protein_coding|2/25|c.-190-131530_-190-131529delAA||||||,A|intron_variant|MODIFIER|RP11-223C24.1|ENSG00000249806|transcript|ENST00000509497|lincRNA|2/2|n.344+10633_344+10634delTT||||||INFO_REALIGN_3_PRIME,A|intron_variant|MODIFIER|INPP4B|ENSG00000109452|transcript|ENST00000513000|protein_coding|2/26|c.-289-126201_-289…	BaseQRankSum=-2.467e+00	ClippingRankSum=0.417	DP=308	FS=86.769	MLEAC=4	MLEAF=0.222	MQ=60.00	MQRankSum=0.702	QD=4.48	ReadPosRankSum=1.05	SOR=6.183	GT:AD:DP:GQ:PGT:PID:PL	0/0:50,0:50:10:.:.:0,10,1779	0/1:25,5:30:99:0|1:143515387_CTTTATTCT_C:135,0,2078	0/1:39,6:45:99:0|1:143515387_CTTTATTCT_C:135,0,13940	0/1:22,2:25:31:.:.:31,0,8377	0/0:31,0:31:43:.:.:0,43,1161	0/0:38,0:38:28:.:.:0,28,1367	0/1:16,7:23:99:0|1:143515387_CTTTATTCT_C:288,0,1193	0/0:36,0:36:0:.:.:0,0,1062	0/0:30,0:30:30:.:.:0,30,1120
4	143515413	.	T	TAAAAAA	519.49	PASS	AC=4	AF=0.222	AN=18	ANN=TAAAAAA|intron_variant|MODIFIER|INPP4B|ENSG00000109452|transcript|ENST00000509777|protein_coding|2/25|c.-190-131535_-190-131534insTTTTTT||||||,TAAAAAA|intron_variant|MODIFIER|RP11-223C24.1|ENSG00000249806|transcript|ENST00000509497|lincRNA|2/2|n.344+10637_344+10638insAAAAAA||||||,TAAAAAA|intron_variant|MODIFIER|INPP4B|ENSG00000109452|transcript|ENST00000513000|protein_coding|2/26|c.-289-12620…	BaseQRankSum=-2.467e+00	ClippingRankSum=0.491	DP=305	FS=84.768	MLEAC=4	MLEAF=0.222	MQ=60.00	MQRankSum=0.387	QD=4.48	ReadPosRankSum=0.572	SOR=6.183	GT:AD:DP:GQ:PGT:PID:PL	0/0:47,0:47:48:.:.:0,48,1666	0/1:24,5:29:99:0|1:143515387_CTTTATTCT_C:135,0,2019	0/1:35,4:41:99:.:.:122,0,13936	0/1:22,3:25:60:0|1:143515394_C_CGG:60,0,7990	0/0:32,0:32:46:.:.:0,46,1196	0/0:41,0:41:30:.:.:0,30,1405	0/1:16,7:23:99:0|1:143515387_CTTTATTCT_C:246,0,1223	0/0:36,0:36:0:.:.:0,0,1062	0/0:31,0:31:60:.:.:0,60,1201
4	145395308	.	A	AGGCCGGGCGCGGTGGCTCACGCCTGTAATCCCAGCACTTTGGGAGGCCGAGGCGGGCGG	289.64	PASS	AC=1	AF=0.056	AN=18	BaseQRankSum=-1.890e-01	ClippingRankSum=0.819	DP=288	FS=3.403	MLEAC=1	MLEAF=0.056	MQ=60.00	MQRankSum=1.27	QD=14.48	ReadPosRankSum=-2.205e+00	SOR=0.242	GT:AD:DP:GQ:PL	0/0:44,0:44:99:0,108,1620	0/0:40,0:40:99:0,105,1575	0/0:25,0:25:57:0,57,855	0/0:34,0:34:84:0,84,1260	0/0:18,0:20:54:0,54,905	0/0:37,0:37:81:0,81,1215	0/1:12,8:20:99:300,0,617	0/0:30,0:30:81:0,81,1215	0/0:24,0:24:60:0,60,900
4	150144866	.	T	TA	263.75	PASS	AC=4	AF=0.222	AN=18	ANN=TA|intron_variant|MODIFIER|RP11-24I21.1|ENSG00000248210|transcript|ENST00000503100|lincRNA|9/12|n.1917+5694_1917+5695insA||||||	BaseQRankSum=0.320	ClippingRankSum=-1.460e-01	DP=256	FS=1.499	MLEAC=4	MLEAF=0.222	MQ=60.00	MQRankSum=0.106	QD=2.90	ReadPosRankSum=0.455	SOR=0.514	GT:AD:DP:GQ:PL	0/0:35,0:35:0:0,0,1117	0/1:14,4:20:44:44,0,259	0/0:20,0:22:60:0,60,501	0/1:20,3:23:5:5,0,409	0/0:21,0:21:0:0,0,433	0/0:21,2:27:45:0,45,523	0/1:14,8:22:99:130,0,261	0/1:21,7:28:70:70,0,404	0/0:20,0:26:60:0,60,497
4	190585813	.	T	TAGAGGGTTTAGAAAGTGCAAAGGCCTTATACCTGGGAAAAAGGAAA	484.25	PASS	AC=1	AF=0.056	AN=18	BaseQRankSum=0.751	ClippingRankSum=-5.810e-01	DP=593	FS=57.772	MLEAC=4	MLEAF=0.222	MQ=60.00	MQRankSum=-2.690e-01	QD=12.11	ReadPosRankSum=-5.138e+00	SOR=5.417	GT:AD:DP:GQ:PL	0/0:75,0:75:0:0,0,1144	0/0:71,0:71:0:0,0,1201	0/0:72,0:72:0:0,0,1753	0/0:72,0:72:0:0,0,1270	0/0:80,0:80:0:0,0,1001	0/0:61,0:61:0:0,0,1004	0/1:26,14:40:99:507,0,1124	0/0:50,0:50:0:0,0,980	0/0:67,0:67:0:0,0,1304
5	76684287	.	ACCAGCCAGATG	A	397.91	PASS	AC=1	AF=0.056	AN=18	ANN=A|intron_variant|MODIFIER|PDE8B|ENSG00000113231|transcript|ENST00000264917|protein_coding|10/21|c.1168-11776_1168-11766delTGCCAGCCAGA||||||INFO_REALIGN_3_PRIME,A|intron_variant|MODIFIER|PDE8B|ENSG00000113231|transcript|ENST00000340978|protein_coding|9/20|c.1027-11776_1027-11766delTGCCAGCCAGA||||||INFO_REALIGN_3_PRIME,A|intron_variant|MODIFIER|PDE8B|ENSG00000113231|transcript|ENST00000346042|p…	BaseQRankSum=2.03	ClippingRankSum=-3.520e-01	DP=307	FS=2.951	MLEAC=1	MLEAF=0.056	MQ=60.00	MQRankSum=-8.560e-01	QD=11.05	ReadPosRankSum=0.019	SOR=0.921	GT:AD:DP:GQ:PL	0/0:37,0:37:85:0,85,1521	0/0:30,0:30:90:0,90,1316	0/0:37,0:37:99:0,99,1485	0/0:35,0:35:99:0,99,1485	0/0:24,0:24:66:0,66,990	0/0:36,0:36:99:0,101,1530	0/1:24,12:36:99:432,0,2709	0/0:38,0:38:99:0,102,1530	0/0:32,0:32:96:0,96,1326
5	119146858	.	TC	T	300.91	PASS	AC=1	AF=0.056	AN=18	BaseQRankSum=0.707	ClippingRankSum=0.134	DP=261	FS=1.431	MLEAC=1	MLEAF=0.056	MQ=60.00	MQRankSum=-2.081e+00	QD=9.12	ReadPosRankSum=-2.480e-01	SOR=1.041	GT:AD:DP:GQ:PL	0/0:31,0:31:90:0,90,1350	0/0:36,0:36:99:0,99,1485	0/0:26,0:26:72:0,72,1080	0/0:33,0:33:81:0,81,1215	0/0:31,0:31:81:0,81,1215	0/0:26,0:26:72:0,72,1080	0/1:22,11:33:99:335,0,790	0/0:23,0:23:60:0,60,900	0/0:22,0:22:63:0,63,945
5	140808736	.	TAC	T	621.48	PASS	AC=7	AF=0.389	AN=18	ANN=T|sequence_feature|LOW|PCDHGA1|ENSG00000204956|topological_domain:Cytoplasmic|ENST00000517417|protein_coding||c.2422-65637_2422-65636delAC||||||,T|sequence_feature|LOW|PCDHGA2|ENSG00000081853|topological_domain:Cytoplasmic|ENST00000394576|protein_coding||c.2425-65637_2425-65636delAC||||||,T|sequence_feature|LOW|PCDHGA3|ENSG00000254245|topological_domain:Cytoplasmic|ENST00000253812|protein_cod…	BaseQRankSum=0.272	ClippingRankSum=0.404	DP=299	FS=2.069	MLEAC=7	MLEAF=0.389	MQ=60.00	MQRankSum=0.053	QD=3.51	ReadPosRankSum=-9.400e-02	SOR=0.532	GT:AD:DP:GQ:PL	0/0:42,0:42:0:0,0,1517	0/0:15,2:21:21:0,21,549	0/1:21,4:28:29:29,0,588	0/1:29,4:33:14:14,0,742	0/1:22,5:27:63:63,0,571	0/1:17,6:26:99:147,0,422	0/1:13,9:22:99:216,0,320	0/1:25,6:31:92:92,0,637	0/1:13,3:16:48:48,0,325
5	161912377	.	TGGG	T	566.86	PASS	AC=4	AF=0.222	AN=18	BaseQRankSum=-2.194e+00	ClippingRankSum=0.548	DP=272	FS=53.768	MLEAC=7	MLEAF=0.389	MQ=60.00	MQRankSum=-1.580e-01	QD=5.73	ReadPosRankSum=1.22	SOR=6.091	GT:AD:DP:GQ:PGT:PID:PL	0/0:37,0:37:0:.:.:0,0,1117	0/1:17,5:22:99:0|1:161912363_G_GT:159,0,5659	0/1:23,5:28:99:0|1:161912363_G_GT:138,0,7193	0/0:26,0:26:0:.:.:0,0,672	0/1:25,4:29:93:0|1:161912363_G_GT:93,0,1666	0/0:38,0:38:0:.:.:0,0,1264	0/1:14,6:20:99:0|1:161912363_G_GT:210,0,2936	0/0:28,0:28:0:.:.:0,0,835	0/0:42,0:42:0:.:.:0,0,1173
5	165031456	.	AT	A	303.91	PASS	AC=1	AF=0.056	AN=18	ANN=A|intron_variant|MODIFIER|CTC-535M15.2|ENSG00000253693|transcript|ENST00000522189|lincRNA|1/1|n.22-173525delT||||||	BaseQRankSum=-5.480e-01	ClippingRankSum=1.25	DP=271	FS=0.000	MLEAC=1	MLEAF=0.056	MQ=60.00	MQRankSum=0.417	QD=10.48	ReadPosRankSum=-3.290e-01	SOR=0.892	GT:AD:DP:GQ:PL	0/0:33,0:33:90:0,90,1350	0/0:37,0:37:99:0,102,1530	0/0:21,0:21:60:0,60,900	0/0:35,0:35:99:0,99,1485	0/0:26,0:26:49:0,49,953	0/0:36,0:36:99:0,101,1530	0/1:16,13:29:99:338,0,434	0/0:17,0:17:48:0,48,720	0/0:36,0:36:99:0,99,1485
5	172750919	.	A	AC	1013.08	PASS	AC=6	AF=0.333	AN=18	ANN=AC|intron_variant|MODIFIER|STC2|ENSG00000113739|transcript|ENST00000265087|protein_coding|2/3|c.295-487_295-486insG||||||,AC|intron_variant|MODIFIER|STC2|ENSG00000113739|transcript|ENST00000520593|processed_transcript|1/2|n.282+88_282+89insG||||||,AC|intron_variant|MODIFIER|STC2|ENSG00000113739|transcript|ENST00000520648|protein_coding|2/2|c.154-487_154-486insG||||||WARNING_TRANSCRIPT_NO_STAR…	BaseQRankSum=-2.977e+00	ClippingRankSum=0.235	DP=272	FS=138.194	MLEAC=6	MLEAF=0.333	MQ=60.00	MQRankSum=-3.200e-01	QD=6.10	ReadPosRankSum=0.124	SOR=7.476	GT:AD:DP:GQ:PGT:PID:PL	0/0:35,0:35:0:.:.:0,0,859	0/1:37,10:47:99:.:.:296,0,2362	0/1:17,4:22:99:.:.:119,0,4480	0/1:21,6:31:99:.:.:192,0,4545	0/0:32,0:32:26:.:.:0,26,1006	0/0:27,0:28:84:0|1:172750902_C_T:0,84,2217	0/1:15,7:22:99:0|1:172750900_TCCC_T:249,0,4238	0/1:21,5:26:99:0|1:172750900_TCCC_T:144,0,1456	0/1:20,3:23:57:0|1:172750900_TCCC_T:57,0,1597
6	5468586	.	TA	T	270.54	PASS	AC=5	AF=0.278	AN=18	ANN=T|intron_variant|MODIFIER|FARS2|ENSG00000145982|transcript|ENST00000274680|protein_coding|4/6|c.904+37182delA||||||,T|intron_variant|MODIFIER|FARS2|ENSG00000145982|transcript|ENST00000324331|protein_coding|4/6|c.904+37182delA||||||	BaseQRankSum=0.106	ClippingRankSum=-6.750e-01	DP=292	FS=4.560	MLEAC=4	MLEAF=0.222	MQ=60.00	MQRankSum=0.229	QD=2.05	ReadPosRankSum=-7.600e-02	SOR=0.426	GT:AD:DP:GQ:PGT:PID:PL	0/0:28,0:30:84:1|0:5468576_C_G:0,84,1032	0/1:20,6:28:72:.:.:72,0,476	0/0:31,0:31:0:.:.:0,0,804	0/0:27,3:36:27:.:.:0,27,700	0/1:22,3:26:2:.:.:2,0,510	0/1:21,5:26:38:.:.:38,0,474	0/1:18,9:30:99:.:.:148,0,413	0/1:25,3:32:5:.:.:5,0,583	0/0:22,3:29:7:.:.:0,7,568
6	34543859	.	G	GT	278.55	PASS	AC=6	AF=0.333	AN=18	BaseQRankSum=0.200	ClippingRankSum=0.544	DP=264	FS=2.529	MLEAC=5	MLEAF=0.278	MQ=60.00	MQRankSum=0.214	QD=2.32	ReadPosRankSum=-8.660e-01	SOR=0.897	GT:AD:DP:GQ:PL	0/0:26,0:30:77:0,77,630	0/0:22,3:31:17:0,17,554	0/1:14,4:20:35:35,0,305	0/1:13,5:22:58:58,0,295	0/1:15,4:20:38:38,0,349	0/1:18,4:26:22:22,0,406	0/1:15,8:26:99:105,0,322	0/0:19,3:25:15:0,15,438	0/1:16,4:24:28:28,0,358
6	53609695	.	T	TTCTTTGGGAGGCCGAGGCGGGCGGATCACGAGGTCAGGAGATCGAGAC	420.91	PASS	AC=1	AF=0.056	AN=18	ANN=TTCTTTGGGAGGCCGAGGCGGGCGGATCACGAGGTCAGGAGATCGAGAC|intron_variant|MODIFIER|RP11-79N23.1|ENSG00000227885|transcript|ENST00000453790|lincRNA|1/2|n.115-534_115-533insGTCTCGATCTCCTGACCTCGTGATCCGCCCGCCTCGGCCTCCCAAAGA||||||	BaseQRankSum=0.318	ClippingRankSum=0.548	DP=348	FS=21.897	MLEAC=1	MLEAF=0.056	MQ=60.00	MQRankSum=-1.357e+00	QD=17.54	ReadPosRankSum=-4.013e+00	SOR=1.844	GT:AD:DP:GQ:PL	0/0:39,0:39:84:0,84,1260	0/0:48,0:48:99:0,102,1530	0/0:35,0:35:81:0,81,1215	0/0:36,0:36:99:0,99,1485	0/0:44,0:44:84:0,84,1260	0/0:42,0:42:93:0,93,1395	0/1:12,12:24:99:455,0,1406	0/0:32,0:32:78:0,78,1170	0/0:38,0:38:90:0,90,1350
6	108102873	.	CA	C	337.95	PASS	AC=5	AF=0.278	AN=18	ANN=C|intron_variant|MODIFIER|SCML4|ENSG00000146285|transcript|ENST00000369020|protein_coding|1/7|c.-59-9284delT||||||,C|intron_variant|MODIFIER|SCML4|ENSG00000146285|transcript|ENST00000369022|protein_coding|1/6|c.-18-31857delT||||||,C|intron_variant|MODIFIER|SCML4|ENSG00000146285|transcript|ENST00000473515|retained_intron|1/3|n.188-31857delT||||||,C|intron_variant|MODIFIER|SCML4|ENSG00000146285…	BaseQRankSum=-2.080e-01	ClippingRankSum=-5.000e-02	DP=251	FS=0.000	MLEAC=5	MLEAF=0.278	MQ=60.00	MQRankSum=0.376	QD=3.19	ReadPosRankSum=0.311	SOR=0.670	GT:AD:DP:GQ:PL	0/0:21,0:21:0:0,0,442	0/1:19,5:34:72:72,0,436	0/1:11,4:17:38:38,0,264	0/0:45,0:45:0:0,0,1085	0/0:16,0:19:48:0,48,380	0/1:22,3:25:3:3,0,474	0/1:14,6:21:89:89,0,311	0/0:11,0:14:32:0,32,255	0/1:17,5:26:94:94,0,334
6	132081077	.	TCA	T	492.15	PASS	AC=6	AF=0.333	AN=18	BaseQRankSum=0.665	ClippingRankSum=-1.060e-01	DP=278	FS=1.546	MLEAC=6	MLEAF=0.333	MQ=60.00	MQRankSum=-2.370e-01	QD=3.76	ReadPosRankSum=0.290	SOR=0.545	GT:AD:DP:GQ:PL	0/0:37,0:37:0:0,0,1208	0/1:17,6:23:93:93,0,402	0/1:16,4:26:80:80,0,423	0/1:15,8:23:99:159,0,348	0/0:33,0:33:20:0,20,1096	0/1:21,4:25:39:39,0,498	0/1:13,7:20:99:139,0,303	0/0:27,0:27:0:0,0,844	0/1:17,3:20:17:17,0,395
6	149636001	.	CT	C	416.56	PASS	AC=6	AF=0.333	AN=18	ANN=C|intron_variant|MODIFIER|TAB2|ENSG00000055208|transcript|ENST00000606202|protein_coding|1/1|c.-120-63137delT||||||WARNING_TRANSCRIPT_INCOMPLETE&INFO_REALIGN_3_PRIME,C|intron_variant|MODIFIER|TAB2|ENSG00000055208|transcript|ENST00000536230|protein_coding|1/5|c.7-63137delT||||||INFO_REALIGN_3_PRIME	BaseQRankSum=0.656	ClippingRankSum=-4.420e-01	DP=317	FS=3.443	MLEAC=6	MLEAF=0.333	MQ=60.00	MQRankSum=0.065	QD=2.78	ReadPosRankSum=0.00	SOR=0.981	GT:AD:DP:GQ:PL	0/0:24,0:35:4:0,4,514	0/0:44,0:44:0:0,0,1201	0/1:25,6:31:55:55,0,506	0/1:18,8:30:99:105,0,431	0/1:21,5:26:17:17,0,438	0/1:17,3:26:23:23,0,376	0/1:16,7:23:99:104,0,309	0/1:20,4:25:32:32,0,401	0/0:19,2:26:0:0,0,421
7	85044750	.	A	ATGGAATGT	386.39	PASS	AC=2	AF=0.111	AN=18	BaseQRankSum=1.20	ClippingRankSum=0.200	DP=299	FS=25.962	MLEAC=2	MLEAF=0.111	MQ=60.00	MQRankSum=-6.300e-02	QD=9.20	ReadPosRankSum=-2.917e+00	SOR=4.047	GT:AD:DP:GQ:PGT:PID:PL	0/0:27,0:31:86:0|1:85044750_A_ATGGAATGTTCTTCCATTTGTTTGTGTCC:0,86,7256	0/0:41,0:41:90:.:.:0,90,1350	0/0:29,0:29:75:.:.:0,75,1125	0/0:32,0:32:75:.:.:0,75,1125	0/0:29,0:29:63:.:.:0,63,945	0/0:37,0:37:90:.:.:0,90,1350	0/1:13,9:22:99:0|1:85044750_A_ATGGAATGT:323,0,3178	0/1:18,2:20:26:0|1:85044750_A_ATGGAATGT:26,0,3769	0/0:36,0:36:81:.:.:0,81,1215
7	85044752	.	C	CTTCCATTTGTTTGTGTCCTCTTTTATTTCCTTGAGCAGTGGTT	329.24	PASS	AC=1	AF=0.056	AN=18	BaseQRankSum=1.16	ClippingRankSum=0.419	DP=267	FS=22.219	MLEAC=1	MLEAF=0.056	MQ=60.00	MQRankSum=0.336	QD=15.68	ReadPosRankSum=-2.097e+00	SOR=4.614	GT:AD:DP:GQ:PGT:PID:PL	0/0:38,0:38:0:.:.:0,0,1135	0/0:38,0:38:0:.:.:0,0,1141	0/0:26,0:26:32:.:.:0,32,950	0/0:29,0:29:0:.:.:0,0,996	0/0:28,0:28:0:.:.:0,0,685	0/0:33,0:33:0:.:.:0,0,1073	0/1:14,7:21:99:0|1:85044750_A_ATGGAATGT:323,0,3178	0/0:19,0:21:58:0|1:85044750_A_ATGGAATGT:0,58,3833	0/0:31,0:31:0:.:.:0,0,938
7	86192911	.	TA	T	323.52	PASS	AC=5	AF=0.278	AN=18	BaseQRankSum=0.567	ClippingRankSum=-4.340e-01	DP=240	FS=1.444	MLEAC=5	MLEAF=0.278	MQ=60.00	MQRankSum=0.636	QD=3.56	ReadPosRankSum=0.567	SOR=0.839	GT:AD:DP:GQ:PGT:PID:PL	0/0:29,0:29:0:.:.:0,0,938	0/0:18,2:20:10:.:.:0,10,382	0/1:10,8:20:99:.:.:124,0,207	0/0:24,0:26:71:0|1:86192911_T_A:0,71,869	0/1:10,4:14:57:0|1:86192911_TA_T:57,0,202	0/1:20,4:26:42:.:.:42,0,384	0/1:16,7:23:99:0|1:86192911_TA_T:104,0,310	0/0:20,3:25:14:.:.:0,14,451	0/1:9,3:12:38:.:.:38,0,180
7	110880181	.	AAGGG	A	871.62	PASS	AC=2	AF=0.111	AN=18	ANN=A|intron_variant|MODIFIER|IMMP2L|ENSG00000184903|transcript|ENST00000331762|protein_coding|4/6|c.239+247109_239+247112delCCCT||||||,A|intron_variant|MODIFIER|IMMP2L|ENSG00000184903|transcript|ENST00000405709|protein_coding|3/5|c.239+247109_239+247112delCCCT||||||,A|intron_variant|MODIFIER|IMMP2L|ENSG00000184903|transcript|ENST00000489381|processed_transcript|1/3|n.180+150442_180+150445delCCCT…	BaseQRankSum=0.918	ClippingRankSum=0.331	DP=370	FS=23.188	MLEAC=2	MLEAF=0.111	MQ=60.00	MQRankSum=0.331	QD=9.47	ReadPosRankSum=-1.012e+00	SOR=1.455	GT:AD:DP:GQ:PGT:PID:PL	0/0:44,0:44:99:.:.:0,101,1800	0/0:44,0:44:99:.:.:0,99,1710	0/0:38,0:38:99:.:.:0,99,1659	0/0:36,0:36:99:.:.:0,102,1530	0/0:39,0:39:99:.:.:0,99,1485	0/1:37,12:49:99:0|1:110880180_A_ATATCAATATCAATATCAT:424,0,7833	0/1:30,13:43:99:0|1:110880180_A_ATATCAATATCAATATCAT:488,0,5734	0/0:36,0:36:99:.:.:0,99,1485	0/0:41,0:41:99:.:.:0,102,1620
7	111974457	.	CT	C	826.67	PASS	AC=8	AF=0.444	AN=18	ANN=C|intron_variant|MODIFIER|ZNF277|ENSG00000198839|transcript|ENST00000361822|protein_coding|7/11|c.802-1686delT||||||INFO_REALIGN_3_PRIME,C|intron_variant|MODIFIER|AC004112.4|ENSG00000226851|transcript|ENST00000431064|antisense|3/3|n.352-6005delA||||||,C|intron_variant|MODIFIER|ZNF277|ENSG00000198839|transcript|ENST00000361946|nonsense_mediated_decay|7/11|n.*645-1686delT||||||INFO_REALIGN_3_PR…	BaseQRankSum=0.500	ClippingRankSum=-3.130e-01	DP=345	FS=6.479	MLEAC=8	MLEAF=0.444	MQ=60.00	MQRankSum=-7.800e-02	QD=3.96	ReadPosRankSum=-1.060e-01	SOR=0.403	GT:AD:DP:GQ:PL	0/0:21,0:28:63:0,63,519	0/1:25,11:42:99:203,0,459	0/1:17,6:27:68:68,0,398	0/1:24,8:38:99:114,0,521	0/1:15,8:27:70:70,0,329	0/1:17,5:22:42:42,0,344	0/1:14,10:28:99:173,0,216	0/1:22,5:31:71:71,0,418	0/1:16,6:28:92:92,0,382
7	123826198	.	TA	T	523.38	PASS	AC=7	AF=0.389	AN=18	ANN=T|intron_variant|MODIFIER|RP5-921G16.1|ENSG00000242593|transcript|ENST00000484322|antisense|2/8|n.168+136937delA||||||INFO_REALIGN_3_PRIME	BaseQRankSum=-4.200e-02	ClippingRankSum=-1.640e-01	DP=324	FS=2.285	MLEAC=7	MLEAF=0.389	MQ=60.00	MQRankSum=-1.130e-01	QD=3.23	ReadPosRankSum=-6.270e-01	SOR=0.540	GT:AD:DP:GQ:PL	0/0:22,0:30:66:0,66,520	0/1:18,6:32:99:109,0,395	0/1:12,5:19:66:66,0,277	0/0:21,0:27:62:0,62,456	0/1:24,7:32:46:46,0,477	0/1:19,8:32:99:129,0,378	0/1:17,8:29:90:90,0,361	0/1:19,5:28:44:44,0,433	0/1:10,4:20:37:37,0,285
7	137995515	.	C	CCCTTACTTTCCTGTGGTTCCCAATGGATATTATCAACAGGTTTTGGCTTTATGATACTAGTTAA	296.91	PASS	AC=1	AF=0.056	AN=18	BaseQRankSum=0.716	ClippingRankSum=-1.790e-01	DP=311	FS=3.976	MLEAC=1	MLEAF=0.056	MQ=60.00	MQRankSum=0.00	QD=12.37	ReadPosRankSum=-4.055e+00	SOR=1.268	GT:AD:DP:GQ:PL	0/0:47,0:47:60:0,60,900	0/0:45,0:45:54:0,54,810	0/0:37,0:37:57:0,57,855	0/0:40,0:40:63:0,63,945	0/0:28,0:28:30:0,30,450	0/0:40,0:40:33:0,33,495	0/1:15,9:24:99:331,0,6317	0/0:22,0:22:27:0,27,405	0/0:28,0:28:27:0,27,405
7	156599158	.	T	TA	423.62	PASS	AC=2	AF=0.111	AN=18	ANN=TA|sequence_feature|LOW|LMBR1|ENSG00000105983|topological_domain:Extracellular|ENST00000354505|protein_coding||c.320-9973dupT||||||,TA|sequence_feature|LOW|LMBR1|ENSG00000105983|topological_domain:Extracellular|ENST00000353442|protein_coding||c.320-9973dupT||||||,TA|intron_variant|MODIFIER|LMBR1|ENSG00000105983|transcript|ENST00000354505|protein_coding|4/17|c.320-9973dupT||||||,TA|intron_vari…	BaseQRankSum=0.405	ClippingRankSum=-6.500e-01	DP=396	FS=0.000	MLEAC=2	MLEAF=0.111	MQ=60.21	MQRankSum=0.571	QD=4.81	ReadPosRankSum=-5.760e-01	SOR=0.737	GT:AD:DP:GQ:PL	0/0:58,0:58:99:0,100,1800	0/0:39,0:39:99:0,103,1620	0/0:41,0:41:99:0,105,1710	0/0:43,0:43:99:0,102,1649	0/0:41,0:41:78:0,78,1730	0/1:32,11:43:99:216,0,800	0/1:31,14:45:99:248,0,783	0/0:39,0:39:99:0,99,1603	0/0:39,0:39:99:0,110,1686
8	49518725	.	CA	C	354.31	PASS	AC=6	AF=0.333	AN=18	ANN=C|intron_variant|MODIFIER|RP11-770E5.1|ENSG00000253608|transcript|ENST00000522575|antisense|2/3|n.356+54094delA||||||,C|intron_variant|MODIFIER|RP11-567J20.1|ENSG00000253702|transcript|ENST00000523038|lincRNA|1/3|n.252-3937delT||||||	BaseQRankSum=0.556	ClippingRankSum=-1.180e-01	DP=309	FS=0.000	MLEAC=6	MLEAF=0.333	MQ=60.00	MQRankSum=-5.100e-02	QD=2.35	ReadPosRankSum=-7.750e-01	SOR=0.694	GT:AD:DP:GQ:PL	0/0:43,0:43:0:0,0,1363	0/1:32,6:40:61:61,0,709	0/1:14,7:24:99:115,0,329	0/0:35,0:35:0:0,0,1052	0/1:22,4:34:23:23,0,596	0/0:26,3:29:23:0,23,590	0/1:14,6:26:99:112,0,325	0/1:13,3:16:32:32,0,296	0/1:25,5:30:43:43,0,548
9	12690663	.	CA	C	391.72	PASS	AC=5	AF=0.278	AN=18	ANN=C|intron_variant|MODIFIER|TYRP1|ENSG00000107165|transcript|ENST00000473763|protein_coding|1/1|c.-85-3234delA||||||WARNING_TRANSCRIPT_INCOMPLETE&INFO_REALIGN_3_PRIME	BaseQRankSum=0.778	ClippingRankSum=0.034	DP=242	FS=3.851	MLEAC=5	MLEAF=0.278	MQ=60.00	MQRankSum=0.034	QD=3.53	ReadPosRankSum=-1.400e-01	SOR=0.910	GT:AD:DP:GQ:PGT:PID:PL	0/0:20,0:25:60:1|0:12690654_A_C:0,60,482	0/1:12,6:18:99:.:.:101,0,230	0/0:22,2:24:20:.:.:0,20,480	0/1:12,6:21:57:.:.:57,0,310	0/1:17,5:27:71:.:.:71,0,373	0/0:27,0:27:0:.:.:0,0,758	0/1:24,11:35:99:1|0:12690657_C_T:133,0,502	0/0:19,3:22:3:.:.:0,3,395	0/1:14,4:18:34:.:.:34,0,289
9	19585168	.	TTCC	T	358.91	PASS	AC=1	AF=0.056	AN=18	ANN=T|sequence_feature|LOW|SLC24A2|ENSG00000155886|topological_domain:Cytoplasmic|ENST00000341998|protein_coding||c.1130-8151_1130-8149delGGA||||||,T|intron_variant|MODIFIER|SLC24A2|ENSG00000155886|transcript|ENST00000341998|protein_coding|4/9|c.1130-8151_1130-8149delGGA||||||,T|intron_variant|MODIFIER|SLC24A2|ENSG00000155886|transcript|ENST00000286344|protein_coding|3/8|c.1079-8151_1079-8149delG…	BaseQRankSum=0.810	ClippingRankSum=0.479	DP=317	FS=0.000	MLEAC=1	MLEAF=0.056	MQ=60.00	MQRankSum=0.074	QD=10.56	ReadPosRankSum=0.515	SOR=0.760	GT:AD:DP:GQ:PL	0/0:37,0:37:99:0,99,1485	0/0:39,0:39:99:0,104,1648	0/0:29,0:29:81:0,81,1215	0/0:37,0:37:99:0,102,1620	0/0:34,0:34:99:0,99,1485	0/0:38,0:38:99:0,99,1485	0/1:23,11:34:99:393,0,1150	0/0:35,0:35:99:0,102,1513	0/0:32,0:32:93:0,93,1395
9	27008361	.	CT	C	272.22	PASS	AC=3	AF=0.167	AN=18	ANN=C|sequence_feature|LOW|IFT74|ENSG00000096872|coiled-coil_region|ENST00000433700|protein_coding||c.588-656delT||||||,C|intron_variant|MODIFIER|IFT74|ENSG00000096872|transcript|ENST00000380062|protein_coding|8/19|c.588-645delT||||||INFO_REALIGN_3_PRIME,C|intron_variant|MODIFIER|IFT74|ENSG00000096872|transcript|ENST00000433700|protein_coding|8/19|c.588-645delT||||||INFO_REALIGN_3_PRIME,C|intron_…	BaseQRankSum=0.477	ClippingRankSum=-1.510e-01	DP=289	FS=8.753	MLEAC=3	MLEAF=0.167	MQ=60.00	MQRankSum=1.13	QD=3.83	ReadPosRankSum=0.463	SOR=1.248	GT:AD:DP:GQ:PL	0/0:28,0:33:84:0,84,724	0/1:20,7:27:99:115,0,439	0/0:28,0:28:0:0,0,1009	0/0:49,0:49:85:0,85,2014	0/0:40,0:40:83:0,83,1538	0/0:23,0:23:0:0,0,854	0/1:13,9:24:99:156,0,345	0/0:21,0:21:17:0,17,858	0/1:18,4:25:36:36,0,472
9	114831416	.	A	ATTTTTTAAT	1552.12	PASS	AC=7	AF=0.389	AN=18	ANN=ATTTTTTAAT|sequence_feature|LOW|SUSD1|ENSG00000106868|topological_domain:Extracellular|ENST00000374270|protein_coding||c.1754-6104_1754-6103insATTAAAAAA||||||,ATTTTTTAAT|intron_variant|MODIFIER|SUSD1|ENSG00000106868|transcript|ENST00000374264|protein_coding|12/17|c.1754-6104_1754-6103insATTAAAAAA||||||,ATTTTTTAAT|intron_variant|MODIFIER|SUSD1|ENSG00000106868|transcript|ENST00000355396|protein…	BaseQRankSum=-3.089e+00	ClippingRankSum=0.271	DP=239	FS=139.223	MLEAC=7	MLEAF=0.389	MQ=60.00	MQRankSum=-6.060e-01	QD=8.21	ReadPosRankSum=-1.160e-01	SOR=7.784	GT:AD:DP:GQ:PGT:PID:PL	0/0:25,0:25:57:.:.:0,57,855	0/0:21,0:24:63:0|1:114831416_A_ATTTGTGAAT:0,63,5778	0/1:20,4:24:99:0|1:114831416_A_ATTTTTTAAT:108,0,5485	0/1:22,10:32:99:0|1:114831416_A_ATTTTTTAAT:351,0,6273	0/1:24,5:29:99:0|1:114831416_A_ATTTTTTAAT:180,0,6152	0/1:27,7:34:99:0|1:114831416_A_ATTTTTTAAT:213,0,6426	0/1:16,7:23:99:0|1:114831416_A_ATTTTTTAAT:243,0,2874	0/1:16,6:22:99:0|1:114831416_A_ATTTTTTAAT:204,0,4372	0/1:19,6:25:99:0|1:114831416_A_ATTTTTTAAT:237,0,1200
9	114831419	.	TGGGGGCCA	T	1568.12	PASS	AC=8	AF=0.444	AN=18	ANN=T|sequence_feature|LOW|SUSD1|ENSG00000106868|topological_domain:Extracellular|ENST00000374270|protein_coding||c.1754-6114_1754-6107delTGGCCCCC||||||,T|intron_variant|MODIFIER|SUSD1|ENSG00000106868|transcript|ENST00000374264|protein_coding|12/17|c.1754-6114_1754-6107delTGGCCCCC||||||,T|intron_variant|MODIFIER|SUSD1|ENSG00000106868|transcript|ENST00000355396|protein_coding|12/15|c.1703-6114_170…	BaseQRankSum=-3.177e+00	ClippingRankSum=0.575	DP=241	FS=135.855	MLEAC=8	MLEAF=0.444	MQ=60.00	MQRankSum=0.411	QD=7.33	ReadPosRankSum=-2.710e-01	SOR=7.864	GT:AD:DP:GQ:PGT:PID:PL	0/0:23,0:23:57:.:.:0,57,855	0/1:22,3:25:99:0|1:114831416_A_ATTTGTGAAT:101,0,5796	0/1:21,4:25:99:0|1:114831416_A_ATTTTTTAAT:105,0,5577	0/1:23,10:33:99:0|1:114831416_A_ATTTTTTAAT:348,0,6344	0/1:22,6:28:99:0|1:114831416_A_ATTTTTTAAT:180,0,6152	0/1:29,4:36:99:.:.:200,0,7025	0/1:16,7:23:99:0|1:114831416_A_ATTTTTTAAT:243,0,3465	0/1:16,6:22:99:0|1:114831416_A_ATTTTTTAAT:204,0,4372	0/1:18,7:25:99:0|1:114831416_A_ATTTTTTAAT:234,0,1242
9	135360239	.	CT	C	253.24	PASS	AC=5	AF=0.278	AN=18	ANN=C|intron_variant|MODIFIER|C9orf171|ENSG00000188523|transcript|ENST00000343036|protein_coding|2/6|c.303+2436delT||||||,C|intron_variant|MODIFIER|C9orf171|ENSG00000188523|transcript|ENST00000393215|protein_coding|1/3|c.196-13842delT||||||,C|intron_variant|MODIFIER|C9orf171|ENSG00000188523|transcript|ENST00000393216|protein_coding|1/5|c.196-13842delT||||||	BaseQRankSum=1.10	ClippingRankSum=0.368	DP=303	FS=0.757	MLEAC=6	MLEAF=0.333	MQ=60.00	MQRankSum=0.821	QD=2.30	ReadPosRankSum=-2.510e-01	SOR=0.721	GT:AD:DP:GQ:PL	0/0:43,0:43:0:0,0,1512	0/0:41,0:41:99:0,99,1485	0/1:14,4:18:19:19,0,280	0/1:25,5:30:40:40,0,516	0/1:16,5:23:82:82,0,315	0/0:44,0:44:0:0,0,1577	0/1:16,7:25:99:125,0,309	0/0:18,3:21:5:0,5,389	0/1:15,3:18:25:25,0,290
10	7164612	.	G	GTC	378.15	PASS	AC=2	AF=0.111	AN=18	BaseQRankSum=0.179	ClippingRankSum=0.769	DP=289	FS=30.305	MLEAC=2	MLEAF=0.111	MQ=60.00	MQRankSum=0.00	QD=6.75	ReadPosRankSum=0.596	SOR=5.021	GT:AD:DP:GQ:PGT:PID:PL	0/0:34,0:34:40:.:.:0,40,1229	0/0:41,0:41:77:.:.:0,77,1588	0/0:26,0:26:32:.:.:0,32,1065	0/0:34,0:34:11:.:.:0,11,1233	0/0:37,0:37:95:.:.:0,95,1488	0/1:28,4:32:84:0|1:7164612_G_GTC:84,0,2094	0/1:15,9:24:99:0|1:7164612_G_GTC:333,0,929	0/0:27,0:27:0:.:.:0,0,766	0/0:29,4:33:59:0|1:7164612_G_GTC:0,59,2132
10	7164616	.	GGGAAA	G	374.93	PASS	AC=2	AF=0.111	AN=18	BaseQRankSum=-9.100e-01	ClippingRankSum=0.313	DP=289	FS=30.305	MLEAC=3	MLEAF=0.167	MQ=60.00	MQRankSum=-2.480e-01	QD=6.70	ReadPosRankSum=0.298	SOR=5.021	GT:AD:DP:GQ:PGT:PID:PL	0/0:34,0:34:9:.:.:0,9,1170	0/0:40,0:40:43:.:.:0,43,1279	0/0:26,0:26:25:.:.:0,25,995	0/0:33,0:33:0:.:.:0,0,973	0/0:39,0:39:2:.:.:0,2,1130	0/1:28,4:32:81:0|1:7164612_G_GTC:81,0,2136	0/1:15,9:24:99:0|1:7164612_G_GTC:330,0,971	0/0:27,0:27:0:.:.:0,0,725	0/0:29,4:33:62:0|1:7164612_G_GTC:0,62,2222
10	7164627	.	T	TTAA	376.05	PASS	AC=2	AF=0.111	AN=18	BaseQRankSum=-1.861e+00	ClippingRankSum=0.281	DP=281	FS=40.541	MLEAC=2	MLEAF=0.111	MQ=60.00	MQRankSum=0.362	QD=6.72	ReadPosRankSum=0.824	SOR=5.513	GT:AD:DP:GQ:PGT:PID:PL	0/0:40,0:40:81:.:.:0,81,1501	0/0:38,0:38:0:.:.:0,0,1142	0/0:23,0:23:36:.:.:0,36,873	0/0:35,0:35:71:.:.:0,71,1187	0/0:29,0:31:86:.:.:0,86,1090	0/1:26,4:30:87:0|1:7164612_G_GTC:87,0,1991	0/1:17,9:26:99:0|1:7164612_G_GTC:327,0,1039	0/0:26,0:26:45:.:.:0,45,841	0/0:29,2:31:45:.:.:0,45,2120
10	31666016	.	CT	C	319.09	PASS	AC=5	AF=0.278	AN=18	ANN=C|intron_variant|MODIFIER|ZEB1|ENSG00000148516|transcript|ENST00000361642|protein_coding|1/8|c.58+57812delT||||||INFO_REALIGN_3_PRIME,C|intron_variant|MODIFIER|RP11-192P3.5|ENSG00000196960|transcript|ENST00000607134|antisense|1/1|n.172-13083delA||||||,C|intron_variant|MODIFIER|ZEB1|ENSG00000148516|transcript|ENST00000488625|retained_intron|4/12|n.625+2140delT||||||INFO_REALIGN_3_PRIME,C|intro…	BaseQRankSum=0.029	ClippingRankSum=-2.330e-01	DP=252	FS=0.000	MLEAC=5	MLEAF=0.278	MQ=60.00	MQRankSum=0.037	QD=2.85	ReadPosRankSum=-1.860e-01	SOR=0.733	GT:AD:DP:GQ:PL	0/0:31,0:31:0:0,0,1000	0/1:21,4:27:1:1,0,443	0/0:27,0:27:3:0,3,867	0/1:18,4:24:48:48,0,320	0/0:15,0:22:44:0,44,336	0/1:15,5:24:91:91,0,279	0/1:12,10:22:99:132,0,215	0/0:15,0:17:45:0,45,499	0/1:18,5:23:25:25,0,336
11	48354569	.	T	TAAAATA	1108.62	PASS	AC=2	AF=0.111	AN=18	BaseQRankSum=0.574	ClippingRankSum=1.34	DP=457	FS=1.877	MLEAC=2	MLEAF=0.111	MQ=60.27	MQRankSum=1.12	QD=13.52	ReadPosRankSum=-4.350e+00	SOR=0.805	GT:AD:DP:GQ:PGT:PID:PL	0/0:59,0:59:99:.:.:0,108,1620	0/0:75,0:75:99:.:.:0,120,1800	0/0:57,0:57:99:.:.:0,111,1665	0/0:51,0:51:99:.:.:0,111,1665	0/1:28,14:42:99:0|1:48354569_T_TAAAATA:504,0,1134	0/0:38,0:38:78:.:.:0,78,1170	0/1:23,17:40:99:0|1:48354569_T_TAAAATA:645,0,915	0/0:50,0:50:99:.:.:0,108,1620	0/0:45,0:45:81:.:.:0,81,1215
11	48354570	.	G	GTAGCTTATTGATTATAAGAAAATGACACTTTTTCTCTTCTTTGTAT	1122.17	PASS	AC=2	AF=0.111	AN=18	BaseQRankSum=0.137	ClippingRankSum=0.575	DP=444	FS=1.923	MLEAC=5	MLEAF=0.278	MQ=60.27	MQRankSum=-5.760e-01	QD=14.03	ReadPosRankSum=-4.442e+00	SOR=0.821	GT:AD:DP:GQ:PGT:PID:PL	0/0:59,0:59:0:.:.:0,0,793	0/0:68,0:68:0:.:.:0,0,640	0/0:55,0:55:0:.:.:0,0,1079	0/0:50,0:50:0:.:.:0,0,975	0/1:28,12:40:99:0|1:48354569_T_TAAAATA:504,0,1134	0/0:36,0:36:0:.:.:0,0,710	0/1:23,17:40:99:0|1:48354569_T_TAAAATA:645,0,915	0/0:51,0:51:0:.:.:0,0,963	0/0:45,0:45:0:.:.:0,0,384
11	56469316	.	C	CTAAGTTG	2400.34	PASS	AC=4	AF=0.222	AN=18	BaseQRankSum=-1.840e-01	ClippingRankSum=-1.360e-01	DP=493	FS=5.247	MLEAC=5	MLEAF=0.278	MQ=60.00	MQRankSum=-1.750e-01	QD=13.12	ReadPosRankSum=-1.025e+00	SOR=1.092	GT:AD:DP:GQ:PGT:PID:PL	0/0:79,0:79:0:.:.:0,0,1000	0/0:102,0:102:0:.:.:0,0,1796	0/0:31,0:31:96:0|1:56469306_C_T:0,96,2014	0/1:38,14:52:99:0|1:56469306_C_T:470,0,1854	0/1:36,10:46:99:0|1:56469306_C_T:354,0,1726	0/0:71,0:71:0:.:.:0,0,1314	0/1:19,9:28:99:0|1:56469306_C_T:447,0,1170	0/1:29,28:57:99:0|1:56469161_T_TTAA:1169,0,1760	0/0:26,0:26:78:0|1:56469306_C_T:0,78,1511
11	64109315	.	GGTTGTGGTCTGAGGTCTTGGGCCATCAGTGATGTCACAACCAGATGGCCCAAGACCCCAGACCACAACCCCATGTCTGGT	G	1318.37	PASS	AC=3	AF=0.167	AN=18	ANN=G|intron_variant|MODIFIER|CCDC88B|ENSG00000168071|transcript|ENST00000356786|protein_coding|7/26|c.675+110_676-63delCTGAGGTCTTGGGCCATCAGTGATGTCACAACCAGATGGCCCAAGACCCCAGACCACAACCCCATGTCTGGTGTTGTGGT||||||INFO_REALIGN_3_PRIME,G|intron_variant|MODIFIER|CCDC88B|ENSG00000168071|transcript|ENST00000463837|processed_transcript|7/24|n.719+110_720-63delCTGAGGTCTTGGGCCATCAGTGATGTCACAACCAGATGGCCCAAGACCCC…	BaseQRankSum=2.63	ClippingRankSum=-1.260e-01	DP=276	FS=10.684	MLEAC=3	MLEAF=0.167	MQ=60.00	MQRankSum=0.646	QD=9.84	ReadPosRankSum=0.033	SOR=0.910	GT:AD:DP:GQ:PL	0/0:23,0:23:51:0,51,765	0/1:47,13:60:99:410,0,2356	0/0:24,0:24:63:0,63,945	0/0:29,0:29:81:0,81,1215	0/0:12,0:12:24:0,24,360	0/0:24,0:24:57:0,57,855	0/1:21,17:38:99:652,0,8510	0/1:27,9:36:99:301,0,12235	0/0:22,0:22:54:0,54,810
11	64109315	.	GGTTGTGGTCTGAGGTCTTGGGCCATCAGTGATGTCACAACCAGATGGCCCAAGACCCCAGACCACAACCCCATGTCTGGT	G	1318.37	PASS	AC=3	AF=0.167	AN=18	ANN=G|intron_variant|MODIFIER|CCDC88B|ENSG00000168071|transcript|ENST00000356786|protein_coding|7/26|c.675+110_676-63delCTGAGGTCTTGGGCCATCAGTGATGTCACAACCAGATGGCCCAAGACCCCAGACCACAACCCCATGTCTGGTGTTGTGGT||||||INFO_REALIGN_3_PRIME,G|intron_variant|MODIFIER|CCDC88B|ENSG00000168071|transcript|ENST00000463837|processed_transcript|7/24|n.719+110_720-63delCTGAGGTCTTGGGCCATCAGTGATGTCACAACCAGATGGCCCAAGACCCC…	BaseQRankSum=2.63	ClippingRankSum=-1.260e-01	DP=276	FS=10.684	MLEAC=3	MLEAF=0.167	MQ=60.00	MQRankSum=0.646	QD=9.84	ReadPosRankSum=0.033	SOR=0.910	GT:AD:DP:GQ:PL	0/0:23,0:23:51:0,51,765	0/1:47,13:60:99:410,0,2356	0/0:24,0:24:63:0,63,945	0/0:29,0:29:81:0,81,1215	0/0:12,0:12:24:0,24,360	0/0:24,0:24:57:0,57,855	0/1:21,17:38:99:652,0,8510	0/1:27,9:36:99:301,0,12235	0/0:22,0:22:54:0,54,810
11	73339375	.	A	ATG	543.76	PASS	AC=4	AF=0.222	AN=18	BaseQRankSum=-4.490e-01	ClippingRankSum=0.325	DP=320	FS=64.958	MLEAC=4	MLEAF=0.222	MQ=60.00	MQRankSum=0.193	QD=4.25	ReadPosRankSum=0.732	SOR=6.272	GT:AD:DP:GQ:PGT:PID:PL	0/0:39,0:39:48:.:.:0,48,1423	0/0:44,0:44:97:.:.:0,97,1753	0/0:39,0:39:83:.:.:0,83,1562	0/1:29,4:33:75:0|1:73339371_C_T:75,0,11086	0/1:35,3:38:18:0|1:73339371_C_T:18,0,11864	0/0:38,0:38:56:.:.:0,56,1485	0/1:18,8:26:99:0|1:73339371_C_T:276,0,6992	0/0:30,0:30:90:.:.:0,90,1322	0/1:24,7:31:99:0|1:73339371_C_T:222,0,8378
11	92740437	.	TA	T	305.01	PASS	AC=5	AF=0.278	AN=18	BaseQRankSum=-1.340e-01	ClippingRankSum=-1.800e-01	DP=258	FS=0.591	MLEAC=5	MLEAF=0.278	MQ=60.00	MQRankSum=0.969	QD=2.31	ReadPosRankSum=0.275	SOR=0.597	GT:AD:DP:GQ:PGT:PID:PL	0/0:26,0:30:47:.:.:0,47,568	0/0:16,2:23:1:.:.:0,1,377	0/1:14,8:26:99:.:.:120,0,317	0/1:17,4:21:22:0|1:92740437_TA_T:22,0,345	0/0:16,2:18:4:.:.:0,4,317	0/1:29,6:35:41:.:.:41,0,578	0/1:18,9:30:99:.:.:111,0,404	0/0:22,0:22:0:.:.:0,0,648	0/1:22,5:27:43:1|0:92740436_T_G:43,0,431
11	111365309	.	CAG	C	388.91	PASS	AC=1	AF=0.056	AN=18	ANN=C|intron_variant|MODIFIER|BTG4|ENSG00000137707|transcript|ENST00000356018|protein_coding|5/5|c.662+577_662+578delCT||||||	BaseQRankSum=-4.410e-01	ClippingRankSum=0.259	DP=295	FS=1.294	MLEAC=1	MLEAF=0.056	MQ=60.00	MQRankSum=1.02	QD=9.97	ReadPosRankSum=0.046	SOR=0.936	GT:AD:DP:GQ:PL	0/0:37,0:37:99:0,108,1620	0/0:36,0:36:99:0,102,1530	0/0:34,0:34:92:0,92,1395	0/0:34,0:34:90:0,90,1350	0/0:32,0:32:93:0,93,1395	0/0:31,0:31:90:0,90,1327	0/1:27,12:39:99:423,0,1114	0/0:21,0:21:60:0,60,874	0/0:30,0:30:78:0,78,1227
12	5880665	.	GC	G	1131.18	PASS	AC=6	AF=0.333	AN=18	ANN=G|intron_variant|MODIFIER|ANO2|ENSG00000047617|transcript|ENST00000356134|protein_coding|11/26|c.1047-20530delG||||||,G|intron_variant|MODIFIER|ANO2|ENSG00000047617|transcript|ENST00000327087|protein_coding|10/25|c.1044-20530delG||||||,G|intron_variant|MODIFIER|ANO2|ENSG00000047617|transcript|ENST00000546188|protein_coding|10/25|c.1047-20530delG||||||	BaseQRankSum=0.586	ClippingRankSum=0.277	DP=282	FS=141.145	MLEAC=7	MLEAF=0.389	MQ=60.00	MQRankSum=0.681	QD=6.18	ReadPosRankSum=0.673	SOR=7.378	GT:AD:DP:GQ:PGT:PID:PL	0/0:37,0:37:66:.:.:0,66,1577	0/1:21,6:27:99:0|1:5880665_GC_G:189,0,6647	0/1:30,5:35:99:0|1:5880665_GC_G:120,0,1830	0/1:21,5:26:99:0|1:5880665_GC_G:144,0,6814	0/0:30,0:30:0:.:.:0,0,853	0/1:29,8:37:99:0|1:5880665_GC_G:249,0,8540	0/1:14,10:24:99:0|1:5880665_GC_G:352,0,799	0/0:30,0:30:84:.:.:0,84,1260	0/1:29,5:34:99:0|1:5880665_GC_G:123,0,8365
12	5880675	.	GTGGCT	G	1096.83	PASS	AC=6	AF=0.333	AN=18	ANN=G|intron_variant|MODIFIER|ANO2|ENSG00000047617|transcript|ENST00000356134|protein_coding|11/26|c.1047-20544_1047-20540delAGCCA||||||,G|intron_variant|MODIFIER|ANO2|ENSG00000047617|transcript|ENST00000327087|protein_coding|10/25|c.1044-20544_1044-20540delAGCCA||||||,G|intron_variant|MODIFIER|ANO2|ENSG00000047617|transcript|ENST00000546188|protein_coding|10/25|c.1047-20544_1047-20540delAGCCA|||…	BaseQRankSum=-2.809e+00	ClippingRankSum=0.503	DP=286	FS=128.749	MLEAC=6	MLEAF=0.333	MQ=60.00	MQRankSum=0.457	QD=6.03	ReadPosRankSum=0.578	SOR=7.327	GT:AD:DP:GQ:PGT:PID:PL	0/0:39,0:39:46:.:.:0,46,1467	0/1:21,6:27:99:0|1:5880665_GC_G:186,0,6789	0/1:30,5:35:99:0|1:5880665_GC_G:114,0,2120	0/1:23,5:28:99:0|1:5880665_GC_G:132,0,7446	0/0:32,0:32:78:.:.:0,78,1170	0/1:27,8:35:99:0|1:5880665_GC_G:255,0,8435	0/1:12,9:21:99:0|1:5880665_GC_G:342,0,824	0/0:31,0:31:50:.:.:0,50,1085	0/1:31,5:36:99:0|1:5880665_GC_G:117,0,8861
12	5880683	.	TG	T	1114.82	PASS	AC=6	AF=0.333	AN=18	ANN=T|intron_variant|MODIFIER|ANO2|ENSG00000047617|transcript|ENST00000356134|protein_coding|11/26|c.1047-20548delC||||||,T|intron_variant|MODIFIER|ANO2|ENSG00000047617|transcript|ENST00000327087|protein_coding|10/25|c.1044-20548delC||||||,T|intron_variant|MODIFIER|ANO2|ENSG00000047617|transcript|ENST00000546188|protein_coding|10/25|c.1047-20548delC||||||	BaseQRankSum=-3.256e+00	ClippingRankSum=0.152	DP=287	FS=123.701	MLEAC=7	MLEAF=0.389	MQ=60.00	MQRankSum=0.486	QD=6.13	ReadPosRankSum=0.868	SOR=7.327	GT:AD:DP:GQ:PGT:PID:PL	0/0:37,0:37:0:.:.:0,0,1274	0/1:22,6:28:99:0|1:5880665_GC_G:186,0,6789	0/1:31,5:36:99:0|1:5880665_GC_G:117,0,2104	0/1:26,5:31:99:0|1:5880665_GC_G:132,0,7446	0/0:34,0:34:2:.:.:0,2,1152	0/1:25,8:33:99:0|1:5880665_GC_G:261,0,8165	0/1:11,9:20:99:0|1:5880665_GC_G:342,0,870	0/0:31,0:31:33:.:.:0,33,1077	0/1:29,5:34:99:0|1:5880665_GC_G:120,0,8799
12	5880687	.	T	TTAAAAAA	1127.63	PASS	AC=6	AF=0.333	AN=18	ANN=TTAAAAAA|intron_variant|MODIFIER|ANO2|ENSG00000047617|transcript|ENST00000356134|protein_coding|11/26|c.1047-20552_1047-20551insTTTTTTA||||||,TTAAAAAA|intron_variant|MODIFIER|ANO2|ENSG00000047617|transcript|ENST00000327087|protein_coding|10/25|c.1044-20552_1044-20551insTTTTTTA||||||,TTAAAAAA|intron_variant|MODIFIER|ANO2|ENSG00000047617|transcript|ENST00000546188|protein_coding|10/25|c.1047-20…	BaseQRankSum=-9.190e-01	ClippingRankSum=-8.050e-01	DP=281	FS=128.006	MLEAC=7	MLEAF=0.389	MQ=60.00	MQRankSum=0.533	QD=6.30	ReadPosRankSum=0.532	SOR=7.327	GT:AD:DP:GQ:PGT:PID:PL	0/0:35,0:35:26:.:.:0,26,1311	0/1:22,6:28:99:0|1:5880665_GC_G:186,0,6789	0/1:30,5:35:99:0|1:5880665_GC_G:120,0,2062	0/1:26,5:31:99:0|1:5880665_GC_G:132,0,7446	0/0:33,0:33:0:.:.:0,0,1014	0/1:24,8:32:99:0|1:5880665_GC_G:264,0,8004	0/1:12,9:21:99:0|1:5880665_GC_G:342,0,870	0/0:31,0:31:11:.:.:0,11,1020	0/1:27,5:32:99:0|1:5880665_GC_G:129,0,8455
12	24339596	.	T	TA	256.91	PASS	AC=1	AF=0.056	AN=18	BaseQRankSum=0.027	ClippingRankSum=-1.387e+00	DP=280	FS=1.580	MLEAC=1	MLEAF=0.056	MQ=60.00	MQRankSum=1.12	QD=10.28	ReadPosRankSum=1.55	SOR=0.934	GT:AD:DP:GQ:PL	0/0:37,0:37:99:0,107,1550	0/0:38,0:38:99:0,105,1575	0/0:21,0:21:60:0,60,900	0/0:37,0:37:99:0,102,1530	0/0:28,0:28:75:0,75,1125	0/0:35,0:35:89:0,89,1467	0/1:13,12:25:99:291,0,322	0/0:34,0:34:99:0,99,1485	0/0:23,0:23:66:0,66,990
12	30420657	.	TAAA	T	408.71	PASS	AC=4	AF=0.222	AN=18	ANN=T|intron_variant|MODIFIER|RP11-776A13.3|ENSG00000257756|transcript|ENST00000552182|lincRNA|1/3|n.67-23322_67-23320delTTT||||||,T|intron_variant|MODIFIER|RP11-776A13.3|ENSG00000257756|transcript|ENST00000551202|lincRNA|2/4|n.102+20682_102+20684delTTT||||||	BaseQRankSum=0.857	ClippingRankSum=0.060	DP=281	FS=18.702	MLEAC=4	MLEAF=0.222	MQ=60.00	MQRankSum=0.240	QD=4.26	ReadPosRankSum=-1.528e+00	SOR=2.955	GT:AD:DP:GQ:PGT:PID:PL	0/0:27,0:27:60:.:.:0,60,900	0/1:23,5:28:99:0|1:30420657_TAAA_T:141,0,951	0/1:18,2:20:27:0|1:30420657_TAAA_T:27,0,792	0/0:40,0:40:99:.:.:0,102,1530	0/1:20,2:22:21:0|1:30420657_TAAA_T:21,0,867	0/0:34,0:34:81:.:.:0,81,1215	0/1:18,8:26:99:0|1:30420657_TAAA_T:267,0,732	0/0:28,0:28:60:.:.:0,60,900	0/0:32,0:32:81:.:.:0,81,1215
12	72725139	.	T	TACCTAA	473.62	PASS	AC=2	AF=0.111	AN=18	ANN=TACCTAA|sequence_feature|LOW|TRHDE|ENSG00000072657|topological_domain:Extracellular|ENST00000261180|protein_coding||c.1053+44405_1053+44406insACCTAA||||||,TACCTAA|intron_variant|MODIFIER|TRHDE|ENSG00000072657|transcript|ENST00000261180|protein_coding|2/18|c.1053+44406_1053+44407insCCTAAA||||||INFO_REALIGN_3_PRIME,TACCTAA|intron_variant|MODIFIER|TRHDE|ENSG00000072657|transcript|ENST00000548156…	BaseQRankSum=-8.700e-02	ClippingRankSum=0.262	DP=281	FS=0.000	MLEAC=2	MLEAF=0.111	MQ=60.00	MQRankSum=0.686	QD=8.94	ReadPosRankSum=-2.880e+00	SOR=0.614	GT:AD:DP:GQ:PGT:PID:PL	0/0:42,0:42:72:.:.:0,72,1080	0/0:32,0:32:72:.:.:0,72,1080	0/0:27,0:27:54:.:.:0,54,810	0/0:40,0:40:72:.:.:0,72,1080	0/0:29,0:29:54:.:.:0,54,810	0/0:29,0:29:48:.:.:0,48,720	0/1:23,10:33:99:0|1:72725139_T_TACCTAA:350,0,9054	0/0:27,0:27:42:.:.:0,42,630	0/1:15,5:20:99:0|1:72725139_T_TACCTAA:164,0,4276
12	85079105	.	A	AAT	271.21	PASS	AC=2	AF=0.111	AN=18	BaseQRankSum=0.228	ClippingRankSum=-9.800e-02	DP=267	FS=3.618	MLEAC=2	MLEAF=0.111	MQ=60.00	MQRankSum=0.886	QD=5.65	ReadPosRankSum=1.30	SOR=0.733	GT:AD:DP:GQ:PL	0/0:24,0:28:72:0,72,838	0/0:45,0:45:7:0,7,1698	0/0:23,0:23:0:0,0,786	0/0:30,0:30:0:0,0,1078	0/1:22,3:25:30:30,0,689	0/0:30,0:30:28:0,28,1192	0/1:15,8:23:99:197,0,446	0/0:28,0:28:78:0,78,1170	0/0:20,0:23:61:0,61,703
12	116581135	.	CA	C	357.85	PASS	AC=5	AF=0.278	AN=18	ANN=C|intron_variant|MODIFIER|MED13L|ENSG00000123066|transcript|ENST00000281928|protein_coding|2/30|c.311-31819delT||||||,C|intron_variant|MODIFIER|MED13L|ENSG00000123066|transcript|ENST00000551197|processed_transcript|2/3|n.261-31819delT||||||	BaseQRankSum=-7.670e-01	ClippingRankSum=-1.710e-01	DP=219	FS=11.385	MLEAC=5	MLEAF=0.278	MQ=60.00	MQRankSum=0.300	QD=3.81	ReadPosRankSum=-2.720e-01	SOR=0.328	GT:AD:DP:GQ:PL	0/0:20,0:22:58:0,58,417	0/1:18,6:24:48:48,0,373	0/1:11,5:18:91:91,0,219	0/0:14,0:23:41:0,41,438	0/0:17,0:21:50:0,50,387	0/0:19,3:26:11:0,11,442	0/1:14,6:22:84:84,0,300	0/1:13,5:18:52:52,0,268	0/1:11,5:18:88:88,0,219
13	42164634	.	CT	C	362.83	PASS	AC=6	AF=0.333	AN=18	ANN=C|intron_variant|MODIFIER|VWA8|ENSG00000102763|transcript|ENST00000379310|protein_coding|41/44|c.5112+141delA||||||	BaseQRankSum=-7.100e-02	ClippingRankSum=0.237	DP=279	FS=8.739	MLEAC=6	MLEAF=0.333	MQ=60.00	MQRankSum=0.326	QD=2.77	ReadPosRankSum=0.020	SOR=1.221	GT:AD:DP:GQ:PL	0/0:34,0:34:37:0,37,1111	0/1:24,7:31:88:88,0,503	0/1:15,3:18:24:24,0,297	0/1:22,5:32:45:45,0,533	0/1:11,3:15:33:33,0,249	0/0:27,0:30:79:0,79,598	0/1:18,8:26:99:115,0,369	0/1:9,6:17:89:89,0,193	0/0:22,2:26:1:0,1,439
13	57573755	.	TATCCATA	T	556.83	PASS	AC=6	AF=0.333	AN=18	BaseQRankSum=-9.130e-01	ClippingRankSum=0.454	DP=276	FS=82.880	MLEAC=6	MLEAF=0.333	MQ=60.00	MQRankSum=0.460	QD=3.01	ReadPosRankSum=1.05	SOR=6.592	GT:AD:DP:GQ:PGT:PID:PL	0/0:35,0:35:96:.:.:0,96,1440	0/1:27,4:31:87:0|1:57573755_TATCCATA_T:87,0,9348	0/0:15,0:15:39:.:.:0,39,585	0/0:38,0:38:69:.:.:0,69,1608	0/1:27,5:32:99:0|1:57573755_TATCCATA_T:129,0,8351	0/1:39,4:43:48:0|1:57573755_TATCCATA_T:48,0,13165	0/1:14,6:20:99:0|1:57573735_T_G:210,0,4450	0/1:30,4:34:72:0|1:57573755_TATCCATA_T:72,0,9653	0/1:22,3:25:60:0|1:57573755_TATCCATA_T:60,0,6757
13	106294525	.	CT	C	354.12	PASS	AC=6	AF=0.333	AN=18	BaseQRankSum=0.983	ClippingRankSum=0.140	DP=222	FS=0.659	MLEAC=7	MLEAF=0.389	MQ=60.00	MQRankSum=-4.650e-01	QD=2.88	ReadPosRankSum=0.383	SOR=0.799	GT:AD:DP:GQ:PL	0/0:24,0:24:0:0,0,728	0/1:12,6:18:77:77,0,212	0/1:11,3:16:46:46,0,224	0/0:14,3:19:0:0,0,349	0/1:18,4:22:33:33,0,421	0/1:22,6:28:49:49,0,440	0/1:18,8:26:89:89,0,386	0/0:17,2:19:9:0,9,334	0/1:8,7:15:98:98,0,127
14	96848565	.	CT	C	265.18	PASS	AC=5	AF=0.278	AN=18	ANN=C|intron_variant|MODIFIER|GSKIP|ENSG00000100744|transcript|ENST00000438650|protein_coding|1/2|c.-1-18delT||||||,C|intron_variant|MODIFIER|GSKIP|ENSG00000100744|transcript|ENST00000555181|protein_coding|2/3|c.-1-18delT||||||,C|intron_variant|MODIFIER|GSKIP|ENSG00000100744|transcript|ENST00000553699|protein_coding|3/3|c.-1-18delT||||||WARNING_TRANSCRIPT_NO_STOP_CODON,C|intron_variant|MODIFIER|G…	BaseQRankSum=0.321	ClippingRankSum=-1.060e-01	DP=306	FS=1.104	MLEAC=5	MLEAF=0.278	MQ=60.00	MQRankSum=-5.040e-01	QD=2.12	ReadPosRankSum=-3.260e-01	SOR=0.806	GT:AD:DP:GQ:PL	0/0:26,0:28:77:0,77,634	0/0:29,3:32:17:0,17,660	0/1:17,3:20:19:19,0,384	0/1:24,6:32:43:43,0,575	0/1:18,6:28:75:75,0,427	0/1:22,6:37:90:90,0,517	0/1:16,7:29:83:83,0,393	0/0:21,3:27:1:0,1,500	0/0:18,3:24:8:0,8,450
14	100973988	.	G	GT	258.85	PASS	AC=5	AF=0.278	AN=18	ANN=GT|sequence_feature|LOW|WDR25|ENSG00000176473|repeat:WD_3|ENST00000554998|protein_coding||c.1102-18219_1102-18218insT||||||,GT|sequence_feature|LOW|WDR25|ENSG00000176473|repeat:WD_3|ENST00000542471|protein_coding||c.331-18219_331-18218insT||||||,GT|intron_variant|MODIFIER|WDR25|ENSG00000176473|transcript|ENST00000335290|protein_coding|4/6|c.1102-18204dupT||||||INFO_REALIGN_3_PRIME,GT|intron_v…	BaseQRankSum=1.08	ClippingRankSum=-2.830e-01	DP=291	FS=14.438	MLEAC=5	MLEAF=0.278	MQ=60.00	MQRankSum=-8.700e-02	QD=2.19	ReadPosRankSum=0.376	SOR=1.599	GT:AD:DP:GQ:PL	0/0:20,0:24:60:0,60,496	0/0:24,3:31:12:0,12,544	0/1:21,6:27:55:55,0,439	0/1:17,3:23:6:6,0,381	0/1:22,7:31:79:79,0,445	0/0:22,3:25:15:0,15,495	0/1:17,10:30:99:128,0,373	0/0:39,0:39:0:0,0,1202	0/1:12,3:15:29:29,0,233
14	101190049	.	GCC	G	370.08	PASS	AC=3	AF=0.167	AN=18	BaseQRankSum=-1.957e+00	ClippingRankSum=-2.570e-01	DP=278	FS=59.922	MLEAC=5	MLEAF=0.278	MQ=60.00	MQRankSum=-4.490e-01	QD=4.07	ReadPosRankSum=0.225	SOR=5.668	GT:AD:DP:GQ:PGT:PID:PL	0/0:34,0:34:0:.:.:0,0,900	0/0:38,0:38:0:.:.:0,0,974	0/0:29,0:29:54:.:.:0,54,1000	0/0:21,0:21:0:.:.:0,0,577	0/1:37,7:44:99:0|1:101190049_GCC_G:180,0,12319	0/1:22,2:24:12:0|1:101190048_C_CTCGGTG:12,0,1002	0/1:16,7:23:99:0|1:101190049_GCC_G:211,0,5758	0/0:35,0:35:0:.:.:0,0,940	0/0:29,0:29:0:.:.:0,0,843
14	107005943	.	T	TGTGGAAAAGTTTGAAACTTTCTAGAGGCTTACTGAATGGTTTTGA	340.91	PASS	AC=1	AF=0.056	AN=18	BaseQRankSum=0.416	ClippingRankSum=0.804	DP=247	FS=1.569	MLEAC=1	MLEAF=0.056	MQ=60.00	MQRankSum=-9.710e-01	QD=13.64	ReadPosRankSum=-4.188e+00	SOR=0.399	GT:AD:DP:GQ:PL	0/0:30,0:30:90:0,90,1322	0/0:36,0:36:90:0,90,1350	0/0:33,0:33:83:0,83,1410	0/0:31,0:31:77:0,77,1170	0/0:25,0:25:62:0,62,945	0/0:20,0:20:27:0,27,405	0/1:15,10:25:99:375,0,4698	0/0:20,0:20:48:0,48,720	0/0:27,0:27:65:0,65,1121
16	24136380	.	TTTACCTATAATTAATCGTTACCTATAATTAATTGCAATCCCAATCTTG	T	1148.63	PASS	AC=4	AF=0.222	AN=18	ANN=T|sequence_feature|LOW|PRKCB|ENSG00000166501|domain:Protein_kinase|ENST00000303531|protein_coding||c.1065+1079_1065+1126delTTACCTATAATTAATCGTTACCTATAATTAATTGCAATCCCAATCTTG||||||,T|sequence_feature|LOW|PRKCB|ENSG00000166501|nucleotide_phosphate-binding_region:ATP|ENST00000303531|protein_coding||c.1065+1079_1065+1126delTTACCTATAATTAATCGTTACCTATAATTAATTGCAATCCCAATCTTG||||||,T|sequence_feature|LO…	BaseQRankSum=1.66	ClippingRankSum=0.357	DP=311	FS=0.000	MLEAC=4	MLEAF=0.222	MQ=60.00	MQRankSum=-8.090e-01	QD=11.37	ReadPosRankSum=0.770	SOR=0.693	GT:AD:DP:GQ:PL	0/0:36,0:36:99:0,99,1485	0/0:40,0:40:99:0,104,1575	0/0:31,0:31:90:0,90,1341	0/0:26,0:26:46:0,46,1049	0/1:13,9:22:99:343,0,909	0/1:25,8:33:99:268,0,1411	0/1:12,12:24:99:467,0,612	0/1:18,4:22:99:118,0,1139	0/0:26,0:26:72:0,72,1080
16	24663254	.	TA	T	331.11	PASS	AC=6	AF=0.333	AN=18	BaseQRankSum=0.967	ClippingRankSum=0.276	DP=261	FS=4.088	MLEAC=5	MLEAF=0.278	MQ=60.00	MQRankSum=0.091	QD=2.42	ReadPosRankSum=0.384	SOR=1.064	GT:AD:DP:GQ:PL	0/0:34,0:34:22:0,22,946	0/1:24,6:33:40:40,0,555	0/1:11,4:18:35:35,0,264	0/1:15,5:25:19:19,0,369	0/1:15,7:22:99:116,0,287	0/0:28,0:28:0:0,0,945	0/1:15,8:28:99:110,0,359	0/1:23,4:29:15:15,0,508	0/0:22,0:22:0:0,0,543
16	47274040	.	GA	G	306.03	PASS	AC=5	AF=0.278	AN=18	ANN=G|intron_variant|MODIFIER|ITFG1|ENSG00000129636|transcript|ENST00000320640|protein_coding|12/17|c.1331-2122delT||||||,G|intron_variant|MODIFIER|ITFG1|ENSG00000129636|transcript|ENST00000568047|processed_transcript|4/9|n.796-2122delT||||||,G|intron_variant|MODIFIER|ITFG1|ENSG00000129636|transcript|ENST00000537184|processed_transcript|4/9|n.496-2122delT||||||,G|intron_variant|MODIFIER|ITFG1|ENS…	BaseQRankSum=-3.930e-01	ClippingRankSum=0.272	DP=231	FS=4.005	MLEAC=4	MLEAF=0.222	MQ=60.00	MQRankSum=0.426	QD=3.44	ReadPosRankSum=-9.490e-01	SOR=1.075	GT:AD:DP:GQ:PL	0/0:20,0:24:60:0,60,422	0/0:18,2:20:13:0,13,337	0/0:15,0:22:43:0,43,266	0/1:11,5:18:50:50,0,208	0/1:9,2:18:26:26,0,182	0/1:18,7:25:75:75,0,311	0/1:14,6:20:67:67,0,237	0/1:11,6:20:65:65,0,213	0/0:14,0:14:41:0,41,456
16	48676478	.	T	TCTCTCTCTCTCTCTCTCTCC	3968.38	PASS	AC=8	AF=0.444	AN=18	ANN=TCTCTCTCTCTCTCTCTCTCC|intron_variant|MODIFIER|RP11-42I10.1|ENSG00000260086|transcript|ENST00000564212|lincRNA|1/2|n.157+18964_157+18965insCTCTCTCTCTCTCTCTCTCC||||||,TCTCTCTCTCTCTCTCTCTCC|intron_variant|MODIFIER|RP11-42I10.1|ENSG00000260086|transcript|ENST00000568150|lincRNA|1/3|n.168+18964_168+18965insCTCTCTCTCTCTCTCTCTCC||||||,TCTCTCTCTCTCTCTCTCTCC|intron_variant|MODIFIER|RP11-42I10.1|ENSG00…	BaseQRankSum=0.647	ClippingRankSum=-2.890e-01	DP=254	FS=3.139	MLEAC=8	MLEAF=0.444	MQ=61.23	MQRankSum=1.46	QD=19.45	ReadPosRankSum=-1.443e+00	SOR=0.683	GT:AD:DP:GQ:PL	0/0:33,0:33:0:0,0,668	0/1:24,9:33:99:518,0,948	0/1:16,15:31:99:622,0,612	0/1:14,12:26:99:542,0,537	0/1:14,13:27:99:537,0,545	0/1:17,7:26:99:393,0,678	0/1:16,16:32:99:704,0,614	0/1:8,6:15:99:317,0,309	0/1:8,9:17:99:374,0,282
17	11225740	.	TCTTAA	T	529.91	PASS	AC=1	AF=0.056	AN=18	ANN=T|sequence_feature|LOW|SHISA6|ENSG00000188803|topological_domain:Cytoplasmic|ENST00000409168|protein_coding||c.799+58898_799+58902delCTTAA||||||,T|intron_variant|MODIFIER|SHISA6|ENSG00000188803|transcript|ENST00000441885|protein_coding|2/5|c.800-56990_800-56986delCTTAA||||||,T|intron_variant|MODIFIER|SHISA6|ENSG00000188803|transcript|ENST00000432116|protein_coding|2/4|c.800-56990_800-56986del…	BaseQRankSum=0.010	ClippingRankSum=-9.810e-01	DP=320	FS=1.174	MLEAC=1	MLEAF=0.056	MQ=60.00	MQRankSum=-3.670e-01	QD=10.19	ReadPosRankSum=-1.100e+00	SOR=0.425	GT:AD:DP:GQ:PL	0/0:39,0:39:99:0,104,1575	0/0:38,0:38:99:0,99,1485	0/0:35,0:35:99:0,99,1485	0/0:26,0:26:71:0,71,1080	0/0:35,0:35:99:0,99,1485	0/0:32,0:32:90:0,90,1350	0/1:36,16:52:99:564,0,2490	0/0:31,0:31:90:0,90,1350	0/0:31,0:31:84:0,84,1260
17	35734601	.	C	CAATAAATA	2954.12	PASS	AC=8	AF=0.444	AN=18	ANN=CAATAAATA|intron_variant|MODIFIER|ACACA|ENSG00000132142|transcript|ENST00000353139|protein_coding|1/55|c.38+31743_38+31750dupTATTTATT||||||,CAATAAATA|intron_variant|MODIFIER|C17orf78|ENSG00000167230|transcript|ENST00000300618|protein_coding|1/6|c.59-181_59-174dupTAAATAAA||||||INFO_REALIGN_3_PRIME,CAATAAATA|intron_variant|MODIFIER|ACACA|ENSG00000132142|transcript|ENST00000456066|nonsense_media…	BaseQRankSum=0.861	ClippingRankSum=0.439	DP=548	FS=8.467	MLEAC=8	MLEAF=0.444	MQ=60.00	MQRankSum=-2.070e-01	QD=10.08	ReadPosRankSum=-1.071e+00	SOR=0.678	GT:AD:DP:GQ:PL	0/0:72,0:72:78:0,78,2600	0/1:35,12:47:99:438,0,2992	0/1:25,8:33:99:336,0,2134	0/1:34,6:40:99:263,0,2936	0/1:20,8:28:99:268,0,1602	0/1:32,6:38:99:237,0,2556	0/1:21,14:35:99:565,0,1216	0/1:22,11:33:99:478,0,1849	0/1:28,11:39:99:416,0,2377
17	54283016	.	AT	A	658.62	PASS	AC=2	AF=0.111	AN=18	ANN=A|intron_variant|MODIFIER|ANKFN1|ENSG00000153930|transcript|ENST00000566473|protein_coding|1/19|c.22-22253delT||||||INFO_REALIGN_3_PRIME,A|intron_variant|MODIFIER|ANKFN1|ENSG00000153930|transcript|ENST00000575594|retained_intron|1/1|n.90-22253delT||||||INFO_REALIGN_3_PRIME,A|intron_variant|MODIFIER|ANKFN1|ENSG00000153930|transcript|ENST00000574292|processed_transcript|5/9|n.380-822delT||||||I…	BaseQRankSum=0.771	ClippingRankSum=0.580	DP=462	FS=1.484	MLEAC=2	MLEAF=0.111	MQ=60.00	MQRankSum=0.452	QD=4.39	ReadPosRankSum=-4.400e-01	SOR=0.633	GT:AD:DP:GQ:PL	0/0:41,0:41:99:0,100,1665	0/0:50,0:50:99:0,111,1800	0/0:36,0:36:99:0,101,1530	0/0:44,0:44:99:0,104,1800	0/0:48,0:48:99:0,110,1800	0/1:60,16:76:99:253,0,1496	0/1:51,23:74:99:446,0,1260	0/0:43,0:43:99:0,112,1689	0/0:40,0:40:99:0,102,1575
17	55197931	.	TA	T	295.82	PASS	AC=4	AF=0.222	AN=18	ANN=T|3_prime_UTR_variant|MODIFIER|AKAP1|ENSG00000121057|transcript|ENST00000337714|protein_coding|11/11|c.*247delA|||||247|,T|3_prime_UTR_variant|MODIFIER|AKAP1|ENSG00000121057|transcript|ENST00000481416|nonsense_mediated_decay|12/12|n.*1280delA|||||12558|,T|3_prime_UTR_variant|MODIFIER|AKAP1|ENSG00000121057|transcript|ENST00000573326|nonsense_mediated_decay|9/9|n.*471delA|||||3656|,T|intron_var…	BaseQRankSum=1.39	ClippingRankSum=0.105	DP=511	FS=4.037	MLEAC=4	MLEAF=0.222	MQ=60.00	MQRankSum=0.251	QD=2.01	ReadPosRankSum=0.994	SOR=1.045	GT:AD:DP:GQ:PL	0/0:42,0:50:98:0,98,887	0/1:31,7:42:49:49,0,638	0/1:27,4:37:17:17,0,568	0/0:40,0:49:99:0,120,927	0/0:37,5:51:1:0,1,792	0/0:40,6:50:33:0,33,886	0/1:28,12:45:99:190,0,481	0/0:38,2:44:53:0,53,817	0/1:30,8:45:85:85,0,655
17	64255287	.	C	CAA	913.91	PASS	AC=7	AF=0.389	AN=18	BaseQRankSum=-5.400e-02	ClippingRankSum=-6.500e-02	DP=382	FS=7.083	MLEAC=6	MLEAF=0.333	MQ=60.00	MQRankSum=-3.080e-01	QD=5.97	ReadPosRankSum=-5.750e-01	SOR=0.412	GT:AD:DP:GQ:PL	0/0:21,0:36:33:0,33,383	0/1:15,6:33:99:216,0,445	0/1:12,5:33:49:49,0,440	0/1:21,5:33:99:123,0,594	0/1:11,5:25:99:132,0,446	0/0:19,2:29:6:0,6,650	0/1:13,7:26:99:123,0,391	0/1:22,4:31:35:35,0,646	0/1:19,8:31:99:170,0,556
17	79621409	.	CT	C	399.27	PASS	AC=5	AF=0.278	AN=18	ANN=C|intron_variant|MODIFIER|PDE6G|ENSG00000185527|transcript|ENST00000573076|protein_coding|1/3|c.92-1016delA||||||,C|intron_variant|MODIFIER|PDE6G|ENSG00000185527|transcript|ENST00000574024|protein_coding|1/2|c.79+2113delA||||||WARNING_TRANSCRIPT_NO_START_CODON,C|intron_variant|MODIFIER|PDE6G|ENSG00000185527|transcript|ENST00000331056|protein_coding|1/3|c.-59-1016delA||||||,C|intron_variant|MO…	BaseQRankSum=0.678	ClippingRankSum=-4.270e-01	DP=387	FS=3.030	MLEAC=3	MLEAF=0.167	MQ=60.00	MQRankSum=-1.060e-01	QD=3.17	ReadPosRankSum=-1.060e-01	SOR=0.916	GT:AD:DP:GQ:PL	0/0:21,0:28:63:0,63,481	0/1:30,5:50:56:56,0,654	0/0:25,4:34:11:0,11,634	0/1:18,5:31:55:55,0,367	0/0:25,0:28:34:0,34,778	0/0:19,2:23:2:0,2,347	0/1:17,8:27:99:105,0,314	0/1:11,2:18:15:15,0,220	0/1:21,9:34:99:100,0,451
18	53447269	.	CA	C	333.01	PASS	AC=5	AF=0.278	AN=18	ANN=C|intron_variant|MODIFIER|RP11-397A16.1|ENSG00000267284|transcript|ENST00000587346|lincRNA|4/4|n.520-4860delA||||||,C|intron_variant|MODIFIER|RP11-397A16.2|ENSG00000267325|transcript|ENST00000587320|lincRNA|1/1|n.768-9delT||||||,C|intron_variant|MODIFIER|RP11-397A16.1|ENSG00000267284|transcript|ENST00000589662|lincRNA|1/3|n.218-4860delA||||||,C|intron_variant|MODIFIER|RP11-397A16.2|ENSG000002…	BaseQRankSum=0.783	ClippingRankSum=0.052	DP=280	FS=7.564	MLEAC=5	MLEAF=0.278	MQ=60.00	MQRankSum=0.739	QD=2.73	ReadPosRankSum=-4.110e-01	SOR=0.486	GT:AD:DP:GQ:PL	0/0:23,0:27:68:0,68,551	0/1:22,6:33:75:75,0,498	0/1:13,4:17:53:53,0,257	0/0:30,0:30:0:0,0,701	0/0:22,2:24:20:0,20,493	0/1:22,7:29:48:48,0,445	0/1:18,8:29:99:152,0,365	0/1:18,4:22:22:22,0,381	0/0:20,0:23:60:0,60,466
19	526764	.	CATTTTTTTT	C	621.19	PASS	AC=2	AF=0.111	AN=18	BaseQRankSum=0.512	ClippingRankSum=-1.580e-01	DP=415	FS=6.164	MLEAC=1	MLEAF=0.056	MQ=60.00	MQRankSum=0.102	QD=28.24	ReadPosRankSum=-3.700e-02	SOR=1.990	GT:AD:DP:GQ:PGT:PID:PL	0/0:60,0:60:0:.:.:0,0,1699	0/0:51,0:51:0:.:.:0,0,170	0/0:51,0:51:0:.:.:0,0,545	0/0:54,0:54:0:.:.:0,0,621	0/0:54,0:54:0:.:.:0,0,1558	0/0:56,0:56:0:.:.:0,0,327	0/1:8,14:22:99:0|1:526764_CATTTTTTTT_C:446,0,228	0/0:50,0:50:0:.:.:0,0,329	0/1:10,0:11:99:.:.:137,0,325
19	34507605	.	AT	A	341.99	PASS	AC=6	AF=0.333	AN=18	BaseQRankSum=0.184	ClippingRankSum=-4.830e-01	DP=278	FS=1.390	MLEAC=6	MLEAF=0.333	MQ=60.00	MQRankSum=0.186	QD=2.59	ReadPosRankSum=-4.100e-01	SOR=0.845	GT:AD:DP:GQ:PL	0/0:34,0:34:75:0,75,1125	0/0:20,1:28:25:0,25,480	0/1:16,4:22:38:38,0,352	0/0:46,0:46:0:0,0,1492	0/1:12,5:19:54:54,0,283	0/1:18,5:23:60:60,0,378	0/1:17,8:25:99:117,0,333	0/1:16,6:22:58:58,0,317	0/1:21,4:25:28:28,0,446
20	42243565	.	CAGCCTCCCGA	C	670.62	PASS	AC=2	AF=0.111	AN=18	ANN=C|intron_variant|MODIFIER|IFT52|ENSG00000101052|transcript|ENST00000373030|protein_coding|7/13|c.612+950_612+959delAGCCTCCCGA||||||,C|intron_variant|MODIFIER|IFT52|ENSG00000101052|transcript|ENST00000373039|protein_coding|7/13|c.612+950_612+959delAGCCTCCCGA||||||,C|intron_variant|MODIFIER|IFT52|ENSG00000101052|transcript|ENST00000467024|processed_transcript|1/3|n.127+950_127+959delAGCCTCCCGA|…	BaseQRankSum=0.618	ClippingRankSum=0.962	DP=421	FS=0.000	MLEAC=2	MLEAF=0.111	MQ=60.00	MQRankSum=0.343	QD=8.60	ReadPosRankSum=0.109	SOR=0.729	GT:AD:DP:GQ:PL	0/0:56,0:56:98:0,98,2118	0/0:51,0:51:99:0,120,1800	0/0:50,0:50:99:0,99,1800	0/0:54,0:54:99:0,108,1800	0/0:43,0:43:99:0,102,1725	0/1:32,10:42:99:324,0,2070	0/1:25,11:36:99:387,0,1137	0/0:47,0:47:99:0,120,1800	0/0:42,0:42:99:0,104,1710
21	18253453	.	TA	T	403.52	PASS	AC=7	AF=0.389	AN=18	BaseQRankSum=0.326	ClippingRankSum=-3.200e-02	DP=241	FS=6.128	MLEAC=7	MLEAF=0.389	MQ=60.00	MQRankSum=0.691	QD=2.46	ReadPosRankSum=0.781	SOR=0.784	GT:AD:DP:GQ:PL	0/0:26,0:26:61:0,61,945	0/1:20,6:29:68:68,0,500	0/1:19,6:25:83:83,0,404	0/1:19,6:27:98:98,0,385	0/1:11,2:13:13:13,0,233	0/1:21,3:26:1:1,0,490	0/1:17,10:27:99:164,0,363	0/0:18,0:20:54:0,54,449	0/1:21,3:26:22:22,0,465
21	22266317	.	AT	A	282.37	PASS	AC=5	AF=0.278	AN=18	BaseQRankSum=1.11	ClippingRankSum=0.264	DP=242	FS=5.184	MLEAC=4	MLEAF=0.222	MQ=60.00	MQRankSum=-2.920e-01	QD=2.69	ReadPosRankSum=0.888	SOR=1.096	GT:AD:DP:GQ:PL	0/0:35,0:35:0:0,0,1160	0/1:19,4:27:6:6,0,485	0/0:28,2:30:38:0,38,676	0/1:16,7:23:99:99,0,333	0/1:18,4:24:2:2,0,420	0/0:23,0:29:68:0,68,578	0/1:13,7:20:99:107,0,280	0/0:12,0:15:36:0,36,295	0/1:12,5:17:62:62,0,247
21	27374706	.	C	CTTGTCTTTGATTGGCTAATTAGAATCAATCTGTTGAAGGACCAGTGG	402.64	PASS	AC=1	AF=0.056	AN=18	ANN=CTTGTCTTTGATTGGCTAATTAGAATCAATCTGTTGAAGGACCAGTGG|sequence_feature|LOW|APP|ENSG00000142192|topological_domain:Extracellular|ENST00000346798|protein_coding||c.866-2210_866-2209insCCACTGGTCCTTCAACAGATTGATTCTAATTAGCCAATCAAAGACAA||||||,CTTGTCTTTGATTGGCTAATTAGAATCAATCTGTTGAAGGACCAGTGG|sequence_feature|LOW|APP|ENSG00000142192|helix|ENST00000346798|protein_coding||c.866-2210_866-2209insCCACTGGTCCTTCA…	BaseQRankSum=0.945	ClippingRankSum=0.582	DP=307	FS=5.336	MLEAC=1	MLEAF=0.056	MQ=60.00	MQRankSum=0.416	QD=16.11	ReadPosRankSum=-2.331e+00	SOR=2.110	GT:AD:DP:GQ:PGT:PID:PL	0/0:41,0:41:57:.:.:0,57,855	0/0:38,0:38:57:.:.:0,57,855	0/0:31,0:31:24:.:.:0,24,360	0/0:14,0:17:51:0|1:27374706_C_CTTGT:0,51,1383	0/0:36,0:36:60:.:.:0,60,900	0/0:31,0:31:51:.:.:0,51,765	0/1:15,10:25:99:.:.:368,0,968	0/0:30,0:30:54:.:.:0,54,810	0/0:33,0:33:48:.:.:0,48,720
21	36676737	.	G	GT	373.32	PASS	AC=6	AF=0.333	AN=18	ANN=GT|intron_variant|MODIFIER|RUNX1|ENSG00000159216|transcript|ENST00000475045|protein_coding|9/12|c.-197+157521dupA||||||WARNING_TRANSCRIPT_INCOMPLETE	BaseQRankSum=-9.800e-02	ClippingRankSum=0.359	DP=299	FS=8.170	MLEAC=7	MLEAF=0.389	MQ=60.00	MQRankSum=-1.970e-01	QD=2.18	ReadPosRankSum=0.276	SOR=1.293	GT:AD:DP:GQ:PL	0/0:37,0:37:0:0,0,1331	0/1:36,5:41:8:8,0,795	0/1:18,7:25:99:106,0,396	0/1:19,6:25:66:66,0,405	0/1:24,7:34:66:66,0,558	0/0:23,3:30:10:0,10,546	0/1:17,8:27:99:113,0,383	0/0:24,0:24:0:0,0,814	0/1:19,5:28:33:33,0,439

## Sheet: NUDT1KO1_subclone4.1-spec_SNV
##fileformat=VCFv4.1
##SnpEffCmd="SnpEff GRCh37.74 HMFreg0308NB.filtered_variants.vcf -hgvs -lof -no-downstream -no-upstream -no-intergenic "
##SnpEffVersion="4.1h (build 2015-08-03), by Pablo Cingolani"
##SnpSiftCmd="SnpSift annotate -tabix -name GoNLv5_ -info AF,AN,AC /hpc/cog_bioinf/common_dbs/GoNL/gonl_release5/site_freqs/gonl.snps_indels.r5.sorted.vcf.gz HMFreg0308NB.filtered_variants_snpEff_snpSift_Cosmicv76.vcf"
##SnpSiftVersion="SnpSift 4.1h (build 2015-08-03), by Pablo Cingolani"
##reference=file:///hpc/pmc_vanboxtel/data/Homo_sapiens.GRCh37.GATK.illumina/Homo_sapiens.GRCh37.GATK.illumina.fasta
##source=SelectVariants
##fileDate=20190301
##ALT=<ID=NON_REF,Description="Represents any possible alternative allele at this location">
##FILTER=<ID=INDEL_HardToValidate,Description="MQ0 >= 4 && ((MQ0 / (1.0 * DP)) > 0.1)">
##FILTER=<ID=INDEL_LowCoverage,Description="DP < 5">
##FILTER=<ID=INDEL_LowQual,Description="QUAL >= 30.0 && QUAL < 50.0">
##FILTER=<ID=INDEL_LowQualityDepth,Description="QD < 2.0">
##FILTER=<ID=INDEL_ReadPosRankSumLow,Description="ReadPosRankSum < -20.0">
##FILTER=<ID=INDEL_SOR,Description="SOR > 10.0">
##FILTER=<ID=INDEL_StrandBias,Description="FS > 200.0">
##FILTER=<ID=INDEL_VeryLowQual,Description="QUAL < 30.0">
##FILTER=<ID=LowQual,Description="Low quality">
##FILTER=<ID=SNP_HaplotypeScoreHigh,Description="HaplotypeScore > 13.0">
##FILTER=<ID=SNP_HardToValidate,Description="MQ0 >= 4 && ((MQ0 / (1.0 * DP)) > 0.1)">
##FILTER=<ID=SNP_LowCoverage,Description="DP < 5">
##FILTER=<ID=SNP_LowQual,Description="QUAL >= 30.0 && QUAL < 50.0">
##FILTER=<ID=SNP_LowQualityDepth,Description="QD < 2.0">
##FILTER=<ID=SNP_MQRankSumLow,Description="MQRankSum < -12.5">
##FILTER=<ID=SNP_MappingQuality,Description="MQ < 40.0">
##FILTER=<ID=SNP_ReadPosRankSumLow,Description="ReadPosRankSum < -8.0">
##FILTER=<ID=SNP_SOR,Description="SOR > 4.0">
##FILTER=<ID=SNP_StrandBias,Description="FS > 60.0">
##FILTER=<ID=SNP_VeryLowQual,Description="QUAL < 30">
##FILTER=<ID=SnpCluster,Description="SNPs found in clusters">
##FORMAT=<ID=GT,Number=1,Type=String,Description="Genotype">
##FORMAT=<ID=AD,Number=.,Type=Integer,Description="Allelic depths for the ref and alt alleles in the order listed">
##FORMAT=<ID=DP,Number=1,Type=Integer,Description="Approximate read depth (reads with MQ=255 or with bad mates are filtered)">
##FORMAT=<ID=GQ,Number=1,Type=Integer,Description="Genotype Quality">
##FORMAT=<ID=MIN_DP,Number=1,Type=Integer,Description="Minimum DP observed within the GVCF block">
##FORMAT=<ID=PGT,Number=1,Type=String,Description="Physical phasing haplotype information, describing how the alternate alleles are phased in relation to one another">
##FORMAT=<ID=PID,Number=1,Type=String,Description="Physical phasing ID information, where each unique ID within a given sample (but not across samples) connects records within a phasing group">
##FORMAT=<ID=PL,Number=G,Type=Integer,Description="Normalized, Phred-scaled likelihoods for genotypes as defined in the VCF specification">
##FORMAT=<ID=RGQ,Number=1,Type=Integer,Description="Unconditional reference genotype confidence, encoded as a phred quality -10*log10 p(genotype call is wrong)">
##FORMAT=<ID=SB,Number=4,Type=Integer,Description="Per-sample component statistics which comprise the Fisher's Exact Test to detect strand bias.">
##INFO=<ID=AC,Number=A,Type=Integer,Description="Allele count in genotypes, for each ALT allele, in the same order as listed">
##INFO=<ID=AF,Number=A,Type=Float,Description="Allele Frequency, for each ALT allele, in the same order as listed">
##INFO=<ID=AN,Number=1,Type=Integer,Description="Total number of alleles in called genotypes">
##INFO=<ID=ANN,Number=.,Type=String,Description="Functional annotations: 'Allele | Annotation | Annotation_Impact | Gene_Name | Gene_ID | Feature_Type | Feature_ID | Transcript_BioType | Rank | HGVS.c | HGVS.p | cDNA.pos / cDNA.length | CDS.pos / CDS.length | AA.pos / AA.length | Distance | ERRORS / WARNINGS / INFO'">
##INFO=<ID=BaseQRankSum,Number=1,Type=Float,Description="Z-score from Wilcoxon rank sum test of Alt Vs. Ref base qualities">
##INFO=<ID=ClippingRankSum,Number=1,Type=Float,Description="Z-score From Wilcoxon rank sum test of Alt vs. Ref number of hard clipped bases">
##INFO=<ID=DB,Number=0,Type=Flag,Description="dbSNP Membership">
##INFO=<ID=DP,Number=1,Type=Integer,Description="Approximate read depth	some reads may have been filtered">
##INFO=<ID=DS,Number=0,Type=Flag,Description="Were any of the samples downsampled?">
##INFO=<ID=END,Number=1,Type=Integer,Description="Stop position of the interval">
##INFO=<ID=FS,Number=1,Type=Float,Description="Phred-scaled p-value using Fisher's exact test to detect strand bias">
##INFO=<ID=GoNLv5_AC,Number=A,Type=Integer,Description="Allele count in genotypes, for each ALT allele, in the same order as listed">
##INFO=<ID=GoNLv5_AF,Number=A,Type=Float,Description="Allele Frequency, for each ALT allele, in the same order as listed">
##INFO=<ID=GoNLv5_AN,Number=1,Type=Integer,Description="Total number of alleles in called genotypes">
##INFO=<ID=HaplotypeScore,Number=1,Type=Float,Description="Consistency of the site with at most two segregating haplotypes">
##INFO=<ID=InbreedingCoeff,Number=1,Type=Float,Description="Inbreeding coefficient as estimated from the genotype likelihoods per-sample when compared against the Hardy-Weinberg expectation">
##INFO=<ID=LOF,Number=.,Type=String,Description="Predicted loss of function effects for this variant. Format: 'Gene_Name | Gene_ID | Number_of_transcripts_in_gene | Percent_of_transcripts_affected'">
##INFO=<ID=MLEAC,Number=A,Type=Integer,Description="Maximum likelihood expectation (MLE) for the allele counts (not necessarily the same as the AC), for each ALT allele, in the same order as listed">
##INFO=<ID=MLEAF,Number=A,Type=Float,Description="Maximum likelihood expectation (MLE) for the allele frequency (not necessarily the same as the AF), for each ALT allele, in the same order as listed">
##INFO=<ID=MQ,Number=1,Type=Float,Description="RMS Mapping Quality">
##INFO=<ID=MQRankSum,Number=1,Type=Float,Description="Z-score From Wilcoxon rank sum test of Alt vs. Ref read mapping qualities">
##INFO=<ID=NMD,Number=.,Type=String,Description="Predicted nonsense mediated decay effects for this variant. Format: 'Gene_Name | Gene_ID | Number_of_transcripts_in_gene | Percent_of_transcripts_affected'">
##INFO=<ID=QD,Number=1,Type=Float,Description="Variant Confidence/Quality by Depth">
##INFO=<ID=ReadPosRankSum,Number=1,Type=Float,Description="Z-score from Wilcoxon rank sum test of Alt vs. Ref read position bias">
##INFO=<ID=SOR,Number=1,Type=Float,Description="Symmetric Odds Ratio of 2x2 contingency table to detect strand bias">
##INFO=<ID=dbNSFP_1000Gp1_AC,Number=A,Type=Integer,Description="Field '1000Gp1_AC' from dbNSFP">
##INFO=<ID=dbNSFP_1000Gp1_AF,Number=A,Type=Float,Description="Field '1000Gp1_AF' from dbNSFP">
##INFO=<ID=dbNSFP_1000Gp1_AFR_AC,Number=A,Type=Integer,Description="Field '1000Gp1_AFR_AC' from dbNSFP">
##INFO=<ID=dbNSFP_1000Gp1_AFR_AF,Number=A,Type=Float,Description="Field '1000Gp1_AFR_AF' from dbNSFP">
##INFO=<ID=dbNSFP_1000Gp1_AMR_AC,Number=A,Type=Integer,Description="Field '1000Gp1_AMR_AC' from dbNSFP">
##INFO=<ID=dbNSFP_1000Gp1_AMR_AF,Number=A,Type=Float,Description="Field '1000Gp1_AMR_AF' from dbNSFP">
##INFO=<ID=dbNSFP_1000Gp1_ASN_AC,Number=A,Type=Integer,Description="Field '1000Gp1_ASN_AC' from dbNSFP">
##INFO=<ID=dbNSFP_1000Gp1_ASN_AF,Number=A,Type=Float,Description="Field '1000Gp1_ASN_AF' from dbNSFP">
##INFO=<ID=dbNSFP_1000Gp1_EUR_AC,Number=A,Type=Integer,Description="Field '1000Gp1_EUR_AC' from dbNSFP">
##INFO=<ID=dbNSFP_1000Gp1_EUR_AF,Number=A,Type=Float,Description="Field '1000Gp1_EUR_AF' from dbNSFP">
##INFO=<ID=dbNSFP_ARIC5606_AA_AC,Number=A,Type=Integer,Description="Field 'ARIC5606_AA_AC' from dbNSFP">
##INFO=<ID=dbNSFP_ARIC5606_AA_AF,Number=A,Type=Float,Description="Field 'ARIC5606_AA_AF' from dbNSFP">
##INFO=<ID=dbNSFP_ARIC5606_EA_AC,Number=A,Type=Integer,Description="Field 'ARIC5606_EA_AC' from dbNSFP">
##INFO=<ID=dbNSFP_ARIC5606_EA_AF,Number=A,Type=Float,Description="Field 'ARIC5606_EA_AF' from dbNSFP">
##INFO=<ID=dbNSFP_Ancestral_allele,Number=A,Type=Character,Description="Field 'Ancestral_allele' from dbNSFP">
##INFO=<ID=dbNSFP_CADD_phred,Number=A,Type=Float,Description="Field 'CADD_phred' from dbNSFP">
##INFO=<ID=dbNSFP_CADD_raw,Number=A,Type=Float,Description="Field 'CADD_raw' from dbNSFP">
##INFO=<ID=dbNSFP_CADD_raw_rankscore,Number=A,Type=Float,Description="Field 'CADD_raw_rankscore' from dbNSFP">
##INFO=<ID=dbNSFP_COSMIC_CNT,Number=A,Type=Integer,Description="Field 'COSMIC_CNT' from dbNSFP">
##INFO=<ID=dbNSFP_COSMIC_ID,Number=A,Type=String,Description="Field 'COSMIC_ID' from dbNSFP">
##INFO=<ID=dbNSFP_ESP6500_AA_AF,Number=A,Type=Float,Description="Field 'ESP6500_AA_AF' from dbNSFP">
##INFO=<ID=dbNSFP_ESP6500_EA_AF,Number=A,Type=Float,Description="Field 'ESP6500_EA_AF' from dbNSFP">
##INFO=<ID=dbNSFP_Ensembl_geneid,Number=A,Type=String,Description="Field 'Ensembl_geneid' from dbNSFP">
##INFO=<ID=dbNSFP_Ensembl_transcriptid,Number=A,Type=String,Description="Field 'Ensembl_transcriptid' from dbNSFP">
##INFO=<ID=dbNSFP_ExAC_AC,Number=A,Type=Integer,Description="Field 'ExAC_AC' from dbNSFP">
##INFO=<ID=dbNSFP_ExAC_AF,Number=A,Type=Float,Description="Field 'ExAC_AF' from dbNSFP">
##INFO=<ID=dbNSFP_ExAC_AFR_AC,Number=A,Type=Integer,Description="Field 'ExAC_AFR_AC' from dbNSFP">
##INFO=<ID=dbNSFP_ExAC_AFR_AF,Number=A,Type=Float,Description="Field 'ExAC_AFR_AF' from dbNSFP">
##INFO=<ID=dbNSFP_ExAC_AMR_AC,Number=A,Type=Integer,Description="Field 'ExAC_AMR_AC' from dbNSFP">
##INFO=<ID=dbNSFP_ExAC_AMR_AF,Number=A,Type=Float,Description="Field 'ExAC_AMR_AF' from dbNSFP">
##INFO=<ID=dbNSFP_ExAC_Adj_AC,Number=A,Type=Integer,Description="Field 'ExAC_Adj_AC' from dbNSFP">
##INFO=<ID=dbNSFP_ExAC_Adj_AF,Number=A,Type=Float,Description="Field 'ExAC_Adj_AF' from dbNSFP">
##INFO=<ID=dbNSFP_ExAC_EAS_AC,Number=A,Type=Integer,Description="Field 'ExAC_EAS_AC' from dbNSFP">
##INFO=<ID=dbNSFP_ExAC_EAS_AF,Number=A,Type=Float,Description="Field 'ExAC_EAS_AF' from dbNSFP">
##INFO=<ID=dbNSFP_ExAC_FIN_AC,Number=A,Type=Integer,Description="Field 'ExAC_FIN_AC' from dbNSFP">
##INFO=<ID=dbNSFP_ExAC_FIN_AF,Number=A,Type=Float,Description="Field 'ExAC_FIN_AF' from dbNSFP">
##INFO=<ID=dbNSFP_ExAC_NFE_AC,Number=A,Type=Integer,Description="Field 'ExAC_NFE_AC' from dbNSFP">
##INFO=<ID=dbNSFP_ExAC_NFE_AF,Number=A,Type=Float,Description="Field 'ExAC_NFE_AF' from dbNSFP">
##INFO=<ID=dbNSFP_ExAC_SAS_AC,Number=A,Type=Integer,Description="Field 'ExAC_SAS_AC' from dbNSFP">
##INFO=<ID=dbNSFP_ExAC_SAS_AF,Number=A,Type=Float,Description="Field 'ExAC_SAS_AF' from dbNSFP">
##INFO=<ID=dbNSFP_FATHMM_pred,Number=A,Type=Character,Description="Field 'FATHMM_pred' from dbNSFP">
##INFO=<ID=dbNSFP_FATHMM_rankscore,Number=A,Type=Float,Description="Field 'FATHMM_rankscore' from dbNSFP">
##INFO=<ID=dbNSFP_FATHMM_score,Number=A,Type=Float,Description="Field 'FATHMM_score' from dbNSFP">
##INFO=<ID=dbNSFP_GERP++_NR,Number=A,Type=Float,Description="Field 'GERP++_NR' from dbNSFP">
##INFO=<ID=dbNSFP_GERP++_RS,Number=A,Type=Float,Description="Field 'GERP++_RS' from dbNSFP">
##INFO=<ID=dbNSFP_GERP++_RS_rankscore,Number=A,Type=Float,Description="Field 'GERP++_RS_rankscore' from dbNSFP">
##INFO=<ID=dbNSFP_Interpro_domain,Number=A,Type=String,Description="Field 'Interpro_domain' from dbNSFP">
##INFO=<ID=dbNSFP_LRT_Omega,Number=A,Type=Float,Description="Field 'LRT_Omega' from dbNSFP">
##INFO=<ID=dbNSFP_LRT_converted_rankscore,Number=A,Type=Float,Description="Field 'LRT_converted_rankscore' from dbNSFP">
##INFO=<ID=dbNSFP_LRT_pred,Number=A,Type=Character,Description="Field 'LRT_pred' from dbNSFP">
##INFO=<ID=dbNSFP_LRT_score,Number=A,Type=Float,Description="Field 'LRT_score' from dbNSFP">
##INFO=<ID=dbNSFP_MetaLR_pred,Number=A,Type=Character,Description="Field 'MetaLR_pred' from dbNSFP">
##INFO=<ID=dbNSFP_MetaLR_rankscore,Number=A,Type=Float,Description="Field 'MetaLR_rankscore' from dbNSFP">
##INFO=<ID=dbNSFP_MetaLR_score,Number=A,Type=Float,Description="Field 'MetaLR_score' from dbNSFP">
##INFO=<ID=dbNSFP_MetaSVM_pred,Number=A,Type=Character,Description="Field 'MetaSVM_pred' from dbNSFP">
##INFO=<ID=dbNSFP_MetaSVM_rankscore,Number=A,Type=Float,Description="Field 'MetaSVM_rankscore' from dbNSFP">
##INFO=<ID=dbNSFP_MetaSVM_score,Number=A,Type=Float,Description="Field 'MetaSVM_score' from dbNSFP">
##INFO=<ID=dbNSFP_MutationAssessor_pred,Number=A,Type=Character,Description="Field 'MutationAssessor_pred' from dbNSFP">
##INFO=<ID=dbNSFP_MutationAssessor_rankscore,Number=A,Type=Float,Description="Field 'MutationAssessor_rankscore' from dbNSFP">
##INFO=<ID=dbNSFP_MutationAssessor_score,Number=A,Type=Float,Description="Field 'MutationAssessor_score' from dbNSFP">
##INFO=<ID=dbNSFP_MutationTaster_converted_rankscore,Number=A,Type=Float,Description="Field 'MutationTaster_converted_rankscore' from dbNSFP">
##INFO=<ID=dbNSFP_MutationTaster_pred,Number=A,Type=Character,Description="Field 'MutationTaster_pred' from dbNSFP">
##INFO=<ID=dbNSFP_MutationTaster_score,Number=A,Type=Float,Description="Field 'MutationTaster_score' from dbNSFP">
##INFO=<ID=dbNSFP_PROVEAN_converted_rankscore,Number=A,Type=Float,Description="Field 'PROVEAN_converted_rankscore' from dbNSFP">
##INFO=<ID=dbNSFP_PROVEAN_pred,Number=A,Type=Character,Description="Field 'PROVEAN_pred' from dbNSFP">
##INFO=<ID=dbNSFP_PROVEAN_score,Number=A,Type=Float,Description="Field 'PROVEAN_score' from dbNSFP">
##INFO=<ID=dbNSFP_Polyphen2_HDIV_pred,Number=A,Type=Character,Description="Field 'Polyphen2_HDIV_pred' from dbNSFP">
##INFO=<ID=dbNSFP_Polyphen2_HDIV_rankscore,Number=A,Type=Float,Description="Field 'Polyphen2_HDIV_rankscore' from dbNSFP">
##INFO=<ID=dbNSFP_Polyphen2_HDIV_score,Number=A,Type=Float,Description="Field 'Polyphen2_HDIV_score' from dbNSFP">
##INFO=<ID=dbNSFP_Polyphen2_HVAR_pred,Number=A,Type=Character,Description="Field 'Polyphen2_HVAR_pred' from dbNSFP">
##INFO=<ID=dbNSFP_Polyphen2_HVAR_rankscore,Number=A,Type=Float,Description="Field 'Polyphen2_HVAR_rankscore' from dbNSFP">
##INFO=<ID=dbNSFP_Polyphen2_HVAR_score,Number=A,Type=Float,Description="Field 'Polyphen2_HVAR_score' from dbNSFP">
##INFO=<ID=dbNSFP_Reliability_index,Number=A,Type=Integer,Description="Field 'Reliability_index' from dbNSFP">
##INFO=<ID=dbNSFP_SIFT_converted_rankscore,Number=A,Type=Float,Description="Field 'SIFT_converted_rankscore' from dbNSFP">
##INFO=<ID=dbNSFP_SIFT_pred,Number=A,Type=Character,Description="Field 'SIFT_pred' from dbNSFP">
##INFO=<ID=dbNSFP_SIFT_score,Number=A,Type=Float,Description="Field 'SIFT_score' from dbNSFP">
##INFO=<ID=dbNSFP_SLR_test_statistic,Number=A,Type=Float,Description="Field 'SLR_test_statistic' from dbNSFP">
##INFO=<ID=dbNSFP_SiPhy_29way_logOdds,Number=A,Type=Float,Description="Field 'SiPhy_29way_logOdds' from dbNSFP">
##INFO=<ID=dbNSFP_SiPhy_29way_logOdds_rankscore,Number=A,Type=Float,Description="Field 'SiPhy_29way_logOdds_rankscore' from dbNSFP">
##INFO=<ID=dbNSFP_SiPhy_29way_pi,Number=A,Type=String,Description="Field 'SiPhy_29way_pi' from dbNSFP">
##INFO=<ID=dbNSFP_UniSNP_ids,Number=A,Type=String,Description="Field 'UniSNP_ids' from dbNSFP">
##INFO=<ID=dbNSFP_Uniprot_aapos,Number=A,Type=Integer,Description="Field 'Uniprot_aapos' from dbNSFP">
##INFO=<ID=dbNSFP_Uniprot_acc,Number=A,Type=String,Description="Field 'Uniprot_acc' from dbNSFP">
##INFO=<ID=dbNSFP_Uniprot_id,Number=A,Type=String,Description="Field 'Uniprot_id' from dbNSFP">
##INFO=<ID=dbNSFP_VEST3_rankscore,Number=A,Type=Float,Description="Field 'VEST3_rankscore' from dbNSFP">
##INFO=<ID=dbNSFP_VEST3_score,Number=A,Type=Float,Description="Field 'VEST3_score' from dbNSFP">
##INFO=<ID=dbNSFP_aapos,Number=A,Type=Integer,Description="Field 'aapos' from dbNSFP">
##INFO=<ID=dbNSFP_aapos_FATHMM,Number=A,Type=String,Description="Field 'aapos_FATHMM' from dbNSFP">
##INFO=<ID=dbNSFP_aapos_SIFT,Number=A,Type=String,Description="Field 'aapos_SIFT' from dbNSFP">
##INFO=<ID=dbNSFP_cds_strand,Number=A,Type=Character,Description="Field 'cds_strand' from dbNSFP">
##INFO=<ID=dbNSFP_clinvar_clnsig,Number=A,Type=Integer,Description="Field 'clinvar_clnsig' from dbNSFP">
##INFO=<ID=dbNSFP_clinvar_rs,Number=A,Type=String,Description="Field 'clinvar_rs' from dbNSFP">
##INFO=<ID=dbNSFP_clinvar_trait,Number=A,Type=String,Description="Field 'clinvar_trait' from dbNSFP">
##INFO=<ID=dbNSFP_codonpos,Number=A,Type=Integer,Description="Field 'codonpos' from dbNSFP">
##INFO=<ID=dbNSFP_fold-degenerate,Number=A,Type=Integer,Description="Field 'fold-degenerate' from dbNSFP">
##INFO=<ID=dbNSFP_genename,Number=A,Type=String,Description="Field 'genename' from dbNSFP">
##INFO=<ID=dbNSFP_hg38_chr,Number=A,Type=String,Description="Field 'hg38_chr' from dbNSFP">
##INFO=<ID=dbNSFP_hg38_pos,Number=A,Type=Integer,Description="Field 'hg38_pos' from dbNSFP">
##INFO=<ID=dbNSFP_phastCons100way_vertebrate,Number=A,Type=Float,Description="Field 'phastCons100way_vertebrate' from dbNSFP">
##INFO=<ID=dbNSFP_phastCons100way_vertebrate_rankscore,Number=A,Type=Float,Description="Field 'phastCons100way_vertebrate_rankscore' from dbNSFP">
##INFO=<ID=dbNSFP_phastCons46way_placental,Number=A,Type=Float,Description="Field 'phastCons46way_placental' from dbNSFP">
##INFO=<ID=dbNSFP_phastCons46way_placental_rankscore,Number=A,Type=Float,Description="Field 'phastCons46way_placental_rankscore' from dbNSFP">
##INFO=<ID=dbNSFP_phastCons46way_primate,Number=A,Type=Float,Description="Field 'phastCons46way_primate' from dbNSFP">
##INFO=<ID=dbNSFP_phastCons46way_primate_rankscore,Number=A,Type=Float,Description="Field 'phastCons46way_primate_rankscore' from dbNSFP">
##INFO=<ID=dbNSFP_phyloP100way_vertebrate,Number=A,Type=Float,Description="Field 'phyloP100way_vertebrate' from dbNSFP">
##INFO=<ID=dbNSFP_phyloP100way_vertebrate_rankscore,Number=A,Type=Float,Description="Field 'phyloP100way_vertebrate_rankscore' from dbNSFP">
##INFO=<ID=dbNSFP_phyloP46way_placental,Number=A,Type=Float,Description="Field 'phyloP46way_placental' from dbNSFP">
##INFO=<ID=dbNSFP_phyloP46way_placental_rankscore,Number=A,Type=Float,Description="Field 'phyloP46way_placental_rankscore' from dbNSFP">
##INFO=<ID=dbNSFP_phyloP46way_primate,Number=A,Type=Float,Description="Field 'phyloP46way_primate' from dbNSFP">
##INFO=<ID=dbNSFP_phyloP46way_primate_rankscore,Number=A,Type=Float,Description="Field 'phyloP46way_primate_rankscore' from dbNSFP">
##INFO=<ID=dbNSFP_refcodon,Number=A,Type=String,Description="Field 'refcodon' from dbNSFP">
##INFO=<ID=set,Number=1,Type=String,Description="Source VCF for the merged record in CombineVariants">
##contig=<ID=1,length=249250621,assembly="hg19">
##contig=<ID=2,length=243199373,assembly="hg19">
##contig=<ID=3,length=198022430,assembly="hg19">
##contig=<ID=4,length=191154276,assembly="hg19">
##contig=<ID=5,length=180915260,assembly="hg19">
##contig=<ID=6,length=171115067,assembly="hg19">
##contig=<ID=7,length=159138663,assembly="hg19">
##contig=<ID=8,length=146364022,assembly="hg19">
##contig=<ID=9,length=141213431,assembly="hg19">
##contig=<ID=10,length=135534747,assembly="hg19">
##contig=<ID=11,length=135006516,assembly="hg19">
##contig=<ID=12,length=133851895,assembly="hg19">
##contig=<ID=13,length=115169878,assembly="hg19">
##contig=<ID=14,length=107349540,assembly="hg19">
##contig=<ID=15,length=102531392,assembly="hg19">
##contig=<ID=16,length=90354753,assembly="hg19">
##contig=<ID=17,length=81195210,assembly="hg19">
##contig=<ID=18,length=78077248,assembly="hg19">
##contig=<ID=19,length=59128983,assembly="hg19">
##contig=<ID=20,length=63025520,assembly="hg19">
##contig=<ID=21,length=48129895,assembly="hg19">
##contig=<ID=22,length=51304566,assembly="hg19">
##contig=<ID=X,length=155270560,assembly="hg19">
##contig=<ID=Y,length=59373566,assembly="hg19">
##contig=<ID=MT,length=16569,assembly="hg19">
##SNVFI_filtering=<Version=/home/pmc_research/roka/SNVFI_filtering_v1.2.sh, Date=2019-03-01_17:13:45, Tools='bio-vcf=/home/pmc_research/roka/.guix-profile/bin/bio-vcf tabix=/home/pmc_research/roka/.guix-profile/bin/tabix vcftools=/home/pmc_research/roka/.guix-profile/bin/vcftools rscript=/home/pmc_research/roka/.guix-profile/bin/Rscript', SNV=/hpc/pmc_vanboxtel/projects/Marlinde_NB/HMFreg0308NB.f…
#CHROM	POS	ID	REF	ALT	QUAL	FILTER	INFO	FORMAT	Bulk	Clone-10	Clone-10-3	Clone-14	Clone-14-2	Clone-4	Clone-4-1	Clone-wt9	Clone-wt9-1
1	14188135	1:14188135_A/G	A	G	1050.62	PASS	AC=2	AF=0.111	AN=18	BaseQRankSum=0.864	ClippingRankSum=0.513	DP=372	FS=4.126	MLEAC=2	MLEAF=0.111	MQ=60	MQRankSum=1.32	QD=10.94	ReadPosRankSum=1.42	SOR=1.218	dbNSFP_Ancestral_allele=.	dbNSFP_COSMIC_ID=.	dbNSFP_Ensembl_geneid=.	dbNSFP_Ensembl_transcriptid=.	dbNSFP_FATHMM_pred=.	dbNSFP_Interpro_domain=.	dbNSFP_LRT_pred=.	dbNSFP_MetaLR_pred=.	dbNSFP_MetaSVM_pred=.	dbNSFP_MutationAssessor_pred=.	dbNSFP_MutationTaster_pred=.	dbNSFP_PROVEAN_pred=.	dbNSFP_Polyphen2_HDIV_pred=.	dbNSFP_Polyphen2_HVAR_pred=.	dbNSFP_SIFT_pred=.	dbNSFP_SiPhy_29way_pi=.	dbNSFP_UniSNP_ids=.	dbNSFP_Uniprot_acc=.	dbNSFP_Uniprot_id=.	dbNSFP_aapos_FATHMM=.	dbNSFP_aapos_SIFT=.	dbNSFP_cds_strand=.	dbNSFP_clinvar_rs=.	dbNSFP_clinvar_trait=.	dbNSFP_genename=.	dbNSFP_hg38_chr=.	dbNSFP_refcodon=.	GT:AD:DP:GQ:PL	0/0:44,0:44:99:0,105,1800
1	15185743	1:15185743_G/T	G	T	704.62	PASS	AC=2	AF=0.111	AN=18	ANN=T|sequence_feature|LOW|KAZN|ENSG00000189337|coiled-coil_region|ENST00000376030|protein_coding||c.227-101437G>T||||||,T|sequence_feature|LOW|KAZN|ENSG00000189337|coiled-coil_region|ENST00000503743|protein_coding||c.227-101437G>T||||||,T|intron_variant|MODIFIER|KAZN|ENSG00000189337|transcript|ENST00000376030|protein_coding|1/14|c.227-101437G>T||||||,T|intron_variant|MODIFIER|KAZN|ENSG0000018933…	BaseQRankSum=-0.35	ClippingRankSum=0.367	DP=379	FS=15.362	MLEAC=2	MLEAF=0.111	MQ=60	MQRankSum=-1.386	QD=9.03	ReadPosRankSum=1.63	SOR=1.054	dbNSFP_Ancestral_allele=.	dbNSFP_COSMIC_ID=.	dbNSFP_Ensembl_geneid=.	dbNSFP_Ensembl_transcriptid=.	dbNSFP_FATHMM_pred=.	dbNSFP_Interpro_domain=.	dbNSFP_LRT_pred=.	dbNSFP_MetaLR_pred=.	dbNSFP_MetaSVM_pred=.	dbNSFP_MutationAssessor_pred=.	dbNSFP_MutationTaster_pred=.	dbNSFP_PROVEAN_pred=.	dbNSFP_Polyphen2_HDIV_pred=.	dbNSFP_Polyphen2_HVAR_pred=.	dbNSFP_SIFT_pred=.	dbNSFP_SiPhy_29way_pi=.	dbNSFP_UniSNP_ids=.	dbNSFP_Uniprot_acc=.	dbNSFP_Uniprot_id=.	dbNSFP_aapos_FATHMM=.	dbNSFP_aapos_SIFT=.	dbNSFP_cds_strand=.	dbNSFP_clinvar_rs=.	dbNSFP_clinvar_trait=.	dbNSFP_genename=.	dbNSFP_hg38_chr=.	dbNSFP_refcodon=.	GT:AD:DP:GQ:PL
1	18468233	1:18468233_A/C	A	C	1102.62	PASS	AC=2	AF=0.111	AN=18	ANN=C|sequence_feature|LOW|IGSF21|ENSG00000117154|signal_peptide|ENST00000251296|protein_coding||c.70+33541A>C||||||,C|intron_variant|MODIFIER|IGSF21|ENSG00000117154|transcript|ENST00000251296|protein_coding|1/9|c.70+33541A>C||||||	BaseQRankSum=0.922	ClippingRankSum=1.33	DP=391	FS=4.002	MLEAC=2	MLEAF=0.111	MQ=60	MQRankSum=0.4	QD=10.71	ReadPosRankSum=1.08	SOR=0.489	dbNSFP_Ancestral_allele=.	dbNSFP_COSMIC_ID=.	dbNSFP_Ensembl_geneid=.	dbNSFP_Ensembl_transcriptid=.	dbNSFP_FATHMM_pred=.	dbNSFP_Interpro_domain=.	dbNSFP_LRT_pred=.	dbNSFP_MetaLR_pred=.	dbNSFP_MetaSVM_pred=.	dbNSFP_MutationAssessor_pred=.	dbNSFP_MutationTaster_pred=.	dbNSFP_PROVEAN_pred=.	dbNSFP_Polyphen2_HDIV_pred=.	dbNSFP_Polyphen2_HVAR_pred=.	dbNSFP_SIFT_pred=.	dbNSFP_SiPhy_29way_pi=.	dbNSFP_UniSNP_ids=.	dbNSFP_Uniprot_acc=.	dbNSFP_Uniprot_id=.	dbNSFP_aapos_FATHMM=.	dbNSFP_aapos_SIFT=.	dbNSFP_cds_strand=.	dbNSFP_clinvar_rs=.	dbNSFP_clinvar_trait=.	dbNSFP_genename=.	dbNSFP_hg38_chr=.	dbNSFP_refcodon=.	GT:AD:DP:GQ:PL
1	47566274	1:47566274_C/A	C	A	474.91	PASS	AC=1	AF=0.056	AN=18	ANN=A|sequence_feature|LOW|CYP4Z1|ENSG00000186160|topological_domain:Lumenal|ENST00000334194|protein_coding||c.1067+1318C>A||||||,A|intron_variant|MODIFIER|CYP4Z1|ENSG00000186160|transcript|ENST00000334194|protein_coding|8/11|c.1067+1318C>A||||||,A|intron_variant|MODIFIER|CYP4A22-AS1|ENSG00000225506|transcript|ENST00000444042|lincRNA|3/3|n.397-3425G>T||||||	BaseQRankSum=-0.102	ClippingRankSum=-0.044	DP=315	FS=1.309	MLEAC=1	MLEAF=0.056	MQ=60	MQRankSum=-0.571	QD=12.18	ReadPosRankSum=0.483	SOR=1.022	dbNSFP_Ancestral_allele=.	dbNSFP_COSMIC_ID=.	dbNSFP_Ensembl_geneid=.	dbNSFP_Ensembl_transcriptid=.	dbNSFP_FATHMM_pred=.	dbNSFP_Interpro_domain=.	dbNSFP_LRT_pred=.	dbNSFP_MetaLR_pred=.	dbNSFP_MetaSVM_pred=.	dbNSFP_MutationAssessor_pred=.	dbNSFP_MutationTaster_pred=.	dbNSFP_PROVEAN_pred=.	dbNSFP_Polyphen2_HDIV_pred=.	dbNSFP_Polyphen2_HVAR_pred=.	dbNSFP_SIFT_pred=.	dbNSFP_SiPhy_29way_pi=.	dbNSFP_UniSNP_ids=.	dbNSFP_Uniprot_acc=.	dbNSFP_Uniprot_id=.	dbNSFP_aapos_FATHMM=.	dbNSFP_aapos_SIFT=.	dbNSFP_cds_strand=.	dbNSFP_clinvar_rs=.	dbNSFP_clinvar_trait=.	dbNSFP_genename=.	dbNSFP_hg38_chr=.	dbNSFP_refcodon=.	GT:AD:DP:GQ:PL
1	50036785	1:50036785_A/T	A	T	254.91	PASS	AC=1	AF=0.056	AN=18	ANN=T|intron_variant|MODIFIER|AGBL4|ENSG00000186094|transcript|ENST00000371839|protein_coding|3/13|c.282+126200T>A||||||,T|intron_variant|MODIFIER|AGBL4|ENSG00000186094|transcript|ENST00000371838|protein_coding|3/8|c.282+126200T>A||||||,T|intron_variant|MODIFIER|AGBL4|ENSG00000186094|transcript|ENST00000371836|protein_coding|3/6|c.282+126200T>A||||||,T|intron_variant|MODIFIER|AGBL4|ENSG0000018609…	BaseQRankSum=0.849	ClippingRankSum=-0.386	DP=288	FS=0	MLEAC=1	MLEAF=0.056	MQ=60	MQRankSum=0.18	QD=9.44	ReadPosRankSum=0.334	SOR=0.675	dbNSFP_Ancestral_allele=.	dbNSFP_COSMIC_ID=.	dbNSFP_Ensembl_geneid=.	dbNSFP_Ensembl_transcriptid=.	dbNSFP_FATHMM_pred=.	dbNSFP_Interpro_domain=.	dbNSFP_LRT_pred=.	dbNSFP_MetaLR_pred=.	dbNSFP_MetaSVM_pred=.	dbNSFP_MutationAssessor_pred=.	dbNSFP_MutationTaster_pred=.	dbNSFP_PROVEAN_pred=.	dbNSFP_Polyphen2_HDIV_pred=.	dbNSFP_Polyphen2_HVAR_pred=.	dbNSFP_SIFT_pred=.	dbNSFP_SiPhy_29way_pi=.	dbNSFP_UniSNP_ids=.	dbNSFP_Uniprot_acc=.	dbNSFP_Uniprot_id=.	dbNSFP_aapos_FATHMM=.	dbNSFP_aapos_SIFT=.	dbNSFP_cds_strand=.	dbNSFP_clinvar_rs=.	dbNSFP_clinvar_trait=.	dbNSFP_genename=.	dbNSFP_hg38_chr=.	dbNSFP_refcodon=.	GT:AD:DP:GQ:PGT:PID:PL
1	52433982	1:52433982_G/A	G	A	411.62	PASS	AC=2	AF=0.111	AN=18	ANN=A|intron_variant|MODIFIER|RAB3B|ENSG00000169213|transcript|ENST00000371655|protein_coding|2/4|c.228+8580C>T||||||	BaseQRankSum=1.71	ClippingRankSum=0.321	DP=307	FS=1.206	MLEAC=2	MLEAF=0.111	MQ=60	MQRankSum=-0.159	QD=7.1	ReadPosRankSum=1.23	SOR=0.402	dbNSFP_Ancestral_allele=.	dbNSFP_COSMIC_ID=.	dbNSFP_Ensembl_geneid=.	dbNSFP_Ensembl_transcriptid=.	dbNSFP_FATHMM_pred=.	dbNSFP_Interpro_domain=.	dbNSFP_LRT_pred=.	dbNSFP_MetaLR_pred=.	dbNSFP_MetaSVM_pred=.	dbNSFP_MutationAssessor_pred=.	dbNSFP_MutationTaster_pred=.	dbNSFP_PROVEAN_pred=.	dbNSFP_Polyphen2_HDIV_pred=.	dbNSFP_Polyphen2_HVAR_pred=.	dbNSFP_SIFT_pred=.	dbNSFP_SiPhy_29way_pi=.	dbNSFP_UniSNP_ids=.	dbNSFP_Uniprot_acc=.	dbNSFP_Uniprot_id=.	dbNSFP_aapos_FATHMM=.	dbNSFP_aapos_SIFT=.	dbNSFP_cds_strand=.	dbNSFP_clinvar_rs=.	dbNSFP_clinvar_trait=.	dbNSFP_genename=.	dbNSFP_hg38_chr=.	dbNSFP_refcodon=.	GT:AD:DP:GQ:PL
1	58351480	1:58351480_T/C	T	C	863.62	PASS	AC=2	AF=0.111	AN=18	ANN=C|intron_variant|MODIFIER|DAB1|ENSG00000173406|transcript|ENST00000485760|processed_transcript|5/20|n.388-1646A>G||||||,C|intron_variant|MODIFIER|DAB1|ENSG00000173406|transcript|ENST00000371234|protein_coding|1/16|c.-374-1646A>G||||||	BaseQRankSum=1.14	ClippingRankSum=-0.087	DP=384	FS=0	MLEAC=2	MLEAF=0.111	MQ=60	MQRankSum=0.087	QD=9.29	ReadPosRankSum=1.02	SOR=0.652	dbNSFP_Ancestral_allele=.	dbNSFP_COSMIC_ID=.	dbNSFP_Ensembl_geneid=.	dbNSFP_Ensembl_transcriptid=.	dbNSFP_FATHMM_pred=.	dbNSFP_Interpro_domain=.	dbNSFP_LRT_pred=.	dbNSFP_MetaLR_pred=.	dbNSFP_MetaSVM_pred=.	dbNSFP_MutationAssessor_pred=.	dbNSFP_MutationTaster_pred=.	dbNSFP_PROVEAN_pred=.	dbNSFP_Polyphen2_HDIV_pred=.	dbNSFP_Polyphen2_HVAR_pred=.	dbNSFP_SIFT_pred=.	dbNSFP_SiPhy_29way_pi=.	dbNSFP_UniSNP_ids=.	dbNSFP_Uniprot_acc=.	dbNSFP_Uniprot_id=.	dbNSFP_aapos_FATHMM=.	dbNSFP_aapos_SIFT=.	dbNSFP_cds_strand=.	dbNSFP_clinvar_rs=.	dbNSFP_clinvar_trait=.	dbNSFP_genename=.	dbNSFP_hg38_chr=.	dbNSFP_refcodon=.	GT:AD:DP:GQ:PL
1	61646145	1:61646145_A/G	A	G	333.91	PASS	AC=1	AF=0.056	AN=18	ANN=G|sequence_feature|LOW|NFIA|ENSG00000162599|DNA-binding_region:CTF/NF-I|ENST00000371189|protein_coding||c.694+91793A>G||||||,G|sequence_feature|LOW|NFIA|ENSG00000162599|DNA-binding_region:CTF/NF-I|ENST00000371187|protein_coding||c.559+91793A>G||||||,G|intron_variant|MODIFIER|NFIA|ENSG00000162599|transcript|ENST00000371189|protein_coding|3/11|c.694+91793A>G||||||,G|intron_variant|MODIFIER|NFIA…	BaseQRankSum=1.12	ClippingRankSum=0.818	DP=309	FS=8.787	MLEAC=1	MLEAF=0.056	MQ=60	MQRankSum=-0.99	QD=11.13	ReadPosRankSum=-0.043	SOR=1.033	dbNSFP_Ancestral_allele=.	dbNSFP_COSMIC_ID=.	dbNSFP_Ensembl_geneid=.	dbNSFP_Ensembl_transcriptid=.	dbNSFP_FATHMM_pred=.	dbNSFP_Interpro_domain=.	dbNSFP_LRT_pred=.	dbNSFP_MetaLR_pred=.	dbNSFP_MetaSVM_pred=.	dbNSFP_MutationAssessor_pred=.	dbNSFP_MutationTaster_pred=.	dbNSFP_PROVEAN_pred=.	dbNSFP_Polyphen2_HDIV_pred=.	dbNSFP_Polyphen2_HVAR_pred=.	dbNSFP_SIFT_pred=.	dbNSFP_SiPhy_29way_pi=.	dbNSFP_UniSNP_ids=.	dbNSFP_Uniprot_acc=.	dbNSFP_Uniprot_id=.	dbNSFP_aapos_FATHMM=.	dbNSFP_aapos_SIFT=.	dbNSFP_cds_strand=.	dbNSFP_clinvar_rs=.	dbNSFP_clinvar_trait=.	dbNSFP_genename=.	dbNSFP_hg38_chr=.	dbNSFP_refcodon=.	GT:AD:DP:GQ:PL
1	66445382	1:66445382_C/T	C	T	417.91	PASS	AC=1	AF=0.056	AN=18	ANN=T|intron_variant|MODIFIER|PDE4B|ENSG00000184588|transcript|ENST00000329654|protein_coding|3/16|c.281+60864C>T||||||,T|intron_variant|MODIFIER|PDE4B|ENSG00000184588|transcript|ENST00000341517|protein_coding|3/16|c.281+60864C>T||||||,T|intron_variant|MODIFIER|PDE4B|ENSG00000184588|transcript|ENST00000371049|protein_coding|2/15|c.281+60864C>T||||||	BaseQRankSum=1.42	ClippingRankSum=1.39	DP=302	FS=1.289	MLEAC=1	MLEAF=0.056	MQ=60	MQRankSum=-0.912	QD=9.72	ReadPosRankSum=1.47	SOR=1.012	dbNSFP_Ancestral_allele=.	dbNSFP_COSMIC_ID=.	dbNSFP_Ensembl_geneid=.	dbNSFP_Ensembl_transcriptid=.	dbNSFP_FATHMM_pred=.	dbNSFP_Interpro_domain=.	dbNSFP_LRT_pred=.	dbNSFP_MetaLR_pred=.	dbNSFP_MetaSVM_pred=.	dbNSFP_MutationAssessor_pred=.	dbNSFP_MutationTaster_pred=.	dbNSFP_PROVEAN_pred=.	dbNSFP_Polyphen2_HDIV_pred=.	dbNSFP_Polyphen2_HVAR_pred=.	dbNSFP_SIFT_pred=.	dbNSFP_SiPhy_29way_pi=.	dbNSFP_UniSNP_ids=.	dbNSFP_Uniprot_acc=.	dbNSFP_Uniprot_id=.	dbNSFP_aapos_FATHMM=.	dbNSFP_aapos_SIFT=.	dbNSFP_cds_strand=.	dbNSFP_clinvar_rs=.	dbNSFP_clinvar_trait=.	dbNSFP_genename=.	dbNSFP_hg38_chr=.	dbNSFP_refcodon=.	GT:AD:DP:GQ:PL
1	67101762	1:67101762_A/T	A	T	470.91	PASS	AC=1	AF=0.056	AN=18	ANN=T|intron_variant|MODIFIER|SGIP1|ENSG00000118473|transcript|ENST00000237247|protein_coding|5/26|c.183+1916A>T||||||,T|intron_variant|MODIFIER|SGIP1|ENSG00000118473|transcript|ENST00000371039|protein_coding|4/21|c.99+2985A>T||||||,T|intron_variant|MODIFIER|SGIP1|ENSG00000118473|transcript|ENST00000424320|protein_coding|5/12|c.171+64A>T||||||WARNING_TRANSCRIPT_NO_STOP_CODON,T|intron_variant|MODI…	BaseQRankSum=0.77	ClippingRankSum=-1.348	DP=275	FS=3.014	MLEAC=1	MLEAF=0.056	MQ=60	MQRankSum=0.738	QD=13.08	ReadPosRankSum=2.05	SOR=0.518	dbNSFP_Ancestral_allele=.	dbNSFP_COSMIC_ID=.	dbNSFP_Ensembl_geneid=.	dbNSFP_Ensembl_transcriptid=.	dbNSFP_FATHMM_pred=.	dbNSFP_Interpro_domain=.	dbNSFP_LRT_pred=.	dbNSFP_MetaLR_pred=.	dbNSFP_MetaSVM_pred=.	dbNSFP_MutationAssessor_pred=.	dbNSFP_MutationTaster_pred=.	dbNSFP_PROVEAN_pred=.	dbNSFP_Polyphen2_HDIV_pred=.	dbNSFP_Polyphen2_HVAR_pred=.	dbNSFP_SIFT_pred=.	dbNSFP_SiPhy_29way_pi=.	dbNSFP_UniSNP_ids=.	dbNSFP_Uniprot_acc=.	dbNSFP_Uniprot_id=.	dbNSFP_aapos_FATHMM=.	dbNSFP_aapos_SIFT=.	dbNSFP_cds_strand=.	dbNSFP_clinvar_rs=.	dbNSFP_clinvar_trait=.	dbNSFP_genename=.	dbNSFP_hg38_chr=.	dbNSFP_refcodon=.	GT:AD:DP:GQ:PL
1	69637322	1:69637322_C/A	C	A	177.65	PASS	AC=1	AF=0.056	AN=18	ANN=A|intron_variant|MODIFIER|RP11-424D14.1|ENSG00000223883|transcript|ENST00000425517|lincRNA|3/4|n.318-11131C>A||||||	BaseQRankSum=-3.093	ClippingRankSum=0.619	DP=226	FS=12.882	MLEAC=1	MLEAF=0.056	MQ=60	MQRankSum=0.949	QD=8.88	ReadPosRankSum=-0.289	SOR=3.912	dbNSFP_Ancestral_allele=.	dbNSFP_COSMIC_ID=.	dbNSFP_Ensembl_geneid=.	dbNSFP_Ensembl_transcriptid=.	dbNSFP_FATHMM_pred=.	dbNSFP_Interpro_domain=.	dbNSFP_LRT_pred=.	dbNSFP_MetaLR_pred=.	dbNSFP_MetaSVM_pred=.	dbNSFP_MutationAssessor_pred=.	dbNSFP_MutationTaster_pred=.	dbNSFP_PROVEAN_pred=.	dbNSFP_Polyphen2_HDIV_pred=.	dbNSFP_Polyphen2_HVAR_pred=.	dbNSFP_SIFT_pred=.	dbNSFP_SiPhy_29way_pi=.	dbNSFP_UniSNP_ids=.	dbNSFP_Uniprot_acc=.	dbNSFP_Uniprot_id=.	dbNSFP_aapos_FATHMM=.	dbNSFP_aapos_SIFT=.	dbNSFP_cds_strand=.	dbNSFP_clinvar_rs=.	dbNSFP_clinvar_trait=.	dbNSFP_genename=.	dbNSFP_hg38_chr=.	dbNSFP_refcodon=.	GT:AD:DP:GQ:PGT:PID:PL
1	71203015	1:71203015_G/T	G	T	458.91	PASS	AC=1	AF=0.056	AN=18	ANN=T|intron_variant|MODIFIER|RP5-952N6.1|ENSG00000229051|transcript|ENST00000419450|lincRNA|5/6|n.637+24025G>T||||||	BaseQRankSum=-1.075	ClippingRankSum=-0.896	DP=288	FS=4.613	MLEAC=1	MLEAF=0.056	MQ=60	MQRankSum=0.329	QD=12.08	ReadPosRankSum=-1.195	SOR=0.978	dbNSFP_Ancestral_allele=.	dbNSFP_COSMIC_ID=.	dbNSFP_Ensembl_geneid=.	dbNSFP_Ensembl_transcriptid=.	dbNSFP_FATHMM_pred=.	dbNSFP_Interpro_domain=.	dbNSFP_LRT_pred=.	dbNSFP_MetaLR_pred=.	dbNSFP_MetaSVM_pred=.	dbNSFP_MutationAssessor_pred=.	dbNSFP_MutationTaster_pred=.	dbNSFP_PROVEAN_pred=.	dbNSFP_Polyphen2_HDIV_pred=.	dbNSFP_Polyphen2_HVAR_pred=.	dbNSFP_SIFT_pred=.	dbNSFP_SiPhy_29way_pi=.	dbNSFP_UniSNP_ids=.	dbNSFP_Uniprot_acc=.	dbNSFP_Uniprot_id=.	dbNSFP_aapos_FATHMM=.	dbNSFP_aapos_SIFT=.	dbNSFP_cds_strand=.	dbNSFP_clinvar_rs=.	dbNSFP_clinvar_trait=.	dbNSFP_genename=.	dbNSFP_hg38_chr=.	dbNSFP_refcodon=.	GT:AD:DP:GQ:PL
1	73818788	1:73818788_G/T	G	T	767.62	PASS	AC=2	AF=0.111	AN=18	ANN=T|intron_variant|MODIFIER|RP4-598G3.1|ENSG00000233973|transcript|ENST00000415686|lincRNA|2/2|n.180-1968G>T||||||	BaseQRankSum=2.36	ClippingRankSum=0.773	DP=281	FS=2.636	MLEAC=2	MLEAF=0.111	MQ=60	MQRankSum=0.184	QD=14.22	ReadPosRankSum=1.49	SOR=1.302	dbNSFP_Ancestral_allele=.	dbNSFP_COSMIC_ID=.	dbNSFP_Ensembl_geneid=.	dbNSFP_Ensembl_transcriptid=.	dbNSFP_FATHMM_pred=.	dbNSFP_Interpro_domain=.	dbNSFP_LRT_pred=.	dbNSFP_MetaLR_pred=.	dbNSFP_MetaSVM_pred=.	dbNSFP_MutationAssessor_pred=.	dbNSFP_MutationTaster_pred=.	dbNSFP_PROVEAN_pred=.	dbNSFP_Polyphen2_HDIV_pred=.	dbNSFP_Polyphen2_HVAR_pred=.	dbNSFP_SIFT_pred=.	dbNSFP_SiPhy_29way_pi=.	dbNSFP_UniSNP_ids=.	dbNSFP_Uniprot_acc=.	dbNSFP_Uniprot_id=.	dbNSFP_aapos_FATHMM=.	dbNSFP_aapos_SIFT=.	dbNSFP_cds_strand=.	dbNSFP_clinvar_rs=.	dbNSFP_clinvar_trait=.	dbNSFP_genename=.	dbNSFP_hg38_chr=.	dbNSFP_refcodon=.	GT:AD:DP:GQ:PL
1	75201372	1:75201372_A/G	A	G	361.91	PASS	AC=1	AF=0.056	AN=18	ANN=G|intron_variant|MODIFIER|TYW3|ENSG00000162623|transcript|ENST00000370867|protein_coding|1/5|c.175-854A>G||||||,G|intron_variant|MODIFIER|TYW3|ENSG00000162623|transcript|ENST00000457880|protein_coding|1/4|c.175-854A>G||||||,G|intron_variant|MODIFIER|TYW3|ENSG00000162623|transcript|ENST00000421739|protein_coding|1/2|c.174+2270A>G||||||,G|intron_variant|MODIFIER|TYW3|ENSG00000162623|transcript|…	BaseQRankSum=0.477	ClippingRankSum=0.745	DP=319	FS=3.12	MLEAC=1	MLEAF=0.056	MQ=60	MQRankSum=1.51	QD=10.97	ReadPosRankSum=-0.592	SOR=0.627	dbNSFP_Ancestral_allele=.	dbNSFP_COSMIC_ID=.	dbNSFP_Ensembl_geneid=.	dbNSFP_Ensembl_transcriptid=.	dbNSFP_FATHMM_pred=.	dbNSFP_Interpro_domain=.	dbNSFP_LRT_pred=.	dbNSFP_MetaLR_pred=.	dbNSFP_MetaSVM_pred=.	dbNSFP_MutationAssessor_pred=.	dbNSFP_MutationTaster_pred=.	dbNSFP_PROVEAN_pred=.	dbNSFP_Polyphen2_HDIV_pred=.	dbNSFP_Polyphen2_HVAR_pred=.	dbNSFP_SIFT_pred=.	dbNSFP_SiPhy_29way_pi=.	dbNSFP_UniSNP_ids=.	dbNSFP_Uniprot_acc=.	dbNSFP_Uniprot_id=.	dbNSFP_aapos_FATHMM=.	dbNSFP_aapos_SIFT=.	dbNSFP_cds_strand=.	dbNSFP_clinvar_rs=.	dbNSFP_clinvar_trait=.	dbNSFP_genename=.	dbNSFP_hg38_chr=.	dbNSFP_refcodon=.	GT:AD:DP:GQ:PL
1	116407587	1:116407587_A/G	A	G	602.91	PASS	AC=1	AF=0.056	AN=18	BaseQRankSum=1.7	ClippingRankSum=1.05	DP=305	FS=1.211	MLEAC=1	MLEAF=0.056	MQ=60	MQRankSum=0.683	QD=13.4	ReadPosRankSum=0.568	SOR=1	dbNSFP_Ancestral_allele=.	dbNSFP_COSMIC_ID=.	dbNSFP_Ensembl_geneid=.	dbNSFP_Ensembl_transcriptid=.	dbNSFP_FATHMM_pred=.	dbNSFP_Interpro_domain=.	dbNSFP_LRT_pred=.	dbNSFP_MetaLR_pred=.	dbNSFP_MetaSVM_pred=.	dbNSFP_MutationAssessor_pred=.	dbNSFP_MutationTaster_pred=.	dbNSFP_PROVEAN_pred=.	dbNSFP_Polyphen2_HDIV_pred=.	dbNSFP_Polyphen2_HVAR_pred=.	dbNSFP_SIFT_pred=.	dbNSFP_SiPhy_29way_pi=.	dbNSFP_UniSNP_ids=.	dbNSFP_Uniprot_acc=.	dbNSFP_Uniprot_id=.	dbNSFP_aapos_FATHMM=.	dbNSFP_aapos_SIFT=.	dbNSFP_cds_strand=.	dbNSFP_clinvar_rs=.	dbNSFP_clinvar_trait=.	dbNSFP_genename=.	dbNSFP_hg38_chr=.	dbNSFP_refcodon=.	GT:AD:DP:GQ:PL	0/0:36,0:36:99:0,99,1485
1	117372807	1:117372807_C/A	C	A	497.91	PASS	AC=1	AF=0.056	AN=18	BaseQRankSum=0.354	ClippingRankSum=-0.037	DP=307	FS=6.584	MLEAC=1	MLEAF=0.056	MQ=60	MQRankSum=-0.354	QD=11.32	ReadPosRankSum=-1.061	SOR=0.641	dbNSFP_Ancestral_allele=.	dbNSFP_COSMIC_ID=.	dbNSFP_Ensembl_geneid=.	dbNSFP_Ensembl_transcriptid=.	dbNSFP_FATHMM_pred=.	dbNSFP_Interpro_domain=.	dbNSFP_LRT_pred=.	dbNSFP_MetaLR_pred=.	dbNSFP_MetaSVM_pred=.	dbNSFP_MutationAssessor_pred=.	dbNSFP_MutationTaster_pred=.	dbNSFP_PROVEAN_pred=.	dbNSFP_Polyphen2_HDIV_pred=.	dbNSFP_Polyphen2_HVAR_pred=.	dbNSFP_SIFT_pred=.	dbNSFP_SiPhy_29way_pi=.	dbNSFP_UniSNP_ids=.	dbNSFP_Uniprot_acc=.	dbNSFP_Uniprot_id=.	dbNSFP_aapos_FATHMM=.	dbNSFP_aapos_SIFT=.	dbNSFP_cds_strand=.	dbNSFP_clinvar_rs=.	dbNSFP_clinvar_trait=.	dbNSFP_genename=.	dbNSFP_hg38_chr=.	dbNSFP_refcodon=.	GT:AD:DP:GQ:PL	0/0:37,0:37:99:0,105,1575
1	119477549	1:119477549_A/G	A	G	411.91	PASS	AC=1	AF=0.056	AN=18	ANN=G|intron_variant|MODIFIER|TBX15|ENSG00000092607|transcript|ENST00000369429|protein_coding|1/7|c.206-3094T>C||||||,G|intron_variant|MODIFIER|TBX15|ENSG00000092607|transcript|ENST00000207157|protein_coding|1/7|c.-113-3094T>C||||||	BaseQRankSum=-0.402	ClippingRankSum=-0.021	DP=315	FS=1.415	MLEAC=1	MLEAF=0.056	MQ=60	MQRankSum=1.33	QD=13.73	ReadPosRankSum=-1.122	SOR=1.022	dbNSFP_Ancestral_allele=.	dbNSFP_COSMIC_ID=.	dbNSFP_Ensembl_geneid=.	dbNSFP_Ensembl_transcriptid=.	dbNSFP_FATHMM_pred=.	dbNSFP_Interpro_domain=.	dbNSFP_LRT_pred=.	dbNSFP_MetaLR_pred=.	dbNSFP_MetaSVM_pred=.	dbNSFP_MutationAssessor_pred=.	dbNSFP_MutationTaster_pred=.	dbNSFP_PROVEAN_pred=.	dbNSFP_Polyphen2_HDIV_pred=.	dbNSFP_Polyphen2_HVAR_pred=.	dbNSFP_SIFT_pred=.	dbNSFP_SiPhy_29way_pi=.	dbNSFP_UniSNP_ids=.	dbNSFP_Uniprot_acc=.	dbNSFP_Uniprot_id=.	dbNSFP_aapos_FATHMM=.	dbNSFP_aapos_SIFT=.	dbNSFP_cds_strand=.	dbNSFP_clinvar_rs=.	dbNSFP_clinvar_trait=.	dbNSFP_genename=.	dbNSFP_hg38_chr=.	dbNSFP_refcodon=.	GT:AD:DP:GQ:PL
1	119559447	1:119559447_A/T	A	T	293.91	PASS	AC=1	AF=0.056	AN=18	BaseQRankSum=0.026	ClippingRankSum=0.922	DP=274	FS=1.596	MLEAC=1	MLEAF=0.056	MQ=60	MQRankSum=1.45	QD=11.3	ReadPosRankSum=0.395	SOR=0.399	dbNSFP_Ancestral_allele=.	dbNSFP_COSMIC_ID=.	dbNSFP_Ensembl_geneid=.	dbNSFP_Ensembl_transcriptid=.	dbNSFP_FATHMM_pred=.	dbNSFP_Interpro_domain=.	dbNSFP_LRT_pred=.	dbNSFP_MetaLR_pred=.	dbNSFP_MetaSVM_pred=.	dbNSFP_MutationAssessor_pred=.	dbNSFP_MutationTaster_pred=.	dbNSFP_PROVEAN_pred=.	dbNSFP_Polyphen2_HDIV_pred=.	dbNSFP_Polyphen2_HVAR_pred=.	dbNSFP_SIFT_pred=.	dbNSFP_SiPhy_29way_pi=.	dbNSFP_UniSNP_ids=.	dbNSFP_Uniprot_acc=.	dbNSFP_Uniprot_id=.	dbNSFP_aapos_FATHMM=.	dbNSFP_aapos_SIFT=.	dbNSFP_cds_strand=.	dbNSFP_clinvar_rs=.	dbNSFP_clinvar_trait=.	dbNSFP_genename=.	dbNSFP_hg38_chr=.	dbNSFP_refcodon=.	GT:AD:DP:GQ:PL	0/0:31,0:31:90:0,90,1252
1	153015150	1:153015150_A/G	A	G	271.91	PASS	AC=1	AF=0.056	AN=18	BaseQRankSum=0.684	ClippingRankSum=0.825	DP=276	FS=1.623	MLEAC=1	MLEAF=0.056	MQ=60	MQRankSum=-0.825	QD=9.38	ReadPosRankSum=-0.165	SOR=0.652	dbNSFP_Ancestral_allele=.	dbNSFP_COSMIC_ID=.	dbNSFP_Ensembl_geneid=.	dbNSFP_Ensembl_transcriptid=.	dbNSFP_FATHMM_pred=.	dbNSFP_Interpro_domain=.	dbNSFP_LRT_pred=.	dbNSFP_MetaLR_pred=.	dbNSFP_MetaSVM_pred=.	dbNSFP_MutationAssessor_pred=.	dbNSFP_MutationTaster_pred=.	dbNSFP_PROVEAN_pred=.	dbNSFP_Polyphen2_HDIV_pred=.	dbNSFP_Polyphen2_HVAR_pred=.	dbNSFP_SIFT_pred=.	dbNSFP_SiPhy_29way_pi=.	dbNSFP_UniSNP_ids=.	dbNSFP_Uniprot_acc=.	dbNSFP_Uniprot_id=.	dbNSFP_aapos_FATHMM=.	dbNSFP_aapos_SIFT=.	dbNSFP_cds_strand=.	dbNSFP_clinvar_rs=.	dbNSFP_clinvar_trait=.	dbNSFP_genename=.	dbNSFP_hg38_chr=.	dbNSFP_refcodon=.	GT:AD:DP:GQ:PL	0/0:32,0:32:90:0,90,1350
1	154803766	1:154803766_C/A	C	A	423.91	PASS	AC=1	AF=0.056	AN=18	ANN=A|intron_variant|MODIFIER|KCNN3|ENSG00000143603|transcript|ENST00000271915|protein_coding|1/7|c.934-9106G>T||||||,A|intron_variant|MODIFIER|KCNN3|ENSG00000143603|transcript|ENST00000361147|protein_coding|1/7|c.19-9106G>T||||||,A|intron_variant|MODIFIER|KCNN3|ENSG00000143603|transcript|ENST00000358505|protein_coding|1/7|c.-6-9106G>T||||||	BaseQRankSum=-0.085	ClippingRankSum=0.666	DP=307	FS=3.12	MLEAC=1	MLEAF=0.056	MQ=60	MQRankSum=0.017	QD=12.11	ReadPosRankSum=-1.178	SOR=1.352	dbNSFP_Ancestral_allele=.	dbNSFP_COSMIC_ID=.	dbNSFP_Ensembl_geneid=.	dbNSFP_Ensembl_transcriptid=.	dbNSFP_FATHMM_pred=.	dbNSFP_Interpro_domain=.	dbNSFP_LRT_pred=.	dbNSFP_MetaLR_pred=.	dbNSFP_MetaSVM_pred=.	dbNSFP_MutationAssessor_pred=.	dbNSFP_MutationTaster_pred=.	dbNSFP_PROVEAN_pred=.	dbNSFP_Polyphen2_HDIV_pred=.	dbNSFP_Polyphen2_HVAR_pred=.	dbNSFP_SIFT_pred=.	dbNSFP_SiPhy_29way_pi=.	dbNSFP_UniSNP_ids=.	dbNSFP_Uniprot_acc=.	dbNSFP_Uniprot_id=.	dbNSFP_aapos_FATHMM=.	dbNSFP_aapos_SIFT=.	dbNSFP_cds_strand=.	dbNSFP_clinvar_rs=.	dbNSFP_clinvar_trait=.	dbNSFP_genename=.	dbNSFP_hg38_chr=.	dbNSFP_refcodon=.	GT:AD:DP:GQ:PL
1	156650970	1:156650970_G/T	G	T	569.91	PASS	AC=1	AF=0.056	AN=18	BaseQRankSum=1.7	ClippingRankSum=-0.517	DP=354	FS=9.468	MLEAC=1	MLEAF=0.056	MQ=60	MQRankSum=0.776	QD=11.87	ReadPosRankSum=0.69	SOR=0.319	dbNSFP_Ancestral_allele=.	dbNSFP_COSMIC_ID=.	dbNSFP_Ensembl_geneid=.	dbNSFP_Ensembl_transcriptid=.	dbNSFP_FATHMM_pred=.	dbNSFP_Interpro_domain=.	dbNSFP_LRT_pred=.	dbNSFP_MetaLR_pred=.	dbNSFP_MetaSVM_pred=.	dbNSFP_MutationAssessor_pred=.	dbNSFP_MutationTaster_pred=.	dbNSFP_PROVEAN_pred=.	dbNSFP_Polyphen2_HDIV_pred=.	dbNSFP_Polyphen2_HVAR_pred=.	dbNSFP_SIFT_pred=.	dbNSFP_SiPhy_29way_pi=.	dbNSFP_UniSNP_ids=.	dbNSFP_Uniprot_acc=.	dbNSFP_Uniprot_id=.	dbNSFP_aapos_FATHMM=.	dbNSFP_aapos_SIFT=.	dbNSFP_cds_strand=.	dbNSFP_clinvar_rs=.	dbNSFP_clinvar_trait=.	dbNSFP_genename=.	dbNSFP_hg38_chr=.	dbNSFP_refcodon=.	GT:AD:DP:GQ:PL	0/0:36,0:36:99:0,102,1530
1	157701467	1:157701467_C/A	C	A	313.91	PASS	AC=1	AF=0.056	AN=18	BaseQRankSum=2.14	ClippingRankSum=0.842	DP=286	FS=0	MLEAC=1	MLEAF=0.056	MQ=60	MQRankSum=0.49	QD=9.51	ReadPosRankSum=0.96	SOR=0.634	dbNSFP_Ancestral_allele=.	dbNSFP_COSMIC_ID=.	dbNSFP_Ensembl_geneid=.	dbNSFP_Ensembl_transcriptid=.	dbNSFP_FATHMM_pred=.	dbNSFP_Interpro_domain=.	dbNSFP_LRT_pred=.	dbNSFP_MetaLR_pred=.	dbNSFP_MetaSVM_pred=.	dbNSFP_MutationAssessor_pred=.	dbNSFP_MutationTaster_pred=.	dbNSFP_PROVEAN_pred=.	dbNSFP_Polyphen2_HDIV_pred=.	dbNSFP_Polyphen2_HVAR_pred=.	dbNSFP_SIFT_pred=.	dbNSFP_SiPhy_29way_pi=.	dbNSFP_UniSNP_ids=.	dbNSFP_Uniprot_acc=.	dbNSFP_Uniprot_id=.	dbNSFP_aapos_FATHMM=.	dbNSFP_aapos_SIFT=.	dbNSFP_cds_strand=.	dbNSFP_clinvar_rs=.	dbNSFP_clinvar_trait=.	dbNSFP_genename=.	dbNSFP_hg38_chr=.	dbNSFP_refcodon=.	GT:AD:DP:GQ:PL	0/0:36,0:36:99:0,101,1563
1	158114652	1:158114652_A/G	A	G	247.91	PASS	AC=1	AF=0.056	AN=18	BaseQRankSum=1.08	ClippingRankSum=0.472	DP=282	FS=0	MLEAC=1	MLEAF=0.056	MQ=60	MQRankSum=0.361	QD=9.53	ReadPosRankSum=1.58	SOR=0.693	dbNSFP_Ancestral_allele=.	dbNSFP_COSMIC_ID=.	dbNSFP_Ensembl_geneid=.	dbNSFP_Ensembl_transcriptid=.	dbNSFP_FATHMM_pred=.	dbNSFP_Interpro_domain=.	dbNSFP_LRT_pred=.	dbNSFP_MetaLR_pred=.	dbNSFP_MetaSVM_pred=.	dbNSFP_MutationAssessor_pred=.	dbNSFP_MutationTaster_pred=.	dbNSFP_PROVEAN_pred=.	dbNSFP_Polyphen2_HDIV_pred=.	dbNSFP_Polyphen2_HVAR_pred=.	dbNSFP_SIFT_pred=.	dbNSFP_SiPhy_29way_pi=.	dbNSFP_UniSNP_ids=.	dbNSFP_Uniprot_acc=.	dbNSFP_Uniprot_id=.	dbNSFP_aapos_FATHMM=.	dbNSFP_aapos_SIFT=.	dbNSFP_cds_strand=.	dbNSFP_clinvar_rs=.	dbNSFP_clinvar_trait=.	dbNSFP_genename=.	dbNSFP_hg38_chr=.	dbNSFP_refcodon=.	GT:AD:DP:GQ:PL	0/0:35,0:35:99:0,99,1485
1	159261191	1:159261191_T/A	T	A	269.91	PASS	AC=1	AF=0.056	AN=18	ANN=A|intron_variant|MODIFIER|FCER1A|ENSG00000179639|transcript|ENST00000368115|protein_coding|1/5|c.-60+1648T>A||||||	BaseQRankSum=-0.647	ClippingRankSum=-0.551	DP=290	FS=1.562	MLEAC=1	MLEAF=0.056	MQ=60	MQRankSum=-1.127	QD=9.64	ReadPosRankSum=-0.983	SOR=0.368	dbNSFP_Ancestral_allele=.	dbNSFP_COSMIC_ID=.	dbNSFP_Ensembl_geneid=.	dbNSFP_Ensembl_transcriptid=.	dbNSFP_FATHMM_pred=.	dbNSFP_Interpro_domain=.	dbNSFP_LRT_pred=.	dbNSFP_MetaLR_pred=.	dbNSFP_MetaSVM_pred=.	dbNSFP_MutationAssessor_pred=.	dbNSFP_MutationTaster_pred=.	dbNSFP_PROVEAN_pred=.	dbNSFP_Polyphen2_HDIV_pred=.	dbNSFP_Polyphen2_HVAR_pred=.	dbNSFP_SIFT_pred=.	dbNSFP_SiPhy_29way_pi=.	dbNSFP_UniSNP_ids=.	dbNSFP_Uniprot_acc=.	dbNSFP_Uniprot_id=.	dbNSFP_aapos_FATHMM=.	dbNSFP_aapos_SIFT=.	dbNSFP_cds_strand=.	dbNSFP_clinvar_rs=.	dbNSFP_clinvar_trait=.	dbNSFP_genename=.	dbNSFP_hg38_chr=.	dbNSFP_refcodon=.	GT:AD:DP:GQ:PL
1	165234748	1:165234748_A/T	A	T	240.91	PASS	AC=1	AF=0.056	AN=18	ANN=T|sequence_feature|LOW|LMX1A|ENSG00000162761|domain:LIM_zinc-binding_1|ENST00000367893|protein_coding||c.264-15871T>A||||||,T|intron_variant|MODIFIER|LMX1A|ENSG00000162761|transcript|ENST00000294816|protein_coding|3/8|c.264-15871T>A||||||,T|intron_variant|MODIFIER|LMX1A|ENSG00000162761|transcript|ENST00000342310|protein_coding|3/8|c.264-15871T>A||||||,T|intron_variant|MODIFIER|LMX1A|ENSG00000…	BaseQRankSum=-0.317	ClippingRankSum=0.588	DP=264	FS=1.708	MLEAC=1	MLEAF=0.056	MQ=60	MQRankSum=-0.136	QD=8.03	ReadPosRankSum=1.95	SOR=1.371	dbNSFP_Ancestral_allele=.	dbNSFP_COSMIC_ID=.	dbNSFP_Ensembl_geneid=.	dbNSFP_Ensembl_transcriptid=.	dbNSFP_FATHMM_pred=.	dbNSFP_Interpro_domain=.	dbNSFP_LRT_pred=.	dbNSFP_MetaLR_pred=.	dbNSFP_MetaSVM_pred=.	dbNSFP_MutationAssessor_pred=.	dbNSFP_MutationTaster_pred=.	dbNSFP_PROVEAN_pred=.	dbNSFP_Polyphen2_HDIV_pred=.	dbNSFP_Polyphen2_HVAR_pred=.	dbNSFP_SIFT_pred=.	dbNSFP_SiPhy_29way_pi=.	dbNSFP_UniSNP_ids=.	dbNSFP_Uniprot_acc=.	dbNSFP_Uniprot_id=.	dbNSFP_aapos_FATHMM=.	dbNSFP_aapos_SIFT=.	dbNSFP_cds_strand=.	dbNSFP_clinvar_rs=.	dbNSFP_clinvar_trait=.	dbNSFP_genename=.	dbNSFP_hg38_chr=.	dbNSFP_refcodon=.	GT:AD:DP:GQ:PL
1	168840855	1:168840855_C/T	C	T	352.91	PASS	AC=1	AF=0.056	AN=18	BaseQRankSum=1.38	ClippingRankSum=1.89	DP=319	FS=1.477	MLEAC=1	MLEAF=0.056	MQ=60	MQRankSum=2.28	QD=11.76	ReadPosRankSum=-0.516	SOR=0.416	dbNSFP_Ancestral_allele=.	dbNSFP_COSMIC_ID=.	dbNSFP_Ensembl_geneid=.	dbNSFP_Ensembl_transcriptid=.	dbNSFP_FATHMM_pred=.	dbNSFP_Interpro_domain=.	dbNSFP_LRT_pred=.	dbNSFP_MetaLR_pred=.	dbNSFP_MetaSVM_pred=.	dbNSFP_MutationAssessor_pred=.	dbNSFP_MutationTaster_pred=.	dbNSFP_PROVEAN_pred=.	dbNSFP_Polyphen2_HDIV_pred=.	dbNSFP_Polyphen2_HVAR_pred=.	dbNSFP_SIFT_pred=.	dbNSFP_SiPhy_29way_pi=.	dbNSFP_UniSNP_ids=.	dbNSFP_Uniprot_acc=.	dbNSFP_Uniprot_id=.	dbNSFP_aapos_FATHMM=.	dbNSFP_aapos_SIFT=.	dbNSFP_cds_strand=.	dbNSFP_clinvar_rs=.	dbNSFP_clinvar_trait=.	dbNSFP_genename=.	dbNSFP_hg38_chr=.	dbNSFP_refcodon=.	GT:AD:DP:GQ:PL	0/0:39,0:39:99:0,101,1530
1	173183853	1:173183853_C/A	C	A	1219.62	PASS	AC=2	AF=0.111	AN=18	BaseQRankSum=2.08	ClippingRankSum=0.146	DP=319	FS=7.865	MLEAC=2	MLEAF=0.111	MQ=60.28	MQRankSum=0.676	QD=15.44	ReadPosRankSum=0.437	SOR=0.235	dbNSFP_Ancestral_allele=.	dbNSFP_COSMIC_ID=.	dbNSFP_Ensembl_geneid=.	dbNSFP_Ensembl_transcriptid=.	dbNSFP_FATHMM_pred=.	dbNSFP_Interpro_domain=.	dbNSFP_LRT_pred=.	dbNSFP_MetaLR_pred=.	dbNSFP_MetaSVM_pred=.	dbNSFP_MutationAssessor_pred=.	dbNSFP_MutationTaster_pred=.	dbNSFP_PROVEAN_pred=.	dbNSFP_Polyphen2_HDIV_pred=.	dbNSFP_Polyphen2_HVAR_pred=.	dbNSFP_SIFT_pred=.	dbNSFP_SiPhy_29way_pi=.	dbNSFP_UniSNP_ids=.	dbNSFP_Uniprot_acc=.	dbNSFP_Uniprot_id=.	dbNSFP_aapos_FATHMM=.	dbNSFP_aapos_SIFT=.	dbNSFP_cds_strand=.	dbNSFP_clinvar_rs=.	dbNSFP_clinvar_trait=.	dbNSFP_genename=.	dbNSFP_hg38_chr=.	dbNSFP_refcodon=.	GT:AD:DP:GQ:PL	0/0:40,0:40:99:0,99,1485
1	181534443	1:181534443_C/A	C	A	175.91	PASS	AC=1	AF=0.056	AN=18	ANN=A|sequence_feature|LOW|CACNA1E|ENSG00000198216|repeat:I|ENST00000367573|protein_coding||c.513-12459C>A||||||,A|sequence_feature|LOW|CACNA1E|ENSG00000198216|transmembrane_region:Transmembrane_region|ENST00000367573|protein_coding||c.513-12459C>A||||||,A|sequence_feature|LOW|CACNA1E|ENSG00000198216|repeat:I|ENST00000367570|protein_coding||c.513-12459C>A||||||,A|sequence_feature|LOW|CACNA1E|ENSG…	BaseQRankSum=0.289	ClippingRankSum=0.371	DP=304	FS=4.738	MLEAC=1	MLEAF=0.056	MQ=60	MQRankSum=0.866	QD=8.8	ReadPosRankSum=-1.691	SOR=1.144	dbNSFP_Ancestral_allele=.	dbNSFP_COSMIC_ID=.	dbNSFP_Ensembl_geneid=.	dbNSFP_Ensembl_transcriptid=.	dbNSFP_FATHMM_pred=.	dbNSFP_Interpro_domain=.	dbNSFP_LRT_pred=.	dbNSFP_MetaLR_pred=.	dbNSFP_MetaSVM_pred=.	dbNSFP_MutationAssessor_pred=.	dbNSFP_MutationTaster_pred=.	dbNSFP_PROVEAN_pred=.	dbNSFP_Polyphen2_HDIV_pred=.	dbNSFP_Polyphen2_HVAR_pred=.	dbNSFP_SIFT_pred=.	dbNSFP_SiPhy_29way_pi=.	dbNSFP_UniSNP_ids=.	dbNSFP_Uniprot_acc=.	dbNSFP_Uniprot_id=.	dbNSFP_aapos_FATHMM=.	dbNSFP_aapos_SIFT=.	dbNSFP_cds_strand=.	dbNSFP_clinvar_rs=.	dbNSFP_clinvar_trait=.	dbNSFP_genename=.	dbNSFP_hg38_chr=.	dbNSFP_refcodon=.	GT:AD:DP:GQ:PGT:PID:PL
1	185999241	1:185999241_G/A	G	A	571.91	PASS	AC=1	AF=0.056	AN=18	ANN=A|intron_variant|MODIFIER|HMCN1|ENSG00000143341|transcript|ENST00000271588|protein_coding|36/106|c.5749+6956G>A||||||,A|intron_variant|MODIFIER|HMCN1|ENSG00000143341|transcript|ENST00000367492|protein_coding|36/105|c.5749+6956G>A||||||	BaseQRankSum=-0.059	ClippingRankSum=-0.534	DP=285	FS=1.451	MLEAC=1	MLEAF=0.056	MQ=60	MQRankSum=-0.771	QD=18.45	ReadPosRankSum=-1.206	SOR=0.382	dbNSFP_Ancestral_allele=.	dbNSFP_COSMIC_ID=.	dbNSFP_Ensembl_geneid=.	dbNSFP_Ensembl_transcriptid=.	dbNSFP_FATHMM_pred=.	dbNSFP_Interpro_domain=.	dbNSFP_LRT_pred=.	dbNSFP_MetaLR_pred=.	dbNSFP_MetaSVM_pred=.	dbNSFP_MutationAssessor_pred=.	dbNSFP_MutationTaster_pred=.	dbNSFP_PROVEAN_pred=.	dbNSFP_Polyphen2_HDIV_pred=.	dbNSFP_Polyphen2_HVAR_pred=.	dbNSFP_SIFT_pred=.	dbNSFP_SiPhy_29way_pi=.	dbNSFP_UniSNP_ids=.	dbNSFP_Uniprot_acc=.	dbNSFP_Uniprot_id=.	dbNSFP_aapos_FATHMM=.	dbNSFP_aapos_SIFT=.	dbNSFP_cds_strand=.	dbNSFP_clinvar_rs=.	dbNSFP_clinvar_trait=.	dbNSFP_genename=.	dbNSFP_hg38_chr=.	dbNSFP_refcodon=.	GT:AD:DP:GQ:PL
1	192748376	1:192748376_A/C	A	C	197.91	PASS	AC=1	AF=0.056	AN=18	BaseQRankSum=-1.007	ClippingRankSum=0.783	DP=294	FS=1.808	MLEAC=1	MLEAF=0.056	MQ=60	MQRankSum=-0.634	QD=9.42	ReadPosRankSum=-1.455	SOR=0.774	dbNSFP_Ancestral_allele=.	dbNSFP_COSMIC_ID=.	dbNSFP_Ensembl_geneid=.	dbNSFP_Ensembl_transcriptid=.	dbNSFP_FATHMM_pred=.	dbNSFP_Interpro_domain=.	dbNSFP_LRT_pred=.	dbNSFP_MetaLR_pred=.	dbNSFP_MetaSVM_pred=.	dbNSFP_MutationAssessor_pred=.	dbNSFP_MutationTaster_pred=.	dbNSFP_PROVEAN_pred=.	dbNSFP_Polyphen2_HDIV_pred=.	dbNSFP_Polyphen2_HVAR_pred=.	dbNSFP_SIFT_pred=.	dbNSFP_SiPhy_29way_pi=.	dbNSFP_UniSNP_ids=.	dbNSFP_Uniprot_acc=.	dbNSFP_Uniprot_id=.	dbNSFP_aapos_FATHMM=.	dbNSFP_aapos_SIFT=.	dbNSFP_cds_strand=.	dbNSFP_clinvar_rs=.	dbNSFP_clinvar_trait=.	dbNSFP_genename=.	dbNSFP_hg38_chr=.	dbNSFP_refcodon=.	GT:AD:DP:GQ:PL	0/0:34,0:34:99:0,99,1485
1	194696851	1:194696851_G/A	G	A	349.91	PASS	AC=1	AF=0.056	AN=18	BaseQRankSum=-0.4	ClippingRankSum=0.4	DP=261	FS=3.834	MLEAC=1	MLEAF=0.056	MQ=60	MQRankSum=-0.215	QD=15.21	ReadPosRankSum=1.51	SOR=1.38	dbNSFP_Ancestral_allele=.	dbNSFP_COSMIC_ID=.	dbNSFP_Ensembl_geneid=.	dbNSFP_Ensembl_transcriptid=.	dbNSFP_FATHMM_pred=.	dbNSFP_Interpro_domain=.	dbNSFP_LRT_pred=.	dbNSFP_MetaLR_pred=.	dbNSFP_MetaSVM_pred=.	dbNSFP_MutationAssessor_pred=.	dbNSFP_MutationTaster_pred=.	dbNSFP_PROVEAN_pred=.	dbNSFP_Polyphen2_HDIV_pred=.	dbNSFP_Polyphen2_HVAR_pred=.	dbNSFP_SIFT_pred=.	dbNSFP_SiPhy_29way_pi=.	dbNSFP_UniSNP_ids=.	dbNSFP_Uniprot_acc=.	dbNSFP_Uniprot_id=.	dbNSFP_aapos_FATHMM=.	dbNSFP_aapos_SIFT=.	dbNSFP_cds_strand=.	dbNSFP_clinvar_rs=.	dbNSFP_clinvar_trait=.	dbNSFP_genename=.	dbNSFP_hg38_chr=.	dbNSFP_refcodon=.	GT:AD:DP:GQ:PL	0/0:27,0:27:78:0,78,1170
1	202861010	1:202861010_C/T	C	T	939.62	PASS	AC=2	AF=0.111	AN=18	ANN=T|3_prime_UTR_variant|MODIFIER|KLHL12|ENSG00000117153|transcript|ENST00000367261|protein_coding|12/12|c.*651G>A|||||651|,T|3_prime_UTR_variant|MODIFIER|KLHL12|ENSG00000117153|transcript|ENST00000367259|protein_coding|6/6|c.*755G>A|||||755|	BaseQRankSum=1.37	ClippingRankSum=0.147	DP=420	FS=4.215	MLEAC=2	MLEAF=0.111	MQ=60	MQRankSum=0.36	QD=9.69	ReadPosRankSum=1.93	SOR=1.204	dbNSFP_Ancestral_allele=.	dbNSFP_COSMIC_ID=.	dbNSFP_Ensembl_geneid=.	dbNSFP_Ensembl_transcriptid=.	dbNSFP_FATHMM_pred=.	dbNSFP_Interpro_domain=.	dbNSFP_LRT_pred=.	dbNSFP_MetaLR_pred=.	dbNSFP_MetaSVM_pred=.	dbNSFP_MutationAssessor_pred=.	dbNSFP_MutationTaster_pred=.	dbNSFP_PROVEAN_pred=.	dbNSFP_Polyphen2_HDIV_pred=.	dbNSFP_Polyphen2_HVAR_pred=.	dbNSFP_SIFT_pred=.	dbNSFP_SiPhy_29way_pi=.	dbNSFP_UniSNP_ids=.	dbNSFP_Uniprot_acc=.	dbNSFP_Uniprot_id=.	dbNSFP_aapos_FATHMM=.	dbNSFP_aapos_SIFT=.	dbNSFP_cds_strand=.	dbNSFP_clinvar_rs=.	dbNSFP_clinvar_trait=.	dbNSFP_genename=.	dbNSFP_hg38_chr=.	dbNSFP_refcodon=.	GT:AD:DP:GQ:PL
1	214357422	1:214357422_G/A	G	A	1144.62	PASS	AC=2	AF=0.111	AN=18	BaseQRankSum=1.2	ClippingRankSum=0.899	DP=400	FS=2.676	MLEAC=2	MLEAF=0.111	MQ=60	MQRankSum=0.199	QD=10.7	ReadPosRankSum=1.73	SOR=0.566	dbNSFP_Ancestral_allele=.	dbNSFP_COSMIC_ID=.	dbNSFP_Ensembl_geneid=.	dbNSFP_Ensembl_transcriptid=.	dbNSFP_FATHMM_pred=.	dbNSFP_Interpro_domain=.	dbNSFP_LRT_pred=.	dbNSFP_MetaLR_pred=.	dbNSFP_MetaSVM_pred=.	dbNSFP_MutationAssessor_pred=.	dbNSFP_MutationTaster_pred=.	dbNSFP_PROVEAN_pred=.	dbNSFP_Polyphen2_HDIV_pred=.	dbNSFP_Polyphen2_HVAR_pred=.	dbNSFP_SIFT_pred=.	dbNSFP_SiPhy_29way_pi=.	dbNSFP_UniSNP_ids=.	dbNSFP_Uniprot_acc=.	dbNSFP_Uniprot_id=.	dbNSFP_aapos_FATHMM=.	dbNSFP_aapos_SIFT=.	dbNSFP_cds_strand=.	dbNSFP_clinvar_rs=.	dbNSFP_clinvar_trait=.	dbNSFP_genename=.	dbNSFP_hg38_chr=.	dbNSFP_refcodon=.	GT:AD:DP:GQ:PL	0/0:43,0:43:99:0,101,1633
1	215114093	1:215114093_G/C	G	C	658.62	PASS	AC=2	AF=0.111	AN=18	BaseQRankSum=0.654	ClippingRankSum=0.017	DP=385	FS=3.273	MLEAC=2	MLEAF=0.111	MQ=60	MQRankSum=0.536	QD=7.16	ReadPosRankSum=-0.084	SOR=0.536	dbNSFP_Ancestral_allele=.	dbNSFP_COSMIC_ID=.	dbNSFP_Ensembl_geneid=.	dbNSFP_Ensembl_transcriptid=.	dbNSFP_FATHMM_pred=.	dbNSFP_Interpro_domain=.	dbNSFP_LRT_pred=.	dbNSFP_MetaLR_pred=.	dbNSFP_MetaSVM_pred=.	dbNSFP_MutationAssessor_pred=.	dbNSFP_MutationTaster_pred=.	dbNSFP_PROVEAN_pred=.	dbNSFP_Polyphen2_HDIV_pred=.	dbNSFP_Polyphen2_HVAR_pred=.	dbNSFP_SIFT_pred=.	dbNSFP_SiPhy_29way_pi=.	dbNSFP_UniSNP_ids=.	dbNSFP_Uniprot_acc=.	dbNSFP_Uniprot_id=.	dbNSFP_aapos_FATHMM=.	dbNSFP_aapos_SIFT=.	dbNSFP_cds_strand=.	dbNSFP_clinvar_rs=.	dbNSFP_clinvar_trait=.	dbNSFP_genename=.	dbNSFP_hg38_chr=.	dbNSFP_refcodon=.	GT:AD:DP:GQ:PGT:PID:PL	0/0:45,0:45:99:.:.:0,111,1665
1	216084703	1:216084703_C/A	C	A	830.62	PASS	AC=2	AF=0.111	AN=18	ANN=A|sequence_feature|LOW|USH2A|ENSG00000042781|topological_domain:Extracellular|ENST00000307340|protein_coding||c.7301-10456G>T||||||,A|intron_variant|MODIFIER|USH2A|ENSG00000042781|transcript|ENST00000366943|protein_coding|38/72|c.7301-10456G>T||||||,A|intron_variant|MODIFIER|USH2A|ENSG00000042781|transcript|ENST00000307340|protein_coding|38/71|c.7301-10456G>T||||||	BaseQRankSum=0.63	ClippingRankSum=0.177	DP=400	FS=16.25	MLEAC=2	MLEAF=0.111	MQ=60	MQRankSum=-0.073	QD=8.56	ReadPosRankSum=-1.153	SOR=2.234	dbNSFP_Ancestral_allele=.	dbNSFP_COSMIC_ID=.	dbNSFP_Ensembl_geneid=.	dbNSFP_Ensembl_transcriptid=.	dbNSFP_FATHMM_pred=.	dbNSFP_Interpro_domain=.	dbNSFP_LRT_pred=.	dbNSFP_MetaLR_pred=.	dbNSFP_MetaSVM_pred=.	dbNSFP_MutationAssessor_pred=.	dbNSFP_MutationTaster_pred=.	dbNSFP_PROVEAN_pred=.	dbNSFP_Polyphen2_HDIV_pred=.	dbNSFP_Polyphen2_HVAR_pred=.	dbNSFP_SIFT_pred=.	dbNSFP_SiPhy_29way_pi=.	dbNSFP_UniSNP_ids=.	dbNSFP_Uniprot_acc=.	dbNSFP_Uniprot_id=.	dbNSFP_aapos_FATHMM=.	dbNSFP_aapos_SIFT=.	dbNSFP_cds_strand=.	dbNSFP_clinvar_rs=.	dbNSFP_clinvar_trait=.	dbNSFP_genename=.	dbNSFP_hg38_chr=.	dbNSFP_refcodon=.	GT:AD:DP:GQ:PL
1	238804675	1:238804675_C/G	C	G	241.91	PASS	AC=1	AF=0.056	AN=18	BaseQRankSum=1.31	ClippingRankSum=-0.845	DP=250	FS=2.05	MLEAC=1	MLEAF=0.056	MQ=60	MQRankSum=-0.437	QD=9.68	ReadPosRankSum=-2.185	SOR=1.483	dbNSFP_Ancestral_allele=.	dbNSFP_COSMIC_ID=.	dbNSFP_Ensembl_geneid=.	dbNSFP_Ensembl_transcriptid=.	dbNSFP_FATHMM_pred=.	dbNSFP_Interpro_domain=.	dbNSFP_LRT_pred=.	dbNSFP_MetaLR_pred=.	dbNSFP_MetaSVM_pred=.	dbNSFP_MutationAssessor_pred=.	dbNSFP_MutationTaster_pred=.	dbNSFP_PROVEAN_pred=.	dbNSFP_Polyphen2_HDIV_pred=.	dbNSFP_Polyphen2_HVAR_pred=.	dbNSFP_SIFT_pred=.	dbNSFP_SiPhy_29way_pi=.	dbNSFP_UniSNP_ids=.	dbNSFP_Uniprot_acc=.	dbNSFP_Uniprot_id=.	dbNSFP_aapos_FATHMM=.	dbNSFP_aapos_SIFT=.	dbNSFP_cds_strand=.	dbNSFP_clinvar_rs=.	dbNSFP_clinvar_trait=.	dbNSFP_genename=.	dbNSFP_hg38_chr=.	dbNSFP_refcodon=.	GT:AD:DP:GQ:PL	0/0:39,0:39:57:0,57,1423
1	238965415	1:238965415_A/G	A	G	376.91	PASS	AC=1	AF=0.056	AN=18	BaseQRankSum=0.581	ClippingRankSum=-0.989	DP=305	FS=3.108	MLEAC=1	MLEAF=0.056	MQ=60	MQRankSum=0.55	QD=9.92	ReadPosRankSum=1.12	SOR=0.85	dbNSFP_Ancestral_allele=.	dbNSFP_COSMIC_ID=.	dbNSFP_Ensembl_geneid=.	dbNSFP_Ensembl_transcriptid=.	dbNSFP_FATHMM_pred=.	dbNSFP_Interpro_domain=.	dbNSFP_LRT_pred=.	dbNSFP_MetaLR_pred=.	dbNSFP_MetaSVM_pred=.	dbNSFP_MutationAssessor_pred=.	dbNSFP_MutationTaster_pred=.	dbNSFP_PROVEAN_pred=.	dbNSFP_Polyphen2_HDIV_pred=.	dbNSFP_Polyphen2_HVAR_pred=.	dbNSFP_SIFT_pred=.	dbNSFP_SiPhy_29way_pi=.	dbNSFP_UniSNP_ids=.	dbNSFP_Uniprot_acc=.	dbNSFP_Uniprot_id=.	dbNSFP_aapos_FATHMM=.	dbNSFP_aapos_SIFT=.	dbNSFP_cds_strand=.	dbNSFP_clinvar_rs=.	dbNSFP_clinvar_trait=.	dbNSFP_genename=.	dbNSFP_hg38_chr=.	dbNSFP_refcodon=.	GT:AD:DP:GQ:PL	0/0:36,0:36:99:0,105,1528
1	239759499	1:239759499_A/G	A	G	441.91	PASS	AC=1	AF=0.056	AN=18	ANN=G|intron_variant|MODIFIER|CHRM3|ENSG00000133019|transcript|ENST00000468573|processed_transcript|3/8|n.872-36025A>G||||||,G|intron_variant|MODIFIER|CHRM3|ENSG00000133019|transcript|ENST00000492335|processed_transcript|3/3|n.517-9806A>G||||||	BaseQRankSum=0.597	ClippingRankSum=0.393	DP=295	FS=3.11	MLEAC=1	MLEAF=0.056	MQ=60	MQRankSum=0.666	QD=12.63	ReadPosRankSum=2.89	SOR=1.087	dbNSFP_Ancestral_allele=.	dbNSFP_COSMIC_ID=.	dbNSFP_Ensembl_geneid=.	dbNSFP_Ensembl_transcriptid=.	dbNSFP_FATHMM_pred=.	dbNSFP_Interpro_domain=.	dbNSFP_LRT_pred=.	dbNSFP_MetaLR_pred=.	dbNSFP_MetaSVM_pred=.	dbNSFP_MutationAssessor_pred=.	dbNSFP_MutationTaster_pred=.	dbNSFP_PROVEAN_pred=.	dbNSFP_Polyphen2_HDIV_pred=.	dbNSFP_Polyphen2_HVAR_pred=.	dbNSFP_SIFT_pred=.	dbNSFP_SiPhy_29way_pi=.	dbNSFP_UniSNP_ids=.	dbNSFP_Uniprot_acc=.	dbNSFP_Uniprot_id=.	dbNSFP_aapos_FATHMM=.	dbNSFP_aapos_SIFT=.	dbNSFP_cds_strand=.	dbNSFP_clinvar_rs=.	dbNSFP_clinvar_trait=.	dbNSFP_genename=.	dbNSFP_hg38_chr=.	dbNSFP_refcodon=.	GT:AD:DP:GQ:PL
1	248687092	1:248687092_T/C	T	C	547.91	PASS	AC=1	AF=0.056	AN=18	BaseQRankSum=0.334	ClippingRankSum=0.735	DP=301	FS=2.82	MLEAC=1	MLEAF=0.056	MQ=60	MQRankSum=-0.788	QD=13.36	ReadPosRankSum=0.842	SOR=1.203	dbNSFP_Ancestral_allele=.	dbNSFP_COSMIC_ID=.	dbNSFP_Ensembl_geneid=.	dbNSFP_Ensembl_transcriptid=.	dbNSFP_FATHMM_pred=.	dbNSFP_Interpro_domain=.	dbNSFP_LRT_pred=.	dbNSFP_MetaLR_pred=.	dbNSFP_MetaSVM_pred=.	dbNSFP_MutationAssessor_pred=.	dbNSFP_MutationTaster_pred=.	dbNSFP_PROVEAN_pred=.	dbNSFP_Polyphen2_HDIV_pred=.	dbNSFP_Polyphen2_HVAR_pred=.	dbNSFP_SIFT_pred=.	dbNSFP_SiPhy_29way_pi=.	dbNSFP_UniSNP_ids=.	dbNSFP_Uniprot_acc=.	dbNSFP_Uniprot_id=.	dbNSFP_aapos_FATHMM=.	dbNSFP_aapos_SIFT=.	dbNSFP_cds_strand=.	dbNSFP_clinvar_rs=.	dbNSFP_clinvar_trait=.	dbNSFP_genename=.	dbNSFP_hg38_chr=.	dbNSFP_refcodon=.	GT:AD:DP:GQ:PL	0/0:35,0:35:59:0,59,1389
2	540528	2:540528_T/C	T	C	341.91	PASS	AC=1	AF=0.056	AN=18	BaseQRankSum=-0.338	ClippingRankSum=-0.871	DP=284	FS=1.399	MLEAC=1	MLEAF=0.056	MQ=60	MQRankSum=0.906	QD=9.77	ReadPosRankSum=1.12	SOR=0.74	dbNSFP_Ancestral_allele=.	dbNSFP_COSMIC_ID=.	dbNSFP_Ensembl_geneid=.	dbNSFP_Ensembl_transcriptid=.	dbNSFP_FATHMM_pred=.	dbNSFP_Interpro_domain=.	dbNSFP_LRT_pred=.	dbNSFP_MetaLR_pred=.	dbNSFP_MetaSVM_pred=.	dbNSFP_MutationAssessor_pred=.	dbNSFP_MutationTaster_pred=.	dbNSFP_PROVEAN_pred=.	dbNSFP_Polyphen2_HDIV_pred=.	dbNSFP_Polyphen2_HVAR_pred=.	dbNSFP_SIFT_pred=.	dbNSFP_SiPhy_29way_pi=.	dbNSFP_UniSNP_ids=.	dbNSFP_Uniprot_acc=.	dbNSFP_Uniprot_id=.	dbNSFP_aapos_FATHMM=.	dbNSFP_aapos_SIFT=.	dbNSFP_cds_strand=.	dbNSFP_clinvar_rs=.	dbNSFP_clinvar_trait=.	dbNSFP_genename=.	dbNSFP_hg38_chr=.	dbNSFP_refcodon=.	GT:AD:DP:GQ:PL	0/0:33,0:33:99:0,99,1447
2	887471	2:887471_G/T	G	T	283.91	PASS	AC=1	AF=0.056	AN=18	BaseQRankSum=0.538	ClippingRankSum=-1.047	DP=283	FS=0	MLEAC=1	MLEAF=0.056	MQ=60	MQRankSum=-0.311	QD=11.36	ReadPosRankSum=-1.161	SOR=0.569	dbNSFP_Ancestral_allele=.	dbNSFP_COSMIC_ID=.	dbNSFP_Ensembl_geneid=.	dbNSFP_Ensembl_transcriptid=.	dbNSFP_FATHMM_pred=.	dbNSFP_Interpro_domain=.	dbNSFP_LRT_pred=.	dbNSFP_MetaLR_pred=.	dbNSFP_MetaSVM_pred=.	dbNSFP_MutationAssessor_pred=.	dbNSFP_MutationTaster_pred=.	dbNSFP_PROVEAN_pred=.	dbNSFP_Polyphen2_HDIV_pred=.	dbNSFP_Polyphen2_HVAR_pred=.	dbNSFP_SIFT_pred=.	dbNSFP_SiPhy_29way_pi=.	dbNSFP_UniSNP_ids=.	dbNSFP_Uniprot_acc=.	dbNSFP_Uniprot_id=.	dbNSFP_aapos_FATHMM=.	dbNSFP_aapos_SIFT=.	dbNSFP_cds_strand=.	dbNSFP_clinvar_rs=.	dbNSFP_clinvar_trait=.	dbNSFP_genename=.	dbNSFP_hg38_chr=.	dbNSFP_refcodon=.	GT:AD:DP:GQ:PL	0/0:32,0:32:93:0,93,1395
2	2014296	2:2014296_C/T	C	T	717.62	PASS	AC=2	AF=0.111	AN=18	ANN=T|intron_variant|MODIFIER|MYT1L|ENSG00000186487|transcript|ENST00000399161|protein_coding|4/24|c.-157-13177G>A||||||,T|intron_variant|MODIFIER|MYT1L|ENSG00000186487|transcript|ENST00000428368|protein_coding|4/24|c.-157-13177G>A||||||,T|intron_variant|MODIFIER|MYT1L|ENSG00000186487|transcript|ENST00000479156|processed_transcript|4/4|n.568-13177G>A||||||	BaseQRankSum=0.899	ClippingRankSum=-0.438	DP=288	FS=7.45	MLEAC=2	MLEAF=0.111	MQ=60	MQRankSum=1.86	QD=12.16	ReadPosRankSum=2.38	SOR=1.216	dbNSFP_Ancestral_allele=.	dbNSFP_COSMIC_ID=.	dbNSFP_Ensembl_geneid=.	dbNSFP_Ensembl_transcriptid=.	dbNSFP_FATHMM_pred=.	dbNSFP_Interpro_domain=.	dbNSFP_LRT_pred=.	dbNSFP_MetaLR_pred=.	dbNSFP_MetaSVM_pred=.	dbNSFP_MutationAssessor_pred=.	dbNSFP_MutationTaster_pred=.	dbNSFP_PROVEAN_pred=.	dbNSFP_Polyphen2_HDIV_pred=.	dbNSFP_Polyphen2_HVAR_pred=.	dbNSFP_SIFT_pred=.	dbNSFP_SiPhy_29way_pi=.	dbNSFP_UniSNP_ids=.	dbNSFP_Uniprot_acc=.	dbNSFP_Uniprot_id=.	dbNSFP_aapos_FATHMM=.	dbNSFP_aapos_SIFT=.	dbNSFP_cds_strand=.	dbNSFP_clinvar_rs=.	dbNSFP_clinvar_trait=.	dbNSFP_genename=.	dbNSFP_hg38_chr=.	dbNSFP_refcodon=.	GT:AD:DP:GQ:PL
2	3758442	2:3758442_G/A	G	A	432.91	PASS	AC=1	AF=0.056	AN=18	ANN=A|intron_variant|MODIFIER|DCDC2C|ENSG00000214866|transcript|ENST00000423741|protein_coding|2/8|c.228+2252G>A||||||WARNING_TRANSCRIPT_INCOMPLETE	BaseQRankSum=0.823	ClippingRankSum=0.362	DP=294	FS=0	MLEAC=1	MLEAF=0.056	MQ=60	MQRankSum=0.066	QD=12.03	ReadPosRankSum=1.42	SOR=0.538	dbNSFP_Ancestral_allele=.	dbNSFP_COSMIC_ID=.	dbNSFP_Ensembl_geneid=.	dbNSFP_Ensembl_transcriptid=.	dbNSFP_FATHMM_pred=.	dbNSFP_Interpro_domain=.	dbNSFP_LRT_pred=.	dbNSFP_MetaLR_pred=.	dbNSFP_MetaSVM_pred=.	dbNSFP_MutationAssessor_pred=.	dbNSFP_MutationTaster_pred=.	dbNSFP_PROVEAN_pred=.	dbNSFP_Polyphen2_HDIV_pred=.	dbNSFP_Polyphen2_HVAR_pred=.	dbNSFP_SIFT_pred=.	dbNSFP_SiPhy_29way_pi=.	dbNSFP_UniSNP_ids=.	dbNSFP_Uniprot_acc=.	dbNSFP_Uniprot_id=.	dbNSFP_aapos_FATHMM=.	dbNSFP_aapos_SIFT=.	dbNSFP_cds_strand=.	dbNSFP_clinvar_rs=.	dbNSFP_clinvar_trait=.	dbNSFP_genename=.	dbNSFP_hg38_chr=.	dbNSFP_refcodon=.	GT:AD:DP:GQ:PL
2	6437653	2:6437653_A/G	A	G	373.91	PASS	AC=1	AF=0.056	AN=18	BaseQRankSum=0.192	ClippingRankSum=0.044	DP=312	FS=8.869	MLEAC=1	MLEAF=0.056	MQ=60	MQRankSum=-0.9	QD=9.35	ReadPosRankSum=0.723	SOR=0.089	dbNSFP_Ancestral_allele=.	dbNSFP_COSMIC_ID=.	dbNSFP_Ensembl_geneid=.	dbNSFP_Ensembl_transcriptid=.	dbNSFP_FATHMM_pred=.	dbNSFP_Interpro_domain=.	dbNSFP_LRT_pred=.	dbNSFP_MetaLR_pred=.	dbNSFP_MetaSVM_pred=.	dbNSFP_MutationAssessor_pred=.	dbNSFP_MutationTaster_pred=.	dbNSFP_PROVEAN_pred=.	dbNSFP_Polyphen2_HDIV_pred=.	dbNSFP_Polyphen2_HVAR_pred=.	dbNSFP_SIFT_pred=.	dbNSFP_SiPhy_29way_pi=.	dbNSFP_UniSNP_ids=.	dbNSFP_Uniprot_acc=.	dbNSFP_Uniprot_id=.	dbNSFP_aapos_FATHMM=.	dbNSFP_aapos_SIFT=.	dbNSFP_cds_strand=.	dbNSFP_clinvar_rs=.	dbNSFP_clinvar_trait=.	dbNSFP_genename=.	dbNSFP_hg38_chr=.	dbNSFP_refcodon=.	GT:AD:DP:GQ:PL	0/0:35,0:35:99:0,99,1485
2	13448862	2:13448862_C/A	C	A	297.91	PASS	AC=1	AF=0.056	AN=18	BaseQRankSum=-0.333	ClippingRankSum=0.059	DP=222	FS=0	MLEAC=1	MLEAF=0.056	MQ=60	MQRankSum=-0.842	QD=9.03	ReadPosRankSum=-0.842	SOR=0.627	dbNSFP_Ancestral_allele=.	dbNSFP_COSMIC_ID=.	dbNSFP_Ensembl_geneid=.	dbNSFP_Ensembl_transcriptid=.	dbNSFP_FATHMM_pred=.	dbNSFP_Interpro_domain=.	dbNSFP_LRT_pred=.	dbNSFP_MetaLR_pred=.	dbNSFP_MetaSVM_pred=.	dbNSFP_MutationAssessor_pred=.	dbNSFP_MutationTaster_pred=.	dbNSFP_PROVEAN_pred=.	dbNSFP_Polyphen2_HDIV_pred=.	dbNSFP_Polyphen2_HVAR_pred=.	dbNSFP_SIFT_pred=.	dbNSFP_SiPhy_29way_pi=.	dbNSFP_UniSNP_ids=.	dbNSFP_Uniprot_acc=.	dbNSFP_Uniprot_id=.	dbNSFP_aapos_FATHMM=.	dbNSFP_aapos_SIFT=.	dbNSFP_cds_strand=.	dbNSFP_clinvar_rs=.	dbNSFP_clinvar_trait=.	dbNSFP_genename=.	dbNSFP_hg38_chr=.	dbNSFP_refcodon=.	GT:AD:DP:GQ:PL	0/0:29,0:29:78:0,78,1170
2	20610073	2:20610073_C/A	C	A	298.91	PASS	AC=1	AF=0.056	AN=18	BaseQRankSum=-1.632	ClippingRankSum=-0.326	DP=302	FS=3.722	MLEAC=1	MLEAF=0.056	MQ=60	MQRankSum=-2.435	QD=11.07	ReadPosRankSum=0.979	SOR=1.571	dbNSFP_Ancestral_allele=.	dbNSFP_COSMIC_ID=.	dbNSFP_Ensembl_geneid=.	dbNSFP_Ensembl_transcriptid=.	dbNSFP_FATHMM_pred=.	dbNSFP_Interpro_domain=.	dbNSFP_LRT_pred=.	dbNSFP_MetaLR_pred=.	dbNSFP_MetaSVM_pred=.	dbNSFP_MutationAssessor_pred=.	dbNSFP_MutationTaster_pred=.	dbNSFP_PROVEAN_pred=.	dbNSFP_Polyphen2_HDIV_pred=.	dbNSFP_Polyphen2_HVAR_pred=.	dbNSFP_SIFT_pred=.	dbNSFP_SiPhy_29way_pi=.	dbNSFP_UniSNP_ids=.	dbNSFP_Uniprot_acc=.	dbNSFP_Uniprot_id=.	dbNSFP_aapos_FATHMM=.	dbNSFP_aapos_SIFT=.	dbNSFP_cds_strand=.	dbNSFP_clinvar_rs=.	dbNSFP_clinvar_trait=.	dbNSFP_genename=.	dbNSFP_hg38_chr=.	dbNSFP_refcodon=.	GT:AD:DP:GQ:PL	0/0:32,0:32:90:0,90,1350
2	20735477	2:20735477_C/A	C	A	363.91	PASS	AC=1	AF=0.056	AN=18	BaseQRankSum=1.97	ClippingRankSum=-1.816	DP=279	FS=3.707	MLEAC=1	MLEAF=0.056	MQ=60	MQRankSum=-1.194	QD=14	ReadPosRankSum=0.519	SOR=0.506	dbNSFP_Ancestral_allele=.	dbNSFP_COSMIC_ID=.	dbNSFP_Ensembl_geneid=.	dbNSFP_Ensembl_transcriptid=.	dbNSFP_FATHMM_pred=.	dbNSFP_Interpro_domain=.	dbNSFP_LRT_pred=.	dbNSFP_MetaLR_pred=.	dbNSFP_MetaSVM_pred=.	dbNSFP_MutationAssessor_pred=.	dbNSFP_MutationTaster_pred=.	dbNSFP_PROVEAN_pred=.	dbNSFP_Polyphen2_HDIV_pred=.	dbNSFP_Polyphen2_HVAR_pred=.	dbNSFP_SIFT_pred=.	dbNSFP_SiPhy_29way_pi=.	dbNSFP_UniSNP_ids=.	dbNSFP_Uniprot_acc=.	dbNSFP_Uniprot_id=.	dbNSFP_aapos_FATHMM=.	dbNSFP_aapos_SIFT=.	dbNSFP_cds_strand=.	dbNSFP_clinvar_rs=.	dbNSFP_clinvar_trait=.	dbNSFP_genename=.	dbNSFP_hg38_chr=.	dbNSFP_refcodon=.	GT:AD:DP:GQ:PL	0/0:28,0:28:81:0,81,1215
2	24180089	2:24180089_G/T	G	T	382.91	PASS	AC=1	AF=0.056	AN=18	ANN=T|intron_variant|MODIFIER|UBXN2A|ENSG00000173960|transcript|ENST00000309033|protein_coding|1/6|c.-14-1082G>T||||||,T|intron_variant|MODIFIER|UBXN2A|ENSG00000173960|transcript|ENST00000446425|processed_transcript|1/7|n.332-1082G>T||||||,T|intron_variant|MODIFIER|UBXN2A|ENSG00000173960|transcript|ENST00000404924|protein_coding|2/7|c.-14-1082G>T||||||,T|intron_variant|MODIFIER|UBXN2A|ENSG0000017…	BaseQRankSum=1.35	ClippingRankSum=-0.73	DP=311	FS=0	MLEAC=1	MLEAF=0.056	MQ=60	MQRankSum=-0.406	QD=10.35	ReadPosRankSum=-0.665	SOR=0.752	dbNSFP_Ancestral_allele=.	dbNSFP_COSMIC_ID=.	dbNSFP_Ensembl_geneid=.	dbNSFP_Ensembl_transcriptid=.	dbNSFP_FATHMM_pred=.	dbNSFP_Interpro_domain=.	dbNSFP_LRT_pred=.	dbNSFP_MetaLR_pred=.	dbNSFP_MetaSVM_pred=.	dbNSFP_MutationAssessor_pred=.	dbNSFP_MutationTaster_pred=.	dbNSFP_PROVEAN_pred=.	dbNSFP_Polyphen2_HDIV_pred=.	dbNSFP_Polyphen2_HVAR_pred=.	dbNSFP_SIFT_pred=.	dbNSFP_SiPhy_29way_pi=.	dbNSFP_UniSNP_ids=.	dbNSFP_Uniprot_acc=.	dbNSFP_Uniprot_id=.	dbNSFP_aapos_FATHMM=.	dbNSFP_aapos_SIFT=.	dbNSFP_cds_strand=.	dbNSFP_clinvar_rs=.	dbNSFP_clinvar_trait=.	dbNSFP_genename=.	dbNSFP_hg38_chr=.	dbNSFP_refcodon=.	GT:AD:DP:GQ:PL
2	25699447	2:25699447_C/G	C	G	410.91	PASS	AC=1	AF=0.056	AN=18	ANN=G|intron_variant|MODIFIER|DTNB|ENSG00000138101|transcript|ENST00000406818|protein_coding|10/20|c.1079+6218G>C||||||,G|intron_variant|MODIFIER|DTNB|ENSG00000138101|transcript|ENST00000496972|protein_coding|9/17|c.908+6218G>C||||||,G|intron_variant|MODIFIER|DTNB|ENSG00000138101|transcript|ENST00000398951|nonsense_mediated_decay|9/17|n.*474+6218G>C||||||,G|intron_variant|MODIFIER|DTNB|ENSG000001…	BaseQRankSum=2.2	ClippingRankSum=1.76	DP=303	FS=0	MLEAC=1	MLEAF=0.056	MQ=60	MQRankSum=-0.202	QD=10.27	ReadPosRankSum=-0.318	SOR=0.778	dbNSFP_Ancestral_allele=.	dbNSFP_COSMIC_ID=.	dbNSFP_Ensembl_geneid=.	dbNSFP_Ensembl_transcriptid=.	dbNSFP_FATHMM_pred=.	dbNSFP_Interpro_domain=.	dbNSFP_LRT_pred=.	dbNSFP_MetaLR_pred=.	dbNSFP_MetaSVM_pred=.	dbNSFP_MutationAssessor_pred=.	dbNSFP_MutationTaster_pred=.	dbNSFP_PROVEAN_pred=.	dbNSFP_Polyphen2_HDIV_pred=.	dbNSFP_Polyphen2_HVAR_pred=.	dbNSFP_SIFT_pred=.	dbNSFP_SiPhy_29way_pi=.	dbNSFP_UniSNP_ids=.	dbNSFP_Uniprot_acc=.	dbNSFP_Uniprot_id=.	dbNSFP_aapos_FATHMM=.	dbNSFP_aapos_SIFT=.	dbNSFP_cds_strand=.	dbNSFP_clinvar_rs=.	dbNSFP_clinvar_trait=.	dbNSFP_genename=.	dbNSFP_hg38_chr=.	dbNSFP_refcodon=.	GT:AD:DP:GQ:PL
2	31050414	2:31050414_C/T	C	T	511.91	PASS	AC=1	AF=0.056	AN=18	BaseQRankSum=0.687	ClippingRankSum=-0.09	DP=288	FS=1.333	MLEAC=1	MLEAF=0.056	MQ=60	MQRankSum=-0.747	QD=13.47	ReadPosRankSum=-0.836	SOR=1.123	dbNSFP_Ancestral_allele=.	dbNSFP_COSMIC_ID=.	dbNSFP_Ensembl_geneid=.	dbNSFP_Ensembl_transcriptid=.	dbNSFP_FATHMM_pred=.	dbNSFP_Interpro_domain=.	dbNSFP_LRT_pred=.	dbNSFP_MetaLR_pred=.	dbNSFP_MetaSVM_pred=.	dbNSFP_MutationAssessor_pred=.	dbNSFP_MutationTaster_pred=.	dbNSFP_PROVEAN_pred=.	dbNSFP_Polyphen2_HDIV_pred=.	dbNSFP_Polyphen2_HVAR_pred=.	dbNSFP_SIFT_pred=.	dbNSFP_SiPhy_29way_pi=.	dbNSFP_UniSNP_ids=.	dbNSFP_Uniprot_acc=.	dbNSFP_Uniprot_id=.	dbNSFP_aapos_FATHMM=.	dbNSFP_aapos_SIFT=.	dbNSFP_cds_strand=.	dbNSFP_clinvar_rs=.	dbNSFP_clinvar_trait=.	dbNSFP_genename=.	dbNSFP_hg38_chr=.	dbNSFP_refcodon=.	GT:AD:DP:GQ:PL	0/0:35,0:35:99:0,100,1468
2	34054553	2:34054553_A/T	A	T	319.91	PASS	AC=1	AF=0.056	AN=18	ANN=T|intron_variant|MODIFIER|AC009499.1|ENSG00000203386|transcript|ENST00000366209|lincRNA|1/5|n.69-26202A>T||||||,T|intron_variant|MODIFIER|AC009499.1|ENSG00000203386|transcript|ENST00000442026|lincRNA|1/6|n.47-26202A>T||||||	BaseQRankSum=0.312	ClippingRankSum=-0.024	DP=268	FS=3.637	MLEAC=1	MLEAF=0.056	MQ=60	MQRankSum=1.8	QD=11.43	ReadPosRankSum=0.264	SOR=0.877	dbNSFP_Ancestral_allele=.	dbNSFP_COSMIC_ID=.	dbNSFP_Ensembl_geneid=.	dbNSFP_Ensembl_transcriptid=.	dbNSFP_FATHMM_pred=.	dbNSFP_Interpro_domain=.	dbNSFP_LRT_pred=.	dbNSFP_MetaLR_pred=.	dbNSFP_MetaSVM_pred=.	dbNSFP_MutationAssessor_pred=.	dbNSFP_MutationTaster_pred=.	dbNSFP_PROVEAN_pred=.	dbNSFP_Polyphen2_HDIV_pred=.	dbNSFP_Polyphen2_HVAR_pred=.	dbNSFP_SIFT_pred=.	dbNSFP_SiPhy_29way_pi=.	dbNSFP_UniSNP_ids=.	dbNSFP_Uniprot_acc=.	dbNSFP_Uniprot_id=.	dbNSFP_aapos_FATHMM=.	dbNSFP_aapos_SIFT=.	dbNSFP_cds_strand=.	dbNSFP_clinvar_rs=.	dbNSFP_clinvar_trait=.	dbNSFP_genename=.	dbNSFP_hg38_chr=.	dbNSFP_refcodon=.	GT:AD:DP:GQ:PL
2	34981688	2:34981688_A/T	A	T	285.91	PASS	AC=1	AF=0.056	AN=18	BaseQRankSum=1.52	ClippingRankSum=1	DP=288	FS=9.864	MLEAC=1	MLEAF=0.056	MQ=60	MQRankSum=1.21	QD=10.59	ReadPosRankSum=-0.54	SOR=2.022	dbNSFP_Ancestral_allele=.	dbNSFP_COSMIC_ID=.	dbNSFP_Ensembl_geneid=.	dbNSFP_Ensembl_transcriptid=.	dbNSFP_FATHMM_pred=.	dbNSFP_Interpro_domain=.	dbNSFP_LRT_pred=.	dbNSFP_MetaLR_pred=.	dbNSFP_MetaSVM_pred=.	dbNSFP_MutationAssessor_pred=.	dbNSFP_MutationTaster_pred=.	dbNSFP_PROVEAN_pred=.	dbNSFP_Polyphen2_HDIV_pred=.	dbNSFP_Polyphen2_HVAR_pred=.	dbNSFP_SIFT_pred=.	dbNSFP_SiPhy_29way_pi=.	dbNSFP_UniSNP_ids=.	dbNSFP_Uniprot_acc=.	dbNSFP_Uniprot_id=.	dbNSFP_aapos_FATHMM=.	dbNSFP_aapos_SIFT=.	dbNSFP_cds_strand=.	dbNSFP_clinvar_rs=.	dbNSFP_clinvar_trait=.	dbNSFP_genename=.	dbNSFP_hg38_chr=.	dbNSFP_refcodon=.	GT:AD:DP:GQ:PL	0/0:38,0:38:99:0,101,1530
2	37002312	2:37002312_G/C	G	C	775.62	PASS	AC=2	AF=0.111	AN=18	ANN=C|intron_variant|MODIFIER|VIT|ENSG00000205221|transcript|ENST00000379242|protein_coding|9/15|c.802+102G>C||||||,C|intron_variant|MODIFIER|VIT|ENSG00000205221|transcript|ENST00000389975|protein_coding|9/14|c.802+102G>C||||||,C|intron_variant|MODIFIER|VIT|ENSG00000205221|transcript|ENST00000497382|protein_coding|9/14|c.-192+102G>C||||||,C|intron_variant|MODIFIER|VIT|ENSG00000205221|transcript|E…	BaseQRankSum=0.281	ClippingRankSum=0.347	DP=300	FS=9.249	MLEAC=2	MLEAF=0.111	MQ=60	MQRankSum=0.38	QD=12.12	ReadPosRankSum=-0.024	SOR=0.605	dbNSFP_Ancestral_allele=.	dbNSFP_COSMIC_ID=.	dbNSFP_Ensembl_geneid=.	dbNSFP_Ensembl_transcriptid=.	dbNSFP_FATHMM_pred=.	dbNSFP_Interpro_domain=.	dbNSFP_LRT_pred=.	dbNSFP_MetaLR_pred=.	dbNSFP_MetaSVM_pred=.	dbNSFP_MutationAssessor_pred=.	dbNSFP_MutationTaster_pred=.	dbNSFP_PROVEAN_pred=.	dbNSFP_Polyphen2_HDIV_pred=.	dbNSFP_Polyphen2_HVAR_pred=.	dbNSFP_SIFT_pred=.	dbNSFP_SiPhy_29way_pi=.	dbNSFP_UniSNP_ids=.	dbNSFP_Uniprot_acc=.	dbNSFP_Uniprot_id=.	dbNSFP_aapos_FATHMM=.	dbNSFP_aapos_SIFT=.	dbNSFP_cds_strand=.	dbNSFP_clinvar_rs=.	dbNSFP_clinvar_trait=.	dbNSFP_genename=.	dbNSFP_hg38_chr=.	dbNSFP_refcodon=.	GT:AD:DP:GQ:PL
2	41411274	2:41411274_T/C	T	C	379.91	PASS	AC=1	AF=0.056	AN=18	BaseQRankSum=-0.692	ClippingRankSum=-0.066	DP=281	FS=5.085	MLEAC=1	MLEAF=0.056	MQ=60	MQRankSum=0.79	QD=10.55	ReadPosRankSum=-0.955	SOR=0.484	dbNSFP_Ancestral_allele=.	dbNSFP_COSMIC_ID=.	dbNSFP_Ensembl_geneid=.	dbNSFP_Ensembl_transcriptid=.	dbNSFP_FATHMM_pred=.	dbNSFP_Interpro_domain=.	dbNSFP_LRT_pred=.	dbNSFP_MetaLR_pred=.	dbNSFP_MetaSVM_pred=.	dbNSFP_MutationAssessor_pred=.	dbNSFP_MutationTaster_pred=.	dbNSFP_PROVEAN_pred=.	dbNSFP_Polyphen2_HDIV_pred=.	dbNSFP_Polyphen2_HVAR_pred=.	dbNSFP_SIFT_pred=.	dbNSFP_SiPhy_29way_pi=.	dbNSFP_UniSNP_ids=.	dbNSFP_Uniprot_acc=.	dbNSFP_Uniprot_id=.	dbNSFP_aapos_FATHMM=.	dbNSFP_aapos_SIFT=.	dbNSFP_cds_strand=.	dbNSFP_clinvar_rs=.	dbNSFP_clinvar_trait=.	dbNSFP_genename=.	dbNSFP_hg38_chr=.	dbNSFP_refcodon=.	GT:AD:DP:GQ:PL	0/0:26,0:26:78:0,78,1096
2	43564653	2:43564653_T/C	T	C	282.91	PASS	AC=1	AF=0.056	AN=18	ANN=C|intron_variant|MODIFIER|THADA|ENSG00000115970|transcript|ENST00000405006|protein_coding|30/37|c.4343+6608A>G||||||,C|intron_variant|MODIFIER|THADA|ENSG00000115970|transcript|ENST00000330266|protein_coding|19/19|c.3188+90586A>G||||||,C|intron_variant|MODIFIER|THADA|ENSG00000115970|transcript|ENST00000405975|protein_coding|30/37|c.4343+6608A>G||||||,C|intron_variant|MODIFIER|THADA|ENSG0000011…	BaseQRankSum=0.538	ClippingRankSum=-1.217	DP=303	FS=3.965	MLEAC=1	MLEAF=0.056	MQ=60	MQRankSum=1.39	QD=11.32	ReadPosRankSum=0.708	SOR=1.714	dbNSFP_Ancestral_allele=.	dbNSFP_COSMIC_ID=.	dbNSFP_Ensembl_geneid=.	dbNSFP_Ensembl_transcriptid=.	dbNSFP_FATHMM_pred=.	dbNSFP_Interpro_domain=.	dbNSFP_LRT_pred=.	dbNSFP_MetaLR_pred=.	dbNSFP_MetaSVM_pred=.	dbNSFP_MutationAssessor_pred=.	dbNSFP_MutationTaster_pred=.	dbNSFP_PROVEAN_pred=.	dbNSFP_Polyphen2_HDIV_pred=.	dbNSFP_Polyphen2_HVAR_pred=.	dbNSFP_SIFT_pred=.	dbNSFP_SiPhy_29way_pi=.	dbNSFP_UniSNP_ids=.	dbNSFP_Uniprot_acc=.	dbNSFP_Uniprot_id=.	dbNSFP_aapos_FATHMM=.	dbNSFP_aapos_SIFT=.	dbNSFP_cds_strand=.	dbNSFP_clinvar_rs=.	dbNSFP_clinvar_trait=.	dbNSFP_genename=.	dbNSFP_hg38_chr=.	dbNSFP_refcodon=.	GT:AD:DP:GQ:PL
2	47468073	2:47468073_T/C	T	C	303.91	PASS	AC=1	AF=0.056	AN=18	ANN=C|intron_variant|MODIFIER|AC073283.4|ENSG00000234690|transcript|ENST00000419035|lincRNA|1/2|n.67-19611A>G||||||,C|intron_variant|MODIFIER|AC073283.4|ENSG00000234690|transcript|ENST00000448713|lincRNA|2/2|n.165-48117A>G||||||,C|intron_variant|MODIFIER|AC073283.4|ENSG00000234690|transcript|ENST00000441997|lincRNA|3/4|n.404-41391A>G||||||	BaseQRankSum=0.098	ClippingRankSum=0.529	DP=297	FS=1.414	MLEAC=1	MLEAF=0.056	MQ=60	MQRankSum=0.02	QD=9.21	ReadPosRankSum=1.16	SOR=0.982	dbNSFP_Ancestral_allele=.	dbNSFP_COSMIC_ID=.	dbNSFP_Ensembl_geneid=.	dbNSFP_Ensembl_transcriptid=.	dbNSFP_FATHMM_pred=.	dbNSFP_Interpro_domain=.	dbNSFP_LRT_pred=.	dbNSFP_MetaLR_pred=.	dbNSFP_MetaSVM_pred=.	dbNSFP_MutationAssessor_pred=.	dbNSFP_MutationTaster_pred=.	dbNSFP_PROVEAN_pred=.	dbNSFP_Polyphen2_HDIV_pred=.	dbNSFP_Polyphen2_HVAR_pred=.	dbNSFP_SIFT_pred=.	dbNSFP_SiPhy_29way_pi=.	dbNSFP_UniSNP_ids=.	dbNSFP_Uniprot_acc=.	dbNSFP_Uniprot_id=.	dbNSFP_aapos_FATHMM=.	dbNSFP_aapos_SIFT=.	dbNSFP_cds_strand=.	dbNSFP_clinvar_rs=.	dbNSFP_clinvar_trait=.	dbNSFP_genename=.	dbNSFP_hg38_chr=.	dbNSFP_refcodon=.	GT:AD:DP:GQ:PL
2	48194721	2:48194721_T/C	T	C	395.91	PASS	AC=1	AF=0.056	AN=18	ANN=C|intron_variant|MODIFIER|AC079807.4|ENSG00000230773|transcript|ENST00000447571|lincRNA|5/8|n.442-19173A>G||||||,C|intron_variant|MODIFIER|AC079807.4|ENSG00000230773|transcript|ENST00000587616|lincRNA|8/10|n.944-5006A>G||||||	BaseQRankSum=0.319	ClippingRankSum=0.425	DP=318	FS=0	MLEAC=1	MLEAF=0.056	MQ=60	MQRankSum=1.06	QD=11.64	ReadPosRankSum=-0.744	SOR=0.569	dbNSFP_Ancestral_allele=.	dbNSFP_COSMIC_ID=.	dbNSFP_Ensembl_geneid=.	dbNSFP_Ensembl_transcriptid=.	dbNSFP_FATHMM_pred=.	dbNSFP_Interpro_domain=.	dbNSFP_LRT_pred=.	dbNSFP_MetaLR_pred=.	dbNSFP_MetaSVM_pred=.	dbNSFP_MutationAssessor_pred=.	dbNSFP_MutationTaster_pred=.	dbNSFP_PROVEAN_pred=.	dbNSFP_Polyphen2_HDIV_pred=.	dbNSFP_Polyphen2_HVAR_pred=.	dbNSFP_SIFT_pred=.	dbNSFP_SiPhy_29way_pi=.	dbNSFP_UniSNP_ids=.	dbNSFP_Uniprot_acc=.	dbNSFP_Uniprot_id=.	dbNSFP_aapos_FATHMM=.	dbNSFP_aapos_SIFT=.	dbNSFP_cds_strand=.	dbNSFP_clinvar_rs=.	dbNSFP_clinvar_trait=.	dbNSFP_genename=.	dbNSFP_hg38_chr=.	dbNSFP_refcodon=.	GT:AD:DP:GQ:PL
2	56658609	2:56658609_G/A	G	A	238.91	PASS	AC=1	AF=0.056	AN=18	BaseQRankSum=-1.312	ClippingRankSum=0.181	DP=308	FS=1.584	MLEAC=1	MLEAF=0.056	MQ=60	MQRankSum=-0.272	QD=7.96	ReadPosRankSum=0.498	SOR=0.709	dbNSFP_Ancestral_allele=.	dbNSFP_COSMIC_ID=.	dbNSFP_Ensembl_geneid=.	dbNSFP_Ensembl_transcriptid=.	dbNSFP_FATHMM_pred=.	dbNSFP_Interpro_domain=.	dbNSFP_LRT_pred=.	dbNSFP_MetaLR_pred=.	dbNSFP_MetaSVM_pred=.	dbNSFP_MutationAssessor_pred=.	dbNSFP_MutationTaster_pred=.	dbNSFP_PROVEAN_pred=.	dbNSFP_Polyphen2_HDIV_pred=.	dbNSFP_Polyphen2_HVAR_pred=.	dbNSFP_SIFT_pred=.	dbNSFP_SiPhy_29way_pi=.	dbNSFP_UniSNP_ids=.	dbNSFP_Uniprot_acc=.	dbNSFP_Uniprot_id=.	dbNSFP_aapos_FATHMM=.	dbNSFP_aapos_SIFT=.	dbNSFP_cds_strand=.	dbNSFP_clinvar_rs=.	dbNSFP_clinvar_trait=.	dbNSFP_genename=.	dbNSFP_hg38_chr=.	dbNSFP_refcodon=.	GT:AD:DP:GQ:PL	0/0:38,0:38:99:0,101,1575
2	56683087	2:56683087_A/G	A	G	498.91	PASS	AC=1	AF=0.056	AN=18	BaseQRankSum=0.628	ClippingRankSum=0.334	DP=294	FS=7.091	MLEAC=1	MLEAF=0.056	MQ=60	MQRankSum=0.04	QD=12.17	ReadPosRankSum=0.494	SOR=1.921	dbNSFP_Ancestral_allele=.	dbNSFP_COSMIC_ID=.	dbNSFP_Ensembl_geneid=.	dbNSFP_Ensembl_transcriptid=.	dbNSFP_FATHMM_pred=.	dbNSFP_Interpro_domain=.	dbNSFP_LRT_pred=.	dbNSFP_MetaLR_pred=.	dbNSFP_MetaSVM_pred=.	dbNSFP_MutationAssessor_pred=.	dbNSFP_MutationTaster_pred=.	dbNSFP_PROVEAN_pred=.	dbNSFP_Polyphen2_HDIV_pred=.	dbNSFP_Polyphen2_HVAR_pred=.	dbNSFP_SIFT_pred=.	dbNSFP_SiPhy_29way_pi=.	dbNSFP_UniSNP_ids=.	dbNSFP_Uniprot_acc=.	dbNSFP_Uniprot_id=.	dbNSFP_aapos_FATHMM=.	dbNSFP_aapos_SIFT=.	dbNSFP_cds_strand=.	dbNSFP_clinvar_rs=.	dbNSFP_clinvar_trait=.	dbNSFP_genename=.	dbNSFP_hg38_chr=.	dbNSFP_refcodon=.	GT:AD:DP:GQ:PL	0/0:21,0:21:60:0,60,900
2	56988953	2:56988953_T/A	T	A	258.91	PASS	AC=1	AF=0.056	AN=18	BaseQRankSum=1.13	ClippingRankSum=0.894	DP=270	FS=6.779	MLEAC=1	MLEAF=0.056	MQ=60	MQRankSum=0.954	QD=10.79	ReadPosRankSum=-1.491	SOR=2.067	dbNSFP_Ancestral_allele=.	dbNSFP_COSMIC_ID=.	dbNSFP_Ensembl_geneid=.	dbNSFP_Ensembl_transcriptid=.	dbNSFP_FATHMM_pred=.	dbNSFP_Interpro_domain=.	dbNSFP_LRT_pred=.	dbNSFP_MetaLR_pred=.	dbNSFP_MetaSVM_pred=.	dbNSFP_MutationAssessor_pred=.	dbNSFP_MutationTaster_pred=.	dbNSFP_PROVEAN_pred=.	dbNSFP_Polyphen2_HDIV_pred=.	dbNSFP_Polyphen2_HVAR_pred=.	dbNSFP_SIFT_pred=.	dbNSFP_SiPhy_29way_pi=.	dbNSFP_UniSNP_ids=.	dbNSFP_Uniprot_acc=.	dbNSFP_Uniprot_id=.	dbNSFP_aapos_FATHMM=.	dbNSFP_aapos_SIFT=.	dbNSFP_cds_strand=.	dbNSFP_clinvar_rs=.	dbNSFP_clinvar_trait=.	dbNSFP_genename=.	dbNSFP_hg38_chr=.	dbNSFP_refcodon=.	GT:AD:DP:GQ:PL	0/0:35,0:35:99:0,105,1497
2	57088997	2:57088997_A/C	A	C	208.91	PASS	AC=1	AF=0.056	AN=18	BaseQRankSum=0.568	ClippingRankSum=-0.969	DP=237	FS=4.31	MLEAC=1	MLEAF=0.056	MQ=60	MQRankSum=0.1	QD=9.08	ReadPosRankSum=-0.702	SOR=1.535	dbNSFP_Ancestral_allele=.	dbNSFP_COSMIC_ID=.	dbNSFP_Ensembl_geneid=.	dbNSFP_Ensembl_transcriptid=.	dbNSFP_FATHMM_pred=.	dbNSFP_Interpro_domain=.	dbNSFP_LRT_pred=.	dbNSFP_MetaLR_pred=.	dbNSFP_MetaSVM_pred=.	dbNSFP_MutationAssessor_pred=.	dbNSFP_MutationTaster_pred=.	dbNSFP_PROVEAN_pred=.	dbNSFP_Polyphen2_HDIV_pred=.	dbNSFP_Polyphen2_HVAR_pred=.	dbNSFP_SIFT_pred=.	dbNSFP_SiPhy_29way_pi=.	dbNSFP_UniSNP_ids=.	dbNSFP_Uniprot_acc=.	dbNSFP_Uniprot_id=.	dbNSFP_aapos_FATHMM=.	dbNSFP_aapos_SIFT=.	dbNSFP_cds_strand=.	dbNSFP_clinvar_rs=.	dbNSFP_clinvar_trait=.	dbNSFP_genename=.	dbNSFP_hg38_chr=.	dbNSFP_refcodon=.	GT:AD:DP:GQ:PL	0/0:31,0:31:77:0,77,1300
2	57404459	2:57404459_A/G	A	G	315.91	PASS	AC=1	AF=0.056	AN=18	BaseQRankSum=0.795	ClippingRankSum=-0.73	DP=314	FS=7.684	MLEAC=1	MLEAF=0.056	MQ=60	MQRankSum=-0.925	QD=8.54	ReadPosRankSum=1.87	SOR=1.312	dbNSFP_Ancestral_allele=.	dbNSFP_COSMIC_ID=.	dbNSFP_Ensembl_geneid=.	dbNSFP_Ensembl_transcriptid=.	dbNSFP_FATHMM_pred=.	dbNSFP_Interpro_domain=.	dbNSFP_LRT_pred=.	dbNSFP_MetaLR_pred=.	dbNSFP_MetaSVM_pred=.	dbNSFP_MutationAssessor_pred=.	dbNSFP_MutationTaster_pred=.	dbNSFP_PROVEAN_pred=.	dbNSFP_Polyphen2_HDIV_pred=.	dbNSFP_Polyphen2_HVAR_pred=.	dbNSFP_SIFT_pred=.	dbNSFP_SiPhy_29way_pi=.	dbNSFP_UniSNP_ids=.	dbNSFP_Uniprot_acc=.	dbNSFP_Uniprot_id=.	dbNSFP_aapos_FATHMM=.	dbNSFP_aapos_SIFT=.	dbNSFP_cds_strand=.	dbNSFP_clinvar_rs=.	dbNSFP_clinvar_trait=.	dbNSFP_genename=.	dbNSFP_hg38_chr=.	dbNSFP_refcodon=.	GT:AD:DP:GQ:PL	0/0:36,0:36:99:0,101,1530
2	58692529	2:58692529_A/G	A	G	372.91	PASS	AC=1	AF=0.056	AN=18	ANN=G|intron_variant|MODIFIER|AC007092.1|ENSG00000233723|transcript|ENST00000452840|lincRNA|2/11|n.195+3549A>G||||||,G|intron_variant|MODIFIER|AC007092.1|ENSG00000233723|transcript|ENST00000422723|lincRNA|2/5|n.263+36930A>G||||||,G|intron_variant|MODIFIER|AC007092.1|ENSG00000233723|transcript|ENST00000429095|lincRNA|2/4|n.195+3549A>G||||||,G|intron_variant|MODIFIER|AC007092.1|ENSG00000233723|tran…	BaseQRankSum=0.794	ClippingRankSum=0.63	DP=300	FS=1.58	MLEAC=1	MLEAF=0.056	MQ=60	MQRankSum=0.739	QD=14.92	ReadPosRankSum=0.246	SOR=0.676	dbNSFP_Ancestral_allele=.	dbNSFP_COSMIC_ID=.	dbNSFP_Ensembl_geneid=.	dbNSFP_Ensembl_transcriptid=.	dbNSFP_FATHMM_pred=.	dbNSFP_Interpro_domain=.	dbNSFP_LRT_pred=.	dbNSFP_MetaLR_pred=.	dbNSFP_MetaSVM_pred=.	dbNSFP_MutationAssessor_pred=.	dbNSFP_MutationTaster_pred=.	dbNSFP_PROVEAN_pred=.	dbNSFP_Polyphen2_HDIV_pred=.	dbNSFP_Polyphen2_HVAR_pred=.	dbNSFP_SIFT_pred=.	dbNSFP_SiPhy_29way_pi=.	dbNSFP_UniSNP_ids=.	dbNSFP_Uniprot_acc=.	dbNSFP_Uniprot_id=.	dbNSFP_aapos_FATHMM=.	dbNSFP_aapos_SIFT=.	dbNSFP_cds_strand=.	dbNSFP_clinvar_rs=.	dbNSFP_clinvar_trait=.	dbNSFP_genename=.	dbNSFP_hg38_chr=.	dbNSFP_refcodon=.	GT:AD:DP:GQ:PL
2	69545597	2:69545597_T/G	T	G	321.91	PASS	AC=1	AF=0.056	AN=18	BaseQRankSum=1.35	ClippingRankSum=-0.023	DP=291	FS=0	MLEAC=1	MLEAF=0.056	MQ=60	MQRankSum=-0.619	QD=11.1	ReadPosRankSum=-0.619	SOR=0.555	dbNSFP_Ancestral_allele=.	dbNSFP_COSMIC_ID=.	dbNSFP_Ensembl_geneid=.	dbNSFP_Ensembl_transcriptid=.	dbNSFP_FATHMM_pred=.	dbNSFP_Interpro_domain=.	dbNSFP_LRT_pred=.	dbNSFP_MetaLR_pred=.	dbNSFP_MetaSVM_pred=.	dbNSFP_MutationAssessor_pred=.	dbNSFP_MutationTaster_pred=.	dbNSFP_PROVEAN_pred=.	dbNSFP_Polyphen2_HDIV_pred=.	dbNSFP_Polyphen2_HVAR_pred=.	dbNSFP_SIFT_pred=.	dbNSFP_SiPhy_29way_pi=.	dbNSFP_UniSNP_ids=.	dbNSFP_Uniprot_acc=.	dbNSFP_Uniprot_id=.	dbNSFP_aapos_FATHMM=.	dbNSFP_aapos_SIFT=.	dbNSFP_cds_strand=.	dbNSFP_clinvar_rs=.	dbNSFP_clinvar_trait=.	dbNSFP_genename=.	dbNSFP_hg38_chr=.	dbNSFP_refcodon=.	GT:AD:DP:GQ:PL	0/0:37,0:37:99:0,99,1485
2	70040669	2:70040669_C/A	C	A	248.91	PASS	AC=1	AF=0.056	AN=18	ANN=A|intron_variant|MODIFIER|ANXA4|ENSG00000196975|transcript|ENST00000394295|protein_coding|8/12|c.534+828C>A||||||,A|intron_variant|MODIFIER|ANXA4|ENSG00000196975|transcript|ENST00000477632|retained_intron|7/11|n.3258+828C>A||||||,A|intron_variant|MODIFIER|ANXA4|ENSG00000196975|transcript|ENST00000409920|protein_coding|8/12|c.468+828C>A||||||,A|intron_variant|MODIFIER|ANXA4|ENSG00000196975|tra…	BaseQRankSum=0.212	ClippingRankSum=-0.542	DP=308	FS=6.467	MLEAC=1	MLEAF=0.056	MQ=60	MQRankSum=-0.448	QD=8.58	ReadPosRankSum=0.212	SOR=1.221	dbNSFP_Ancestral_allele=.	dbNSFP_COSMIC_ID=.	dbNSFP_Ensembl_geneid=.	dbNSFP_Ensembl_transcriptid=.	dbNSFP_FATHMM_pred=.	dbNSFP_Interpro_domain=.	dbNSFP_LRT_pred=.	dbNSFP_MetaLR_pred=.	dbNSFP_MetaSVM_pred=.	dbNSFP_MutationAssessor_pred=.	dbNSFP_MutationTaster_pred=.	dbNSFP_PROVEAN_pred=.	dbNSFP_Polyphen2_HDIV_pred=.	dbNSFP_Polyphen2_HVAR_pred=.	dbNSFP_SIFT_pred=.	dbNSFP_SiPhy_29way_pi=.	dbNSFP_UniSNP_ids=.	dbNSFP_Uniprot_acc=.	dbNSFP_Uniprot_id=.	dbNSFP_aapos_FATHMM=.	dbNSFP_aapos_SIFT=.	dbNSFP_cds_strand=.	dbNSFP_clinvar_rs=.	dbNSFP_clinvar_trait=.	dbNSFP_genename=.	dbNSFP_hg38_chr=.	dbNSFP_refcodon=.	GT:AD:DP:GQ:PL
2	71064145	2:71064145_C/A	C	A	306.91	PASS	AC=1	AF=0.056	AN=18	BaseQRankSum=-0.248	ClippingRankSum=-0.783	DP=328	FS=0	MLEAC=1	MLEAF=0.056	MQ=60	MQRankSum=-0.134	QD=9.3	ReadPosRankSum=0.821	SOR=0.653	dbNSFP_Ancestral_allele=.	dbNSFP_COSMIC_ID=.	dbNSFP_Ensembl_geneid=.	dbNSFP_Ensembl_transcriptid=.	dbNSFP_FATHMM_pred=.	dbNSFP_Interpro_domain=.	dbNSFP_LRT_pred=.	dbNSFP_MetaLR_pred=.	dbNSFP_MetaSVM_pred=.	dbNSFP_MutationAssessor_pred=.	dbNSFP_MutationTaster_pred=.	dbNSFP_PROVEAN_pred=.	dbNSFP_Polyphen2_HDIV_pred=.	dbNSFP_Polyphen2_HVAR_pred=.	dbNSFP_SIFT_pred=.	dbNSFP_SiPhy_29way_pi=.	dbNSFP_UniSNP_ids=.	dbNSFP_Uniprot_acc=.	dbNSFP_Uniprot_id=.	dbNSFP_aapos_FATHMM=.	dbNSFP_aapos_SIFT=.	dbNSFP_cds_strand=.	dbNSFP_clinvar_rs=.	dbNSFP_clinvar_trait=.	dbNSFP_genename=.	dbNSFP_hg38_chr=.	dbNSFP_refcodon=.	GT:AD:DP:GQ:PL	0/0:37,0:37:99:0,101,1530
2	88392981	2:88392981_C/T	C	T	241.91	PASS	AC=1	AF=0.056	AN=18	ANN=T|sequence_feature|LOW|SMYD1|ENSG00000115593|domain:SET|ENST00000419482|protein_coding||c.660-55C>T||||||,T|intron_variant|MODIFIER|SMYD1|ENSG00000115593|transcript|ENST00000419482|protein_coding|4/9|c.660-55C>T||||||,T|intron_variant|MODIFIER|SMYD1|ENSG00000115593|transcript|ENST00000444564|protein_coding|4/8|c.659+2320C>T||||||,T|intron_variant|MODIFIER|SMYD1|ENSG00000115593|transcript|ENST…	BaseQRankSum=0.648	ClippingRankSum=0.99	DP=253	FS=4.2	MLEAC=1	MLEAF=0.056	MQ=60	MQRankSum=-0.171	QD=11	ReadPosRankSum=0.034	SOR=1.863	dbNSFP_Ancestral_allele=.	dbNSFP_COSMIC_ID=.	dbNSFP_Ensembl_geneid=.	dbNSFP_Ensembl_transcriptid=.	dbNSFP_FATHMM_pred=.	dbNSFP_Interpro_domain=.	dbNSFP_LRT_pred=.	dbNSFP_MetaLR_pred=.	dbNSFP_MetaSVM_pred=.	dbNSFP_MutationAssessor_pred=.	dbNSFP_MutationTaster_pred=.	dbNSFP_PROVEAN_pred=.	dbNSFP_Polyphen2_HDIV_pred=.	dbNSFP_Polyphen2_HVAR_pred=.	dbNSFP_SIFT_pred=.	dbNSFP_SiPhy_29way_pi=.	dbNSFP_UniSNP_ids=.	dbNSFP_Uniprot_acc=.	dbNSFP_Uniprot_id=.	dbNSFP_aapos_FATHMM=.	dbNSFP_aapos_SIFT=.	dbNSFP_cds_strand=.	dbNSFP_clinvar_rs=.	dbNSFP_clinvar_trait=.	dbNSFP_genename=.	dbNSFP_hg38_chr=.	dbNSFP_refcodon=.	GT:AD:DP:GQ:PL
2	89016696	2:89016696_A/G	A	G	270.91	PASS	AC=1	AF=0.056	AN=18	ANN=G|intron_variant|MODIFIER|RPIA|ENSG00000153574|transcript|ENST00000283646|protein_coding|3/8|c.403-12100A>G||||||	BaseQRankSum=1.96	ClippingRankSum=-2.145	DP=284	FS=6.964	MLEAC=1	MLEAF=0.056	MQ=60	MQRankSum=0.118	QD=9.34	ReadPosRankSum=-0.071	SOR=2.371	dbNSFP_Ancestral_allele=.	dbNSFP_COSMIC_ID=.	dbNSFP_Ensembl_geneid=.	dbNSFP_Ensembl_transcriptid=.	dbNSFP_FATHMM_pred=.	dbNSFP_Interpro_domain=.	dbNSFP_LRT_pred=.	dbNSFP_MetaLR_pred=.	dbNSFP_MetaSVM_pred=.	dbNSFP_MutationAssessor_pred=.	dbNSFP_MutationTaster_pred=.	dbNSFP_PROVEAN_pred=.	dbNSFP_Polyphen2_HDIV_pred=.	dbNSFP_Polyphen2_HVAR_pred=.	dbNSFP_SIFT_pred=.	dbNSFP_SiPhy_29way_pi=.	dbNSFP_UniSNP_ids=.	dbNSFP_Uniprot_acc=.	dbNSFP_Uniprot_id=.	dbNSFP_aapos_FATHMM=.	dbNSFP_aapos_SIFT=.	dbNSFP_cds_strand=.	dbNSFP_clinvar_rs=.	dbNSFP_clinvar_trait=.	dbNSFP_genename=.	dbNSFP_hg38_chr=.	dbNSFP_refcodon=.	GT:AD:DP:GQ:PL
2	100797794	2:100797794_C/A	C	A	266.91	PASS	AC=1	AF=0.056	AN=18	BaseQRankSum=-0.49	ClippingRankSum=-0.215	DP=290	FS=1.721	MLEAC=1	MLEAF=0.056	MQ=60	MQRankSum=1.39	QD=8.09	ReadPosRankSum=1.12	SOR=0.336	dbNSFP_Ancestral_allele=.	dbNSFP_COSMIC_ID=.	dbNSFP_Ensembl_geneid=.	dbNSFP_Ensembl_transcriptid=.	dbNSFP_FATHMM_pred=.	dbNSFP_Interpro_domain=.	dbNSFP_LRT_pred=.	dbNSFP_MetaLR_pred=.	dbNSFP_MetaSVM_pred=.	dbNSFP_MutationAssessor_pred=.	dbNSFP_MutationTaster_pred=.	dbNSFP_PROVEAN_pred=.	dbNSFP_Polyphen2_HDIV_pred=.	dbNSFP_Polyphen2_HVAR_pred=.	dbNSFP_SIFT_pred=.	dbNSFP_SiPhy_29way_pi=.	dbNSFP_UniSNP_ids=.	dbNSFP_Uniprot_acc=.	dbNSFP_Uniprot_id=.	dbNSFP_aapos_FATHMM=.	dbNSFP_aapos_SIFT=.	dbNSFP_cds_strand=.	dbNSFP_clinvar_rs=.	dbNSFP_clinvar_trait=.	dbNSFP_genename=.	dbNSFP_hg38_chr=.	dbNSFP_refcodon=.	GT:AD:DP:GQ:PL	0/0:32,0:32:90:0,90,1350
2	104895393	2:104895393_A/T	A	T	316.91	PASS	AC=1	AF=0.056	AN=18	BaseQRankSum=1.12	ClippingRankSum=-1.166	DP=230	FS=5.846	MLEAC=1	MLEAF=0.056	MQ=60	MQRankSum=0.858	QD=10.56	ReadPosRankSum=-0.902	SOR=1.546	dbNSFP_Ancestral_allele=.	dbNSFP_COSMIC_ID=.	dbNSFP_Ensembl_geneid=.	dbNSFP_Ensembl_transcriptid=.	dbNSFP_FATHMM_pred=.	dbNSFP_Interpro_domain=.	dbNSFP_LRT_pred=.	dbNSFP_MetaLR_pred=.	dbNSFP_MetaSVM_pred=.	dbNSFP_MutationAssessor_pred=.	dbNSFP_MutationTaster_pred=.	dbNSFP_PROVEAN_pred=.	dbNSFP_Polyphen2_HDIV_pred=.	dbNSFP_Polyphen2_HVAR_pred=.	dbNSFP_SIFT_pred=.	dbNSFP_SiPhy_29way_pi=.	dbNSFP_UniSNP_ids=.	dbNSFP_Uniprot_acc=.	dbNSFP_Uniprot_id=.	dbNSFP_aapos_FATHMM=.	dbNSFP_aapos_SIFT=.	dbNSFP_cds_strand=.	dbNSFP_clinvar_rs=.	dbNSFP_clinvar_trait=.	dbNSFP_genename=.	dbNSFP_hg38_chr=.	dbNSFP_refcodon=.	GT:AD:DP:GQ:PL	0/0:32,0:32:96:0,96,1369
2	105194481	2:105194481_C/A	C	A	316.91	PASS	AC=1	AF=0.056	AN=18	BaseQRankSum=-1.929	ClippingRankSum=0.248	DP=310	FS=20.371	MLEAC=1	MLEAF=0.056	MQ=60	MQRankSum=-0.286	QD=9.6	ReadPosRankSum=-0.095	SOR=1.644	dbNSFP_Ancestral_allele=.	dbNSFP_COSMIC_ID=.	dbNSFP_Ensembl_geneid=.	dbNSFP_Ensembl_transcriptid=.	dbNSFP_FATHMM_pred=.	dbNSFP_Interpro_domain=.	dbNSFP_LRT_pred=.	dbNSFP_MetaLR_pred=.	dbNSFP_MetaSVM_pred=.	dbNSFP_MutationAssessor_pred=.	dbNSFP_MutationTaster_pred=.	dbNSFP_PROVEAN_pred=.	dbNSFP_Polyphen2_HDIV_pred=.	dbNSFP_Polyphen2_HVAR_pred=.	dbNSFP_SIFT_pred=.	dbNSFP_SiPhy_29way_pi=.	dbNSFP_UniSNP_ids=.	dbNSFP_Uniprot_acc=.	dbNSFP_Uniprot_id=.	dbNSFP_aapos_FATHMM=.	dbNSFP_aapos_SIFT=.	dbNSFP_cds_strand=.	dbNSFP_clinvar_rs=.	dbNSFP_clinvar_trait=.	dbNSFP_genename=.	dbNSFP_hg38_chr=.	dbNSFP_refcodon=.	GT:AD:DP:GQ:PL	0/0:38,0:38:98:0,98,1628
2	113276709	2:113276709_A/T	A	T	608.91	PASS	AC=1	AF=0.056	AN=18	ANN=T|sequence_feature|LOW|TTL|ENSG00000114999|domain:TTL|ENST00000233336|protein_coding||c.876-1150A>T||||||,T|intron_variant|MODIFIER|TTL|ENSG00000114999|transcript|ENST00000233336|protein_coding|5/6|c.876-1150A>T||||||,T|intron_variant|MODIFIER|TTL|ENSG00000114999|transcript|ENST00000476615|retained_intron|2/2|n.327-1150A>T||||||	BaseQRankSum=1.62	ClippingRankSum=-0.355	DP=325	FS=15.562	MLEAC=1	MLEAF=0.056	MQ=60	MQRankSum=-1.747	QD=14.85	ReadPosRankSum=1.67	SOR=1.751	dbNSFP_Ancestral_allele=.	dbNSFP_COSMIC_ID=.	dbNSFP_Ensembl_geneid=.	dbNSFP_Ensembl_transcriptid=.	dbNSFP_FATHMM_pred=.	dbNSFP_Interpro_domain=.	dbNSFP_LRT_pred=.	dbNSFP_MetaLR_pred=.	dbNSFP_MetaSVM_pred=.	dbNSFP_MutationAssessor_pred=.	dbNSFP_MutationTaster_pred=.	dbNSFP_PROVEAN_pred=.	dbNSFP_Polyphen2_HDIV_pred=.	dbNSFP_Polyphen2_HVAR_pred=.	dbNSFP_SIFT_pred=.	dbNSFP_SiPhy_29way_pi=.	dbNSFP_UniSNP_ids=.	dbNSFP_Uniprot_acc=.	dbNSFP_Uniprot_id=.	dbNSFP_aapos_FATHMM=.	dbNSFP_aapos_SIFT=.	dbNSFP_cds_strand=.	dbNSFP_clinvar_rs=.	dbNSFP_clinvar_trait=.	dbNSFP_genename=.	dbNSFP_hg38_chr=.	dbNSFP_refcodon=.	GT:AD:DP:GQ:PL
2	116954694	2:116954694_G/T	G	T	285.91	PASS	AC=1	AF=0.056	AN=18	BaseQRankSum=1.12	ClippingRankSum=0.252	DP=269	FS=3.471	MLEAC=1	MLEAF=0.056	MQ=60	MQRankSum=0.849	QD=9.86	ReadPosRankSum=0.941	SOR=0.925	dbNSFP_Ancestral_allele=.	dbNSFP_COSMIC_ID=.	dbNSFP_Ensembl_geneid=.	dbNSFP_Ensembl_transcriptid=.	dbNSFP_FATHMM_pred=.	dbNSFP_Interpro_domain=.	dbNSFP_LRT_pred=.	dbNSFP_MetaLR_pred=.	dbNSFP_MetaSVM_pred=.	dbNSFP_MutationAssessor_pred=.	dbNSFP_MutationTaster_pred=.	dbNSFP_PROVEAN_pred=.	dbNSFP_Polyphen2_HDIV_pred=.	dbNSFP_Polyphen2_HVAR_pred=.	dbNSFP_SIFT_pred=.	dbNSFP_SiPhy_29way_pi=.	dbNSFP_UniSNP_ids=.	dbNSFP_Uniprot_acc=.	dbNSFP_Uniprot_id=.	dbNSFP_aapos_FATHMM=.	dbNSFP_aapos_SIFT=.	dbNSFP_cds_strand=.	dbNSFP_clinvar_rs=.	dbNSFP_clinvar_trait=.	dbNSFP_genename=.	dbNSFP_hg38_chr=.	dbNSFP_refcodon=.	GT:AD:DP:GQ:PL	0/0:37,0:37:99:0,102,1530
2	117598375	2:117598375_G/A	G	A	490.91	PASS	AC=1	AF=0.056	AN=18	BaseQRankSum=0.227	ClippingRankSum=0.367	DP=300	FS=1.377	MLEAC=1	MLEAF=0.056	MQ=60	MQRankSum=0.262	QD=14.44	ReadPosRankSum=0.017	SOR=0.432	dbNSFP_Ancestral_allele=.	dbNSFP_COSMIC_ID=.	dbNSFP_Ensembl_geneid=.	dbNSFP_Ensembl_transcriptid=.	dbNSFP_FATHMM_pred=.	dbNSFP_Interpro_domain=.	dbNSFP_LRT_pred=.	dbNSFP_MetaLR_pred=.	dbNSFP_MetaSVM_pred=.	dbNSFP_MutationAssessor_pred=.	dbNSFP_MutationTaster_pred=.	dbNSFP_PROVEAN_pred=.	dbNSFP_Polyphen2_HDIV_pred=.	dbNSFP_Polyphen2_HVAR_pred=.	dbNSFP_SIFT_pred=.	dbNSFP_SiPhy_29way_pi=.	dbNSFP_UniSNP_ids=.	dbNSFP_Uniprot_acc=.	dbNSFP_Uniprot_id=.	dbNSFP_aapos_FATHMM=.	dbNSFP_aapos_SIFT=.	dbNSFP_cds_strand=.	dbNSFP_clinvar_rs=.	dbNSFP_clinvar_trait=.	dbNSFP_genename=.	dbNSFP_hg38_chr=.	dbNSFP_refcodon=.	GT:AD:DP:GQ:PGT:PID:PL	0/0:37,0:37:99:.:.:0,99,1485
2	117598376	2:117598376_G/T	G	T	490.91	PASS	AC=1	AF=0.056	AN=18	BaseQRankSum=0.758	ClippingRankSum=-0.152	DP=302	FS=0	MLEAC=1	MLEAF=0.056	MQ=60	MQRankSum=0.118	QD=14.03	ReadPosRankSum=0.152	SOR=0.521	dbNSFP_Ancestral_allele=.	dbNSFP_COSMIC_ID=.	dbNSFP_Ensembl_geneid=.	dbNSFP_Ensembl_transcriptid=.	dbNSFP_FATHMM_pred=.	dbNSFP_Interpro_domain=.	dbNSFP_LRT_pred=.	dbNSFP_MetaLR_pred=.	dbNSFP_MetaSVM_pred=.	dbNSFP_MutationAssessor_pred=.	dbNSFP_MutationTaster_pred=.	dbNSFP_PROVEAN_pred=.	dbNSFP_Polyphen2_HDIV_pred=.	dbNSFP_Polyphen2_HVAR_pred=.	dbNSFP_SIFT_pred=.	dbNSFP_SiPhy_29way_pi=.	dbNSFP_UniSNP_ids=.	dbNSFP_Uniprot_acc=.	dbNSFP_Uniprot_id=.	dbNSFP_aapos_FATHMM=.	dbNSFP_aapos_SIFT=.	dbNSFP_cds_strand=.	dbNSFP_clinvar_rs=.	dbNSFP_clinvar_trait=.	dbNSFP_genename=.	dbNSFP_hg38_chr=.	dbNSFP_refcodon=.	GT:AD:DP:GQ:PGT:PID:PL	0/0:37,0:37:95:.:.:0,95,1538
2	118281177	2:118281177_C/G	C	G	246.91	PASS	AC=1	AF=0.056	AN=18	BaseQRankSum=0.032	ClippingRankSum=-0.42	DP=312	FS=0	MLEAC=1	MLEAF=0.056	MQ=60	MQRankSum=-0.355	QD=10.74	ReadPosRankSum=0.807	SOR=0.963	dbNSFP_Ancestral_allele=.	dbNSFP_COSMIC_ID=.	dbNSFP_Ensembl_geneid=.	dbNSFP_Ensembl_transcriptid=.	dbNSFP_FATHMM_pred=.	dbNSFP_Interpro_domain=.	dbNSFP_LRT_pred=.	dbNSFP_MetaLR_pred=.	dbNSFP_MetaSVM_pred=.	dbNSFP_MutationAssessor_pred=.	dbNSFP_MutationTaster_pred=.	dbNSFP_PROVEAN_pred=.	dbNSFP_Polyphen2_HDIV_pred=.	dbNSFP_Polyphen2_HVAR_pred=.	dbNSFP_SIFT_pred=.	dbNSFP_SiPhy_29way_pi=.	dbNSFP_UniSNP_ids=.	dbNSFP_Uniprot_acc=.	dbNSFP_Uniprot_id=.	dbNSFP_aapos_FATHMM=.	dbNSFP_aapos_SIFT=.	dbNSFP_cds_strand=.	dbNSFP_clinvar_rs=.	dbNSFP_clinvar_trait=.	dbNSFP_genename=.	dbNSFP_hg38_chr=.	dbNSFP_refcodon=.	GT:AD:DP:GQ:PL	0/0:42,0:42:99:0,105,1575
2	118481426	2:118481426_G/C	G	C	327.91	PASS	AC=1	AF=0.056	AN=18	BaseQRankSum=-0.742	ClippingRankSum=-0.157	DP=291	FS=7.045	MLEAC=1	MLEAF=0.056	MQ=60	MQRankSum=-0.292	QD=11.31	ReadPosRankSum=-1.371	SOR=0.082	dbNSFP_Ancestral_allele=.	dbNSFP_COSMIC_ID=.	dbNSFP_Ensembl_geneid=.	dbNSFP_Ensembl_transcriptid=.	dbNSFP_FATHMM_pred=.	dbNSFP_Interpro_domain=.	dbNSFP_LRT_pred=.	dbNSFP_MetaLR_pred=.	dbNSFP_MetaSVM_pred=.	dbNSFP_MutationAssessor_pred=.	dbNSFP_MutationTaster_pred=.	dbNSFP_PROVEAN_pred=.	dbNSFP_Polyphen2_HDIV_pred=.	dbNSFP_Polyphen2_HVAR_pred=.	dbNSFP_SIFT_pred=.	dbNSFP_SiPhy_29way_pi=.	dbNSFP_UniSNP_ids=.	dbNSFP_Uniprot_acc=.	dbNSFP_Uniprot_id=.	dbNSFP_aapos_FATHMM=.	dbNSFP_aapos_SIFT=.	dbNSFP_cds_strand=.	dbNSFP_clinvar_rs=.	dbNSFP_clinvar_trait=.	dbNSFP_genename=.	dbNSFP_hg38_chr=.	dbNSFP_refcodon=.	GT:AD:DP:GQ:PL	0/0:33,0:33:99:0,99,1423
2	121817725	2:121817725_G/T	G	T	474.91	PASS	AC=1	AF=0.056	AN=18	BaseQRankSum=-0.193	ClippingRankSum=0.032	DP=317	FS=5.077	MLEAC=1	MLEAF=0.056	MQ=60	MQRankSum=-0.032	QD=13.19	ReadPosRankSum=2.28	SOR=0.898	dbNSFP_Ancestral_allele=.	dbNSFP_COSMIC_ID=.	dbNSFP_Ensembl_geneid=.	dbNSFP_Ensembl_transcriptid=.	dbNSFP_FATHMM_pred=.	dbNSFP_Interpro_domain=.	dbNSFP_LRT_pred=.	dbNSFP_MetaLR_pred=.	dbNSFP_MetaSVM_pred=.	dbNSFP_MutationAssessor_pred=.	dbNSFP_MutationTaster_pred=.	dbNSFP_PROVEAN_pred=.	dbNSFP_Polyphen2_HDIV_pred=.	dbNSFP_Polyphen2_HVAR_pred=.	dbNSFP_SIFT_pred=.	dbNSFP_SiPhy_29way_pi=.	dbNSFP_UniSNP_ids=.	dbNSFP_Uniprot_acc=.	dbNSFP_Uniprot_id=.	dbNSFP_aapos_FATHMM=.	dbNSFP_aapos_SIFT=.	dbNSFP_cds_strand=.	dbNSFP_clinvar_rs=.	dbNSFP_clinvar_trait=.	dbNSFP_genename=.	dbNSFP_hg38_chr=.	dbNSFP_refcodon=.	GT:AD:DP:GQ:PL	0/0:34,0:34:93:0,93,1395
2	122299379	2:122299379_G/C	G	C	505.91	PASS	AC=1	AF=0.056	AN=18	ANN=C|intron_variant|MODIFIER|CLASP1|ENSG00000074054|transcript|ENST00000263710|protein_coding|2/39|c.196-11478C>G||||||,C|intron_variant|MODIFIER|CLASP1|ENSG00000074054|transcript|ENST00000409078|protein_coding|2/38|c.196-11478C>G||||||,C|intron_variant|MODIFIER|CLASP1|ENSG00000074054|transcript|ENST00000397587|protein_coding|2/38|c.196-11478C>G||||||,C|intron_variant|MODIFIER|CLASP1|ENSG0000007…	BaseQRankSum=0.341	ClippingRankSum=0.262	DP=335	FS=4.873	MLEAC=1	MLEAF=0.056	MQ=60	MQRankSum=-1.102	QD=12.05	ReadPosRankSum=0.105	SOR=0.433	dbNSFP_Ancestral_allele=.	dbNSFP_COSMIC_ID=.	dbNSFP_Ensembl_geneid=.	dbNSFP_Ensembl_transcriptid=.	dbNSFP_FATHMM_pred=.	dbNSFP_Interpro_domain=.	dbNSFP_LRT_pred=.	dbNSFP_MetaLR_pred=.	dbNSFP_MetaSVM_pred=.	dbNSFP_MutationAssessor_pred=.	dbNSFP_MutationTaster_pred=.	dbNSFP_PROVEAN_pred=.	dbNSFP_Polyphen2_HDIV_pred=.	dbNSFP_Polyphen2_HVAR_pred=.	dbNSFP_SIFT_pred=.	dbNSFP_SiPhy_29way_pi=.	dbNSFP_UniSNP_ids=.	dbNSFP_Uniprot_acc=.	dbNSFP_Uniprot_id=.	dbNSFP_aapos_FATHMM=.	dbNSFP_aapos_SIFT=.	dbNSFP_cds_strand=.	dbNSFP_clinvar_rs=.	dbNSFP_clinvar_trait=.	dbNSFP_genename=.	dbNSFP_hg38_chr=.	dbNSFP_refcodon=.	GT:AD:DP:GQ:PL
2	126457585	2:126457585_T/G	T	G	368.91	PASS	AC=1	AF=0.056	AN=18	BaseQRankSum=0.467	ClippingRankSum=0.727	DP=258	FS=3.442	MLEAC=1	MLEAF=0.056	MQ=60	MQRankSum=0.363	QD=14.19	ReadPosRankSum=-0.727	SOR=1.209	dbNSFP_Ancestral_allele=.	dbNSFP_COSMIC_ID=.	dbNSFP_Ensembl_geneid=.	dbNSFP_Ensembl_transcriptid=.	dbNSFP_FATHMM_pred=.	dbNSFP_Interpro_domain=.	dbNSFP_LRT_pred=.	dbNSFP_MetaLR_pred=.	dbNSFP_MetaSVM_pred=.	dbNSFP_MutationAssessor_pred=.	dbNSFP_MutationTaster_pred=.	dbNSFP_PROVEAN_pred=.	dbNSFP_Polyphen2_HDIV_pred=.	dbNSFP_Polyphen2_HVAR_pred=.	dbNSFP_SIFT_pred=.	dbNSFP_SiPhy_29way_pi=.	dbNSFP_UniSNP_ids=.	dbNSFP_Uniprot_acc=.	dbNSFP_Uniprot_id=.	dbNSFP_aapos_FATHMM=.	dbNSFP_aapos_SIFT=.	dbNSFP_cds_strand=.	dbNSFP_clinvar_rs=.	dbNSFP_clinvar_trait=.	dbNSFP_genename=.	dbNSFP_hg38_chr=.	dbNSFP_refcodon=.	GT:AD:DP:GQ:PL	0/0:24,0:24:66:0,66,990
2	138216536	2:138216536_C/A	C	A	288.91	PASS	AC=1	AF=0.056	AN=18	ANN=A|intron_variant|MODIFIER|THSD7B|ENSG00000144229|transcript|ENST00000272643|protein_coding|14/27|c.3138+7943C>A||||||,A|intron_variant|MODIFIER|THSD7B|ENSG00000144229|transcript|ENST00000409968|protein_coding|15/27|c.3138+7943C>A||||||,A|intron_variant|MODIFIER|THSD7B|ENSG00000144229|transcript|ENST00000413152|protein_coding|14/27|c.3045+7943C>A||||||,A|intron_variant|MODIFIER|THSD7B|ENSG0000…	BaseQRankSum=-0.975	ClippingRankSum=0.659	DP=283	FS=3.751	MLEAC=1	MLEAF=0.056	MQ=60	MQRankSum=-0.237	QD=11.11	ReadPosRankSum=2.35	SOR=0.861	dbNSFP_Ancestral_allele=.	dbNSFP_COSMIC_ID=.	dbNSFP_Ensembl_geneid=.	dbNSFP_Ensembl_transcriptid=.	dbNSFP_FATHMM_pred=.	dbNSFP_Interpro_domain=.	dbNSFP_LRT_pred=.	dbNSFP_MetaLR_pred=.	dbNSFP_MetaSVM_pred=.	dbNSFP_MutationAssessor_pred=.	dbNSFP_MutationTaster_pred=.	dbNSFP_PROVEAN_pred=.	dbNSFP_Polyphen2_HDIV_pred=.	dbNSFP_Polyphen2_HVAR_pred=.	dbNSFP_SIFT_pred=.	dbNSFP_SiPhy_29way_pi=.	dbNSFP_UniSNP_ids=.	dbNSFP_Uniprot_acc=.	dbNSFP_Uniprot_id=.	dbNSFP_aapos_FATHMM=.	dbNSFP_aapos_SIFT=.	dbNSFP_cds_strand=.	dbNSFP_clinvar_rs=.	dbNSFP_clinvar_trait=.	dbNSFP_genename=.	dbNSFP_hg38_chr=.	dbNSFP_refcodon=.	GT:AD:DP:GQ:PL
2	146063845	2:146063845_A/G	A	G	290.91	PASS	AC=1	AF=0.056	AN=18	ANN=G|intron_variant|MODIFIER|AC064865.1|ENSG00000235435|transcript|ENST00000454965|lincRNA|3/4|n.127-11089T>C||||||	BaseQRankSum=1.12	ClippingRankSum=-0.115	DP=332	FS=1.561	MLEAC=1	MLEAF=0.056	MQ=60	MQRankSum=1.72	QD=10.03	ReadPosRankSum=0.711	SOR=0.399	dbNSFP_Ancestral_allele=.	dbNSFP_COSMIC_ID=.	dbNSFP_Ensembl_geneid=.	dbNSFP_Ensembl_transcriptid=.	dbNSFP_FATHMM_pred=.	dbNSFP_Interpro_domain=.	dbNSFP_LRT_pred=.	dbNSFP_MetaLR_pred=.	dbNSFP_MetaSVM_pred=.	dbNSFP_MutationAssessor_pred=.	dbNSFP_MutationTaster_pred=.	dbNSFP_PROVEAN_pred=.	dbNSFP_Polyphen2_HDIV_pred=.	dbNSFP_Polyphen2_HVAR_pred=.	dbNSFP_SIFT_pred=.	dbNSFP_SiPhy_29way_pi=.	dbNSFP_UniSNP_ids=.	dbNSFP_Uniprot_acc=.	dbNSFP_Uniprot_id=.	dbNSFP_aapos_FATHMM=.	dbNSFP_aapos_SIFT=.	dbNSFP_cds_strand=.	dbNSFP_clinvar_rs=.	dbNSFP_clinvar_trait=.	dbNSFP_genename=.	dbNSFP_hg38_chr=.	dbNSFP_refcodon=.	GT:AD:DP:GQ:PL
2	146064338	2:146064338_A/T	A	T	306.91	PASS	AC=1	AF=0.056	AN=18	ANN=T|intron_variant|MODIFIER|AC064865.1|ENSG00000235435|transcript|ENST00000454965|lincRNA|3/4|n.127-11582T>A||||||	BaseQRankSum=0.711	ClippingRankSum=-0.482	DP=305	FS=1.462	MLEAC=1	MLEAF=0.056	MQ=60	MQRankSum=0.665	QD=10.58	ReadPosRankSum=-0.436	SOR=0.446	dbNSFP_Ancestral_allele=.	dbNSFP_COSMIC_ID=.	dbNSFP_Ensembl_geneid=.	dbNSFP_Ensembl_transcriptid=.	dbNSFP_FATHMM_pred=.	dbNSFP_Interpro_domain=.	dbNSFP_LRT_pred=.	dbNSFP_MetaLR_pred=.	dbNSFP_MetaSVM_pred=.	dbNSFP_MutationAssessor_pred=.	dbNSFP_MutationTaster_pred=.	dbNSFP_PROVEAN_pred=.	dbNSFP_Polyphen2_HDIV_pred=.	dbNSFP_Polyphen2_HVAR_pred=.	dbNSFP_SIFT_pred=.	dbNSFP_SiPhy_29way_pi=.	dbNSFP_UniSNP_ids=.	dbNSFP_Uniprot_acc=.	dbNSFP_Uniprot_id=.	dbNSFP_aapos_FATHMM=.	dbNSFP_aapos_SIFT=.	dbNSFP_cds_strand=.	dbNSFP_clinvar_rs=.	dbNSFP_clinvar_trait=.	dbNSFP_genename=.	dbNSFP_hg38_chr=.	dbNSFP_refcodon=.	GT:AD:DP:GQ:PL
2	146064365	2:146064365_A/G	A	G	361.91	PASS	AC=1	AF=0.056	AN=18	ANN=G|intron_variant|MODIFIER|AC064865.1|ENSG00000235435|transcript|ENST00000454965|lincRNA|3/4|n.127-11609T>C||||||	BaseQRankSum=1.64	ClippingRankSum=-1.076	DP=292	FS=0	MLEAC=1	MLEAF=0.056	MQ=60	MQRankSum=0.387	QD=12.06	ReadPosRankSum=0.99	SOR=0.892	dbNSFP_Ancestral_allele=.	dbNSFP_COSMIC_ID=.	dbNSFP_Ensembl_geneid=.	dbNSFP_Ensembl_transcriptid=.	dbNSFP_FATHMM_pred=.	dbNSFP_Interpro_domain=.	dbNSFP_LRT_pred=.	dbNSFP_MetaLR_pred=.	dbNSFP_MetaSVM_pred=.	dbNSFP_MutationAssessor_pred=.	dbNSFP_MutationTaster_pred=.	dbNSFP_PROVEAN_pred=.	dbNSFP_Polyphen2_HDIV_pred=.	dbNSFP_Polyphen2_HVAR_pred=.	dbNSFP_SIFT_pred=.	dbNSFP_SiPhy_29way_pi=.	dbNSFP_UniSNP_ids=.	dbNSFP_Uniprot_acc=.	dbNSFP_Uniprot_id=.	dbNSFP_aapos_FATHMM=.	dbNSFP_aapos_SIFT=.	dbNSFP_cds_strand=.	dbNSFP_clinvar_rs=.	dbNSFP_clinvar_trait=.	dbNSFP_genename=.	dbNSFP_hg38_chr=.	dbNSFP_refcodon=.	GT:AD:DP:GQ:PL
2	148540221	2:148540221_T/C	T	C	350.91	PASS	AC=1	AF=0.056	AN=18	BaseQRankSum=2.42	ClippingRankSum=-0.97	DP=268	FS=0	MLEAC=1	MLEAF=0.056	MQ=60	MQRankSum=0.805	QD=11.32	ReadPosRankSum=1.51	SOR=0.502	dbNSFP_Ancestral_allele=.	dbNSFP_COSMIC_ID=.	dbNSFP_Ensembl_geneid=.	dbNSFP_Ensembl_transcriptid=.	dbNSFP_FATHMM_pred=.	dbNSFP_Interpro_domain=.	dbNSFP_LRT_pred=.	dbNSFP_MetaLR_pred=.	dbNSFP_MetaSVM_pred=.	dbNSFP_MutationAssessor_pred=.	dbNSFP_MutationTaster_pred=.	dbNSFP_PROVEAN_pred=.	dbNSFP_Polyphen2_HDIV_pred=.	dbNSFP_Polyphen2_HVAR_pred=.	dbNSFP_SIFT_pred=.	dbNSFP_SiPhy_29way_pi=.	dbNSFP_UniSNP_ids=.	dbNSFP_Uniprot_acc=.	dbNSFP_Uniprot_id=.	dbNSFP_aapos_FATHMM=.	dbNSFP_aapos_SIFT=.	dbNSFP_cds_strand=.	dbNSFP_clinvar_rs=.	dbNSFP_clinvar_trait=.	dbNSFP_genename=.	dbNSFP_hg38_chr=.	dbNSFP_refcodon=.	GT:AD:DP:GQ:PL	0/0:40,0:40:99:0,103,1575
2	152188178	2:152188178_T/C	T	C	298.91	PASS	AC=1	AF=0.056	AN=18	BaseQRankSum=0.775	ClippingRankSum=0.06	DP=286	FS=1.706	MLEAC=1	MLEAF=0.056	MQ=60	MQRankSum=0.358	QD=12.45	ReadPosRankSum=0.775	SOR=0.658	dbNSFP_Ancestral_allele=.	dbNSFP_COSMIC_ID=.	dbNSFP_Ensembl_geneid=.	dbNSFP_Ensembl_transcriptid=.	dbNSFP_FATHMM_pred=.	dbNSFP_Interpro_domain=.	dbNSFP_LRT_pred=.	dbNSFP_MetaLR_pred=.	dbNSFP_MetaSVM_pred=.	dbNSFP_MutationAssessor_pred=.	dbNSFP_MutationTaster_pred=.	dbNSFP_PROVEAN_pred=.	dbNSFP_Polyphen2_HDIV_pred=.	dbNSFP_Polyphen2_HVAR_pred=.	dbNSFP_SIFT_pred=.	dbNSFP_SiPhy_29way_pi=.	dbNSFP_UniSNP_ids=.	dbNSFP_Uniprot_acc=.	dbNSFP_Uniprot_id=.	dbNSFP_aapos_FATHMM=.	dbNSFP_aapos_SIFT=.	dbNSFP_cds_strand=.	dbNSFP_clinvar_rs=.	dbNSFP_clinvar_trait=.	dbNSFP_genename=.	dbNSFP_hg38_chr=.	dbNSFP_refcodon=.	GT:AD:DP:GQ:PL	0/0:36,0:36:99:0,102,1530
2	157486637	2:157486637_C/T	C	T	344.91	PASS	AC=1	AF=0.056	AN=18	BaseQRankSum=0.592	ClippingRankSum=-0.248	DP=321	FS=0	MLEAC=1	MLEAF=0.056	MQ=60	MQRankSum=0.057	QD=10.45	ReadPosRankSum=-1.89	SOR=0.859	dbNSFP_Ancestral_allele=.	dbNSFP_COSMIC_ID=.	dbNSFP_Ensembl_geneid=.	dbNSFP_Ensembl_transcriptid=.	dbNSFP_FATHMM_pred=.	dbNSFP_Interpro_domain=.	dbNSFP_LRT_pred=.	dbNSFP_MetaLR_pred=.	dbNSFP_MetaSVM_pred=.	dbNSFP_MutationAssessor_pred=.	dbNSFP_MutationTaster_pred=.	dbNSFP_PROVEAN_pred=.	dbNSFP_Polyphen2_HDIV_pred=.	dbNSFP_Polyphen2_HVAR_pred=.	dbNSFP_SIFT_pred=.	dbNSFP_SiPhy_29way_pi=.	dbNSFP_UniSNP_ids=.	dbNSFP_Uniprot_acc=.	dbNSFP_Uniprot_id=.	dbNSFP_aapos_FATHMM=.	dbNSFP_aapos_SIFT=.	dbNSFP_cds_strand=.	dbNSFP_clinvar_rs=.	dbNSFP_clinvar_trait=.	dbNSFP_genename=.	dbNSFP_hg38_chr=.	dbNSFP_refcodon=.	GT:AD:DP:GQ:PL	0/0:38,0:38:99:0,102,1530
2	158206730	2:158206730_C/T	C	T	394.91	PASS	AC=1	AF=0.056	AN=18	BaseQRankSum=1.68	ClippingRankSum=-0.304	DP=305	FS=0	MLEAC=1	MLEAF=0.056	MQ=60	MQRankSum=0.912	QD=9.18	ReadPosRankSum=-0.04	SOR=0.719	dbNSFP_Ancestral_allele=.	dbNSFP_COSMIC_ID=.	dbNSFP_Ensembl_geneid=.	dbNSFP_Ensembl_transcriptid=.	dbNSFP_FATHMM_pred=.	dbNSFP_Interpro_domain=.	dbNSFP_LRT_pred=.	dbNSFP_MetaLR_pred=.	dbNSFP_MetaSVM_pred=.	dbNSFP_MutationAssessor_pred=.	dbNSFP_MutationTaster_pred=.	dbNSFP_PROVEAN_pred=.	dbNSFP_Polyphen2_HDIV_pred=.	dbNSFP_Polyphen2_HVAR_pred=.	dbNSFP_SIFT_pred=.	dbNSFP_SiPhy_29way_pi=.	dbNSFP_UniSNP_ids=.	dbNSFP_Uniprot_acc=.	dbNSFP_Uniprot_id=.	dbNSFP_aapos_FATHMM=.	dbNSFP_aapos_SIFT=.	dbNSFP_cds_strand=.	dbNSFP_clinvar_rs=.	dbNSFP_clinvar_trait=.	dbNSFP_genename=.	dbNSFP_hg38_chr=.	dbNSFP_refcodon=.	GT:AD:DP:GQ:PL	0/0:38,0:38:99:0,106,1620
2	158741864	2:158741864_C/G	C	G	290.91	PASS	AC=1	AF=0.056	AN=18	ANN=G|intron_variant|MODIFIER|UPP2|ENSG00000007001|transcript|ENST00000605860|protein_coding|1/9|c.-20+8624C>G||||||	BaseQRankSum=0.39	ClippingRankSum=0.298	DP=291	FS=6.972	MLEAC=1	MLEAF=0.056	MQ=60.37	MQRankSum=0.895	QD=10.03	ReadPosRankSum=-0.482	SOR=2.348	dbNSFP_Ancestral_allele=.	dbNSFP_COSMIC_ID=.	dbNSFP_Ensembl_geneid=.	dbNSFP_Ensembl_transcriptid=.	dbNSFP_FATHMM_pred=.	dbNSFP_Interpro_domain=.	dbNSFP_LRT_pred=.	dbNSFP_MetaLR_pred=.	dbNSFP_MetaSVM_pred=.	dbNSFP_MutationAssessor_pred=.	dbNSFP_MutationTaster_pred=.	dbNSFP_PROVEAN_pred=.	dbNSFP_Polyphen2_HDIV_pred=.	dbNSFP_Polyphen2_HVAR_pred=.	dbNSFP_SIFT_pred=.	dbNSFP_SiPhy_29way_pi=.	dbNSFP_UniSNP_ids=.	dbNSFP_Uniprot_acc=.	dbNSFP_Uniprot_id=.	dbNSFP_aapos_FATHMM=.	dbNSFP_aapos_SIFT=.	dbNSFP_cds_strand=.	dbNSFP_clinvar_rs=.	dbNSFP_clinvar_trait=.	dbNSFP_genename=.	dbNSFP_hg38_chr=.	dbNSFP_refcodon=.	GT:AD:DP:GQ:PL
2	163249783	2:163249783_T/A	T	A	421.91	PASS	AC=1	AF=0.056	AN=18	ANN=A|sequence_feature|LOW|KCNH7|ENSG00000184611|topological_domain:Cytoplasmic|ENST00000332142|protein_coding||c.2710+1116A>T||||||,A|intron_variant|MODIFIER|KCNH7|ENSG00000184611|transcript|ENST00000332142|protein_coding|12/15|c.2710+1116A>T||||||	BaseQRankSum=0.153	ClippingRankSum=-0.077	DP=304	FS=5.523	MLEAC=1	MLEAF=0.056	MQ=60	MQRankSum=2.23	QD=13.18	ReadPosRankSum=-0.691	SOR=0.966	dbNSFP_Ancestral_allele=.	dbNSFP_COSMIC_ID=.	dbNSFP_Ensembl_geneid=.	dbNSFP_Ensembl_transcriptid=.	dbNSFP_FATHMM_pred=.	dbNSFP_Interpro_domain=.	dbNSFP_LRT_pred=.	dbNSFP_MetaLR_pred=.	dbNSFP_MetaSVM_pred=.	dbNSFP_MutationAssessor_pred=.	dbNSFP_MutationTaster_pred=.	dbNSFP_PROVEAN_pred=.	dbNSFP_Polyphen2_HDIV_pred=.	dbNSFP_Polyphen2_HVAR_pred=.	dbNSFP_SIFT_pred=.	dbNSFP_SiPhy_29way_pi=.	dbNSFP_UniSNP_ids=.	dbNSFP_Uniprot_acc=.	dbNSFP_Uniprot_id=.	dbNSFP_aapos_FATHMM=.	dbNSFP_aapos_SIFT=.	dbNSFP_cds_strand=.	dbNSFP_clinvar_rs=.	dbNSFP_clinvar_trait=.	dbNSFP_genename=.	dbNSFP_hg38_chr=.	dbNSFP_refcodon=.	GT:AD:DP:GQ:PL
2	163783761	2:163783761_A/G	A	G	385.91	PASS	AC=1	AF=0.056	AN=18	BaseQRankSum=0.755	ClippingRankSum=-0.386	DP=298	FS=3.018	MLEAC=1	MLEAF=0.056	MQ=60	MQRankSum=-0.621	QD=10.72	ReadPosRankSum=0.721	SOR=0.33	dbNSFP_Ancestral_allele=.	dbNSFP_COSMIC_ID=.	dbNSFP_Ensembl_geneid=.	dbNSFP_Ensembl_transcriptid=.	dbNSFP_FATHMM_pred=.	dbNSFP_Interpro_domain=.	dbNSFP_LRT_pred=.	dbNSFP_MetaLR_pred=.	dbNSFP_MetaSVM_pred=.	dbNSFP_MutationAssessor_pred=.	dbNSFP_MutationTaster_pred=.	dbNSFP_PROVEAN_pred=.	dbNSFP_Polyphen2_HDIV_pred=.	dbNSFP_Polyphen2_HVAR_pred=.	dbNSFP_SIFT_pred=.	dbNSFP_SiPhy_29way_pi=.	dbNSFP_UniSNP_ids=.	dbNSFP_Uniprot_acc=.	dbNSFP_Uniprot_id=.	dbNSFP_aapos_FATHMM=.	dbNSFP_aapos_SIFT=.	dbNSFP_cds_strand=.	dbNSFP_clinvar_rs=.	dbNSFP_clinvar_trait=.	dbNSFP_genename=.	dbNSFP_hg38_chr=.	dbNSFP_refcodon=.	GT:AD:DP:GQ:PL	0/0:29,0:29:84:0,84,1260
2	164239104	2:164239104_C/A	C	A	385.91	PASS	AC=1	AF=0.056	AN=18	BaseQRankSum=-0.109	ClippingRankSum=-0.653	DP=316	FS=4.77	MLEAC=1	MLEAF=0.056	MQ=60	MQRankSum=-0.979	QD=9.19	ReadPosRankSum=1.33	SOR=1.508	dbNSFP_Ancestral_allele=.	dbNSFP_COSMIC_ID=.	dbNSFP_Ensembl_geneid=.	dbNSFP_Ensembl_transcriptid=.	dbNSFP_FATHMM_pred=.	dbNSFP_Interpro_domain=.	dbNSFP_LRT_pred=.	dbNSFP_MetaLR_pred=.	dbNSFP_MetaSVM_pred=.	dbNSFP_MutationAssessor_pred=.	dbNSFP_MutationTaster_pred=.	dbNSFP_PROVEAN_pred=.	dbNSFP_Polyphen2_HDIV_pred=.	dbNSFP_Polyphen2_HVAR_pred=.	dbNSFP_SIFT_pred=.	dbNSFP_SiPhy_29way_pi=.	dbNSFP_UniSNP_ids=.	dbNSFP_Uniprot_acc=.	dbNSFP_Uniprot_id=.	dbNSFP_aapos_FATHMM=.	dbNSFP_aapos_SIFT=.	dbNSFP_cds_strand=.	dbNSFP_clinvar_rs=.	dbNSFP_clinvar_trait=.	dbNSFP_genename=.	dbNSFP_hg38_chr=.	dbNSFP_refcodon=.	GT:AD:DP:GQ:PL	0/0:36,0:36:99:0,99,1485
2	173230886	2:173230886_A/G	A	G	355.91	PASS	AC=1	AF=0.056	AN=18	BaseQRankSum=-2.943	ClippingRankSum=0.016	DP=277	FS=1.341	MLEAC=1	MLEAF=0.056	MQ=60	MQRankSum=0.493	QD=9.62	ReadPosRankSum=0.557	SOR=0.941	dbNSFP_Ancestral_allele=.	dbNSFP_COSMIC_ID=.	dbNSFP_Ensembl_geneid=.	dbNSFP_Ensembl_transcriptid=.	dbNSFP_FATHMM_pred=.	dbNSFP_Interpro_domain=.	dbNSFP_LRT_pred=.	dbNSFP_MetaLR_pred=.	dbNSFP_MetaSVM_pred=.	dbNSFP_MutationAssessor_pred=.	dbNSFP_MutationTaster_pred=.	dbNSFP_PROVEAN_pred=.	dbNSFP_Polyphen2_HDIV_pred=.	dbNSFP_Polyphen2_HVAR_pred=.	dbNSFP_SIFT_pred=.	dbNSFP_SiPhy_29way_pi=.	dbNSFP_UniSNP_ids=.	dbNSFP_Uniprot_acc=.	dbNSFP_Uniprot_id=.	dbNSFP_aapos_FATHMM=.	dbNSFP_aapos_SIFT=.	dbNSFP_cds_strand=.	dbNSFP_clinvar_rs=.	dbNSFP_clinvar_trait=.	dbNSFP_genename=.	dbNSFP_hg38_chr=.	dbNSFP_refcodon=.	GT:AD:DP:GQ:PL	0/0:36,0:36:99:0,102,1530
2	175663503	2:175663503_T/C	T	C	680.91	PASS	AC=1	AF=0.056	AN=18	BaseQRankSum=0.879	ClippingRankSum=-0.495	DP=349	FS=4.322	MLEAC=1	MLEAF=0.056	MQ=60	MQRankSum=-0.697	QD=13.9	ReadPosRankSum=1.18	SOR=0.27	dbNSFP_Ancestral_allele=.	dbNSFP_COSMIC_ID=.	dbNSFP_Ensembl_geneid=.	dbNSFP_Ensembl_transcriptid=.	dbNSFP_FATHMM_pred=.	dbNSFP_Interpro_domain=.	dbNSFP_LRT_pred=.	dbNSFP_MetaLR_pred=.	dbNSFP_MetaSVM_pred=.	dbNSFP_MutationAssessor_pred=.	dbNSFP_MutationTaster_pred=.	dbNSFP_PROVEAN_pred=.	dbNSFP_Polyphen2_HDIV_pred=.	dbNSFP_Polyphen2_HVAR_pred=.	dbNSFP_SIFT_pred=.	dbNSFP_SiPhy_29way_pi=.	dbNSFP_UniSNP_ids=.	dbNSFP_Uniprot_acc=.	dbNSFP_Uniprot_id=.	dbNSFP_aapos_FATHMM=.	dbNSFP_aapos_SIFT=.	dbNSFP_cds_strand=.	dbNSFP_clinvar_rs=.	dbNSFP_clinvar_trait=.	dbNSFP_genename=.	dbNSFP_hg38_chr=.	dbNSFP_refcodon=.	GT:AD:DP:GQ:PL	0/0:38,0:38:99:0,102,1620
2	181487003	2:181487003_G/T	G	T	368.91	PASS	AC=1	AF=0.056	AN=18	ANN=T|intron_variant|MODIFIER|AC009478.1|ENSG00000225258|transcript|ENST00000429816|lincRNA|1/3|n.226-19805C>A||||||	BaseQRankSum=0.801	ClippingRankSum=-0.016	DP=271	FS=0	MLEAC=1	MLEAF=0.056	MQ=60	MQRankSum=0.141	QD=9.71	ReadPosRankSum=2.62	SOR=0.693	dbNSFP_Ancestral_allele=.	dbNSFP_COSMIC_ID=.	dbNSFP_Ensembl_geneid=.	dbNSFP_Ensembl_transcriptid=.	dbNSFP_FATHMM_pred=.	dbNSFP_Interpro_domain=.	dbNSFP_LRT_pred=.	dbNSFP_MetaLR_pred=.	dbNSFP_MetaSVM_pred=.	dbNSFP_MutationAssessor_pred=.	dbNSFP_MutationTaster_pred=.	dbNSFP_PROVEAN_pred=.	dbNSFP_Polyphen2_HDIV_pred=.	dbNSFP_Polyphen2_HVAR_pred=.	dbNSFP_SIFT_pred=.	dbNSFP_SiPhy_29way_pi=.	dbNSFP_UniSNP_ids=.	dbNSFP_Uniprot_acc=.	dbNSFP_Uniprot_id=.	dbNSFP_aapos_FATHMM=.	dbNSFP_aapos_SIFT=.	dbNSFP_cds_strand=.	dbNSFP_clinvar_rs=.	dbNSFP_clinvar_trait=.	dbNSFP_genename=.	dbNSFP_hg38_chr=.	dbNSFP_refcodon=.	GT:AD:DP:GQ:PL
2	184495841	2:184495841_A/G	A	G	374.91	PASS	AC=1	AF=0.056	AN=18	BaseQRankSum=0.436	ClippingRankSum=-0.436	DP=312	FS=2.929	MLEAC=1	MLEAF=0.056	MQ=60	MQRankSum=-0.145	QD=8.72	ReadPosRankSum=1.42	SOR=0.573	dbNSFP_Ancestral_allele=.	dbNSFP_COSMIC_ID=.	dbNSFP_Ensembl_geneid=.	dbNSFP_Ensembl_transcriptid=.	dbNSFP_FATHMM_pred=.	dbNSFP_Interpro_domain=.	dbNSFP_LRT_pred=.	dbNSFP_MetaLR_pred=.	dbNSFP_MetaSVM_pred=.	dbNSFP_MutationAssessor_pred=.	dbNSFP_MutationTaster_pred=.	dbNSFP_PROVEAN_pred=.	dbNSFP_Polyphen2_HDIV_pred=.	dbNSFP_Polyphen2_HVAR_pred=.	dbNSFP_SIFT_pred=.	dbNSFP_SiPhy_29way_pi=.	dbNSFP_UniSNP_ids=.	dbNSFP_Uniprot_acc=.	dbNSFP_Uniprot_id=.	dbNSFP_aapos_FATHMM=.	dbNSFP_aapos_SIFT=.	dbNSFP_cds_strand=.	dbNSFP_clinvar_rs=.	dbNSFP_clinvar_trait=.	dbNSFP_genename=.	dbNSFP_hg38_chr=.	dbNSFP_refcodon=.	GT:AD:DP:GQ:PL	0/0:39,0:39:99:0,102,1620
2	189753406	2:189753406_G/T	G	T	312.07	PASS	AC=1	AF=0.056	AN=18	BaseQRankSum=0.264	ClippingRankSum=-0.061	DP=256	FS=1.657	MLEAC=1	MLEAF=0.056	MQ=60	MQRankSum=0.752	QD=9.75	ReadPosRankSum=0.752	SOR=0.287	dbNSFP_Ancestral_allele=.	dbNSFP_COSMIC_ID=.	dbNSFP_Ensembl_geneid=.	dbNSFP_Ensembl_transcriptid=.	dbNSFP_FATHMM_pred=.	dbNSFP_Interpro_domain=.	dbNSFP_LRT_pred=.	dbNSFP_MetaLR_pred=.	dbNSFP_MetaSVM_pred=.	dbNSFP_MutationAssessor_pred=.	dbNSFP_MutationTaster_pred=.	dbNSFP_PROVEAN_pred=.	dbNSFP_Polyphen2_HDIV_pred=.	dbNSFP_Polyphen2_HVAR_pred=.	dbNSFP_SIFT_pred=.	dbNSFP_SiPhy_29way_pi=.	dbNSFP_UniSNP_ids=.	dbNSFP_Uniprot_acc=.	dbNSFP_Uniprot_id=.	dbNSFP_aapos_FATHMM=.	dbNSFP_aapos_SIFT=.	dbNSFP_cds_strand=.	dbNSFP_clinvar_rs=.	dbNSFP_clinvar_trait=.	dbNSFP_genename=.	dbNSFP_hg38_chr=.	dbNSFP_refcodon=.	GT:AD:DP:GQ:PL	0/0:27,0:27:72:0,72,1080
2	190606939	2:190606939_G/A	G	A	250.91	PASS	AC=1	AF=0.056	AN=18	ANN=A|intron_variant|MODIFIER|ANKAR|ENSG00000151687|transcript|ENST00000313581|protein_coding|19/21|c.3810+762G>A||||||,A|intron_variant|MODIFIER|ANKAR|ENSG00000151687|transcript|ENST00000441800|nonsense_mediated_decay|16/18|n.*337+762G>A||||||,A|intron_variant|MODIFIER|ANKAR|ENSG00000151687|transcript|ENST00000433782|nonsense_mediated_decay|18/19|n.*337+762G>A||||||,A|intron_variant|MODIFIER|ANK…	BaseQRankSum=1.08	ClippingRankSum=-0.845	DP=273	FS=3.862	MLEAC=1	MLEAF=0.056	MQ=60	MQRankSum=-0.612	QD=10.04	ReadPosRankSum=0.437	SOR=1.022	dbNSFP_Ancestral_allele=.	dbNSFP_COSMIC_ID=.	dbNSFP_Ensembl_geneid=.	dbNSFP_Ensembl_transcriptid=.	dbNSFP_FATHMM_pred=.	dbNSFP_Interpro_domain=.	dbNSFP_LRT_pred=.	dbNSFP_MetaLR_pred=.	dbNSFP_MetaSVM_pred=.	dbNSFP_MutationAssessor_pred=.	dbNSFP_MutationTaster_pred=.	dbNSFP_PROVEAN_pred=.	dbNSFP_Polyphen2_HDIV_pred=.	dbNSFP_Polyphen2_HVAR_pred=.	dbNSFP_SIFT_pred=.	dbNSFP_SiPhy_29way_pi=.	dbNSFP_UniSNP_ids=.	dbNSFP_Uniprot_acc=.	dbNSFP_Uniprot_id=.	dbNSFP_aapos_FATHMM=.	dbNSFP_aapos_SIFT=.	dbNSFP_cds_strand=.	dbNSFP_clinvar_rs=.	dbNSFP_clinvar_trait=.	dbNSFP_genename=.	dbNSFP_hg38_chr=.	dbNSFP_refcodon=.	GT:AD:DP:GQ:PL
2	195274779	2:195274779_A/T	A	T	198.91	PASS	AC=1	AF=0.056	AN=18	ANN=T|intron_variant|MODIFIER|AC018799.1|ENSG00000225539|transcript|ENST00000419786|lincRNA|4/5|n.524-6141A>T||||||	BaseQRankSum=0.568	ClippingRankSum=-1.637	DP=264	FS=3.925	MLEAC=1	MLEAF=0.056	MQ=60	MQRankSum=1.44	QD=8.65	ReadPosRankSum=-0.301	SOR=1.609	dbNSFP_Ancestral_allele=.	dbNSFP_COSMIC_ID=.	dbNSFP_Ensembl_geneid=.	dbNSFP_Ensembl_transcriptid=.	dbNSFP_FATHMM_pred=.	dbNSFP_Interpro_domain=.	dbNSFP_LRT_pred=.	dbNSFP_MetaLR_pred=.	dbNSFP_MetaSVM_pred=.	dbNSFP_MutationAssessor_pred=.	dbNSFP_MutationTaster_pred=.	dbNSFP_PROVEAN_pred=.	dbNSFP_Polyphen2_HDIV_pred=.	dbNSFP_Polyphen2_HVAR_pred=.	dbNSFP_SIFT_pred=.	dbNSFP_SiPhy_29way_pi=.	dbNSFP_UniSNP_ids=.	dbNSFP_Uniprot_acc=.	dbNSFP_Uniprot_id=.	dbNSFP_aapos_FATHMM=.	dbNSFP_aapos_SIFT=.	dbNSFP_cds_strand=.	dbNSFP_clinvar_rs=.	dbNSFP_clinvar_trait=.	dbNSFP_genename=.	dbNSFP_hg38_chr=.	dbNSFP_refcodon=.	GT:AD:DP:GQ:PL
2	195604376	2:195604376_G/A	G	A	434.91	PASS	AC=1	AF=0.056	AN=18	ANN=A|intron_variant|MODIFIER|AC006196.1|ENSG00000230173|transcript|ENST00000447194|lincRNA|2/3|n.411+3326G>A||||||	BaseQRankSum=0.691	ClippingRankSum=1.34	DP=280	FS=0	MLEAC=1	MLEAF=0.056	MQ=60	MQRankSum=0.153	QD=13.59	ReadPosRankSum=0.806	SOR=0.616	dbNSFP_Ancestral_allele=.	dbNSFP_COSMIC_ID=.	dbNSFP_Ensembl_geneid=.	dbNSFP_Ensembl_transcriptid=.	dbNSFP_FATHMM_pred=.	dbNSFP_Interpro_domain=.	dbNSFP_LRT_pred=.	dbNSFP_MetaLR_pred=.	dbNSFP_MetaSVM_pred=.	dbNSFP_MutationAssessor_pred=.	dbNSFP_MutationTaster_pred=.	dbNSFP_PROVEAN_pred=.	dbNSFP_Polyphen2_HDIV_pred=.	dbNSFP_Polyphen2_HVAR_pred=.	dbNSFP_SIFT_pred=.	dbNSFP_SiPhy_29way_pi=.	dbNSFP_UniSNP_ids=.	dbNSFP_Uniprot_acc=.	dbNSFP_Uniprot_id=.	dbNSFP_aapos_FATHMM=.	dbNSFP_aapos_SIFT=.	dbNSFP_cds_strand=.	dbNSFP_clinvar_rs=.	dbNSFP_clinvar_trait=.	dbNSFP_genename=.	dbNSFP_hg38_chr=.	dbNSFP_refcodon=.	GT:AD:DP:GQ:PL
2	200151404	2:200151404_C/A	C	A	774.62	PASS	AC=2	AF=0.111	AN=18	ANN=A|intron_variant|MODIFIER|SATB2|ENSG00000119042|transcript|ENST00000260926|protein_coding|11/11|c.1741-14009G>T||||||,A|intron_variant|MODIFIER|SATB2|ENSG00000119042|transcript|ENST00000417098|protein_coding|10/10|c.1741-14009G>T||||||,A|intron_variant|MODIFIER|SATB2|ENSG00000119042|transcript|ENST00000443023|protein_coding|9/9|c.1564-14009G>T||||||,A|intron_variant|MODIFIER|SATB2|ENSG0000011…	BaseQRankSum=1.19	ClippingRankSum=0.145	DP=272	FS=1.056	MLEAC=2	MLEAF=0.111	MQ=60	MQRankSum=1.65	QD=14.34	ReadPosRankSum=-0.127	SOR=0.859	dbNSFP_Ancestral_allele=.	dbNSFP_COSMIC_ID=.	dbNSFP_Ensembl_geneid=.	dbNSFP_Ensembl_transcriptid=.	dbNSFP_FATHMM_pred=.	dbNSFP_Interpro_domain=.	dbNSFP_LRT_pred=.	dbNSFP_MetaLR_pred=.	dbNSFP_MetaSVM_pred=.	dbNSFP_MutationAssessor_pred=.	dbNSFP_MutationTaster_pred=.	dbNSFP_PROVEAN_pred=.	dbNSFP_Polyphen2_HDIV_pred=.	dbNSFP_Polyphen2_HVAR_pred=.	dbNSFP_SIFT_pred=.	dbNSFP_SiPhy_29way_pi=.	dbNSFP_UniSNP_ids=.	dbNSFP_Uniprot_acc=.	dbNSFP_Uniprot_id=.	dbNSFP_aapos_FATHMM=.	dbNSFP_aapos_SIFT=.	dbNSFP_cds_strand=.	dbNSFP_clinvar_rs=.	dbNSFP_clinvar_trait=.	dbNSFP_genename=.	dbNSFP_hg38_chr=.	dbNSFP_refcodon=.	GT:AD:DP:GQ:PGT:PID:PL
2	208244021	2:208244021_C/A	C	A	519.91	PASS	AC=1	AF=0.056	AN=18	ANN=A|intron_variant|MODIFIER|AC007879.5|ENSG00000223725|transcript|ENST00000418850|antisense|4/5|n.400+38304G>T||||||,A|intron_variant|MODIFIER|AC007879.5|ENSG00000223725|transcript|ENST00000412387|antisense|3/4|n.261-46602G>T||||||	BaseQRankSum=0.741	ClippingRankSum=0.09	DP=326	FS=5.281	MLEAC=1	MLEAF=0.056	MQ=60	MQRankSum=0.38	QD=15.75	ReadPosRankSum=0.163	SOR=1.394	dbNSFP_Ancestral_allele=.	dbNSFP_COSMIC_ID=.	dbNSFP_Ensembl_geneid=.	dbNSFP_Ensembl_transcriptid=.	dbNSFP_FATHMM_pred=.	dbNSFP_Interpro_domain=.	dbNSFP_LRT_pred=.	dbNSFP_MetaLR_pred=.	dbNSFP_MetaSVM_pred=.	dbNSFP_MutationAssessor_pred=.	dbNSFP_MutationTaster_pred=.	dbNSFP_PROVEAN_pred=.	dbNSFP_Polyphen2_HDIV_pred=.	dbNSFP_Polyphen2_HVAR_pred=.	dbNSFP_SIFT_pred=.	dbNSFP_SiPhy_29way_pi=.	dbNSFP_UniSNP_ids=.	dbNSFP_Uniprot_acc=.	dbNSFP_Uniprot_id=.	dbNSFP_aapos_FATHMM=.	dbNSFP_aapos_SIFT=.	dbNSFP_cds_strand=.	dbNSFP_clinvar_rs=.	dbNSFP_clinvar_trait=.	dbNSFP_genename=.	dbNSFP_hg38_chr=.	dbNSFP_refcodon=.	GT:AD:DP:GQ:PL
2	213756518	2:213756518_T/C	T	C	415.91	PASS	AC=1	AF=0.056	AN=18	ANN=C|intron_variant|MODIFIER|AC079610.1|ENSG00000273118|transcript|ENST00000415387|sense_overlapping|4/4|n.381+891A>G||||||	BaseQRankSum=0.599	ClippingRankSum=0.054	DP=314	FS=0	MLEAC=1	MLEAF=0.056	MQ=60	MQRankSum=-1.714	QD=9.9	ReadPosRankSum=0.408	SOR=0.519	dbNSFP_Ancestral_allele=.	dbNSFP_COSMIC_ID=.	dbNSFP_Ensembl_geneid=.	dbNSFP_Ensembl_transcriptid=.	dbNSFP_FATHMM_pred=.	dbNSFP_Interpro_domain=.	dbNSFP_LRT_pred=.	dbNSFP_MetaLR_pred=.	dbNSFP_MetaSVM_pred=.	dbNSFP_MutationAssessor_pred=.	dbNSFP_MutationTaster_pred=.	dbNSFP_PROVEAN_pred=.	dbNSFP_Polyphen2_HDIV_pred=.	dbNSFP_Polyphen2_HVAR_pred=.	dbNSFP_SIFT_pred=.	dbNSFP_SiPhy_29way_pi=.	dbNSFP_UniSNP_ids=.	dbNSFP_Uniprot_acc=.	dbNSFP_Uniprot_id=.	dbNSFP_aapos_FATHMM=.	dbNSFP_aapos_SIFT=.	dbNSFP_cds_strand=.	dbNSFP_clinvar_rs=.	dbNSFP_clinvar_trait=.	dbNSFP_genename=.	dbNSFP_hg38_chr=.	dbNSFP_refcodon=.	GT:AD:DP:GQ:PL
2	214993619	2:214993619_C/A	C	A	435.91	PASS	AC=1	AF=0.056	AN=18	ANN=A|sequence_feature|LOW|SPAG16|ENSG00000144451|repeat:WD_5|ENST00000331683|protein_coding||c.1594-20245C>A||||||,A|intron_variant|MODIFIER|SPAG16|ENSG00000144451|transcript|ENST00000331683|protein_coding|14/15|c.1594-20245C>A||||||,A|intron_variant|MODIFIER|SPAG16|ENSG00000144451|transcript|ENST00000406979|nonsense_mediated_decay|16/17|n.*1595-20245C>A||||||,A|intron_variant|MODIFIER|SPAG16|EN…	BaseQRankSum=0.197	ClippingRankSum=-0.592	DP=268	FS=0	MLEAC=1	MLEAF=0.056	MQ=60	MQRankSum=0.066	QD=15.03	ReadPosRankSum=-1.601	SOR=0.836	dbNSFP_Ancestral_allele=.	dbNSFP_COSMIC_ID=.	dbNSFP_Ensembl_geneid=.	dbNSFP_Ensembl_transcriptid=.	dbNSFP_FATHMM_pred=.	dbNSFP_Interpro_domain=.	dbNSFP_LRT_pred=.	dbNSFP_MetaLR_pred=.	dbNSFP_MetaSVM_pred=.	dbNSFP_MutationAssessor_pred=.	dbNSFP_MutationTaster_pred=.	dbNSFP_PROVEAN_pred=.	dbNSFP_Polyphen2_HDIV_pred=.	dbNSFP_Polyphen2_HVAR_pred=.	dbNSFP_SIFT_pred=.	dbNSFP_SiPhy_29way_pi=.	dbNSFP_UniSNP_ids=.	dbNSFP_Uniprot_acc=.	dbNSFP_Uniprot_id=.	dbNSFP_aapos_FATHMM=.	dbNSFP_aapos_SIFT=.	dbNSFP_cds_strand=.	dbNSFP_clinvar_rs=.	dbNSFP_clinvar_trait=.	dbNSFP_genename=.	dbNSFP_hg38_chr=.	dbNSFP_refcodon=.	GT:AD:DP:GQ:PL
2	223102518	2:223102518_T/A	T	A	288.91	PASS	AC=1	AF=0.056	AN=18	ANN=A|intron_variant|MODIFIER|PAX3|ENSG00000135903|transcript|ENST00000392069|protein_coding|4/9|c.587-5516A>T||||||,A|intron_variant|MODIFIER|PAX3|ENSG00000135903|transcript|ENST00000344493|protein_coding|4/7|c.587-5516A>T||||||,A|intron_variant|MODIFIER|PAX3|ENSG00000135903|transcript|ENST00000350526|protein_coding|4/7|c.587-5516A>T||||||,A|intron_variant|MODIFIER|PAX3|ENSG00000135903|transcrip…	BaseQRankSum=-1.259	ClippingRankSum=0.088	DP=316	FS=0	MLEAC=1	MLEAF=0.056	MQ=60	MQRankSum=0.146	QD=12.04	ReadPosRankSum=0.849	SOR=0.473	dbNSFP_Ancestral_allele=.	dbNSFP_COSMIC_ID=.	dbNSFP_Ensembl_geneid=.	dbNSFP_Ensembl_transcriptid=.	dbNSFP_FATHMM_pred=.	dbNSFP_Interpro_domain=.	dbNSFP_LRT_pred=.	dbNSFP_MetaLR_pred=.	dbNSFP_MetaSVM_pred=.	dbNSFP_MutationAssessor_pred=.	dbNSFP_MutationTaster_pred=.	dbNSFP_PROVEAN_pred=.	dbNSFP_Polyphen2_HDIV_pred=.	dbNSFP_Polyphen2_HVAR_pred=.	dbNSFP_SIFT_pred=.	dbNSFP_SiPhy_29way_pi=.	dbNSFP_UniSNP_ids=.	dbNSFP_Uniprot_acc=.	dbNSFP_Uniprot_id=.	dbNSFP_aapos_FATHMM=.	dbNSFP_aapos_SIFT=.	dbNSFP_cds_strand=.	dbNSFP_clinvar_rs=.	dbNSFP_clinvar_trait=.	dbNSFP_genename=.	dbNSFP_hg38_chr=.	dbNSFP_refcodon=.	GT:AD:DP:GQ:PL
2	224662057	2:224662057_T/C	T	C	417.91	PASS	AC=1	AF=0.056	AN=18	ANN=C|intron_variant|MODIFIER|AP1S3|ENSG00000152056|transcript|ENST00000443700|protein_coding|1/4|c.4-19471A>G||||||,C|intron_variant|MODIFIER|AP1S3|ENSG00000152056|transcript|ENST00000415298|nonsense_mediated_decay|1/5|n.4-19471A>G||||||,C|intron_variant|MODIFIER|AP1S3|ENSG00000152056|transcript|ENST00000334271|nonsense_mediated_decay|1/3|n.4-19471A>G||||||,C|intron_variant|MODIFIER|AP1S3|ENSG00…	BaseQRankSum=2.48	ClippingRankSum=-0.289	DP=318	FS=1.326	MLEAC=1	MLEAF=0.056	MQ=60	MQRankSum=-0.953	QD=10.45	ReadPosRankSum=0.635	SOR=1.085	dbNSFP_Ancestral_allele=.	dbNSFP_COSMIC_ID=.	dbNSFP_Ensembl_geneid=.	dbNSFP_Ensembl_transcriptid=.	dbNSFP_FATHMM_pred=.	dbNSFP_Interpro_domain=.	dbNSFP_LRT_pred=.	dbNSFP_MetaLR_pred=.	dbNSFP_MetaSVM_pred=.	dbNSFP_MutationAssessor_pred=.	dbNSFP_MutationTaster_pred=.	dbNSFP_PROVEAN_pred=.	dbNSFP_Polyphen2_HDIV_pred=.	dbNSFP_Polyphen2_HVAR_pred=.	dbNSFP_SIFT_pred=.	dbNSFP_SiPhy_29way_pi=.	dbNSFP_UniSNP_ids=.	dbNSFP_Uniprot_acc=.	dbNSFP_Uniprot_id=.	dbNSFP_aapos_FATHMM=.	dbNSFP_aapos_SIFT=.	dbNSFP_cds_strand=.	dbNSFP_clinvar_rs=.	dbNSFP_clinvar_trait=.	dbNSFP_genename=.	dbNSFP_hg38_chr=.	dbNSFP_refcodon=.	GT:AD:DP:GQ:PL
2	224974851	2:224974851_C/A	C	A	204.91	PASS	AC=1	AF=0.056	AN=18	BaseQRankSum=1.04	ClippingRankSum=0.768	DP=292	FS=0	MLEAC=1	MLEAF=0.056	MQ=60	MQRankSum=-1.236	QD=8.91	ReadPosRankSum=-0.1	SOR=0.963	dbNSFP_Ancestral_allele=.	dbNSFP_COSMIC_ID=.	dbNSFP_Ensembl_geneid=.	dbNSFP_Ensembl_transcriptid=.	dbNSFP_FATHMM_pred=.	dbNSFP_Interpro_domain=.	dbNSFP_LRT_pred=.	dbNSFP_MetaLR_pred=.	dbNSFP_MetaSVM_pred=.	dbNSFP_MutationAssessor_pred=.	dbNSFP_MutationTaster_pred=.	dbNSFP_PROVEAN_pred=.	dbNSFP_Polyphen2_HDIV_pred=.	dbNSFP_Polyphen2_HVAR_pred=.	dbNSFP_SIFT_pred=.	dbNSFP_SiPhy_29way_pi=.	dbNSFP_UniSNP_ids=.	dbNSFP_Uniprot_acc=.	dbNSFP_Uniprot_id=.	dbNSFP_aapos_FATHMM=.	dbNSFP_aapos_SIFT=.	dbNSFP_cds_strand=.	dbNSFP_clinvar_rs=.	dbNSFP_clinvar_trait=.	dbNSFP_genename=.	dbNSFP_hg38_chr=.	dbNSFP_refcodon=.	GT:AD:DP:GQ:PL	0/0:35,0:35:99:0,99,1485
2	226962880	2:226962880_C/A	C	A	467.91	PASS	AC=1	AF=0.056	AN=18	BaseQRankSum=-0.717	ClippingRankSum=-0.395	DP=316	FS=0	MLEAC=1	MLEAF=0.056	MQ=60	MQRankSum=0.6	QD=12	ReadPosRankSum=0.512	SOR=0.886	dbNSFP_Ancestral_allele=.	dbNSFP_COSMIC_ID=.	dbNSFP_Ensembl_geneid=.	dbNSFP_Ensembl_transcriptid=.	dbNSFP_FATHMM_pred=.	dbNSFP_Interpro_domain=.	dbNSFP_LRT_pred=.	dbNSFP_MetaLR_pred=.	dbNSFP_MetaSVM_pred=.	dbNSFP_MutationAssessor_pred=.	dbNSFP_MutationTaster_pred=.	dbNSFP_PROVEAN_pred=.	dbNSFP_Polyphen2_HDIV_pred=.	dbNSFP_Polyphen2_HVAR_pred=.	dbNSFP_SIFT_pred=.	dbNSFP_SiPhy_29way_pi=.	dbNSFP_UniSNP_ids=.	dbNSFP_Uniprot_acc=.	dbNSFP_Uniprot_id=.	dbNSFP_aapos_FATHMM=.	dbNSFP_aapos_SIFT=.	dbNSFP_cds_strand=.	dbNSFP_clinvar_rs=.	dbNSFP_clinvar_trait=.	dbNSFP_genename=.	dbNSFP_hg38_chr=.	dbNSFP_refcodon=.	GT:AD:DP:GQ:PL	0/0:43,0:43:99:0,105,1800
2	230380660	2:230380660_T/C	T	C	347.91	PASS	AC=1	AF=0.056	AN=18	ANN=C|sequence_feature|LOW|DNER|ENSG00000187957|topological_domain:Extracellular|ENST00000341772|protein_coding||c.994-3008A>G||||||,C|sequence_feature|LOW|DNER|ENSG00000187957|domain:EGF-like_3|ENST00000341772|protein_coding||c.994-3008A>G||||||,C|sequence_feature|LOW|DNER|ENSG00000187957|disulfide_bond|ENST00000341772|protein_coding||c.994-3008A>G||||||,C|intron_variant|MODIFIER|DNER|ENSG000001…	BaseQRankSum=-0.253	ClippingRankSum=0.487	DP=292	FS=3.449	MLEAC=1	MLEAF=0.056	MQ=60	MQRankSum=0.136	QD=10.87	ReadPosRankSum=0.798	SOR=1.675	dbNSFP_Ancestral_allele=.	dbNSFP_COSMIC_ID=.	dbNSFP_Ensembl_geneid=.	dbNSFP_Ensembl_transcriptid=.	dbNSFP_FATHMM_pred=.	dbNSFP_Interpro_domain=.	dbNSFP_LRT_pred=.	dbNSFP_MetaLR_pred=.	dbNSFP_MetaSVM_pred=.	dbNSFP_MutationAssessor_pred=.	dbNSFP_MutationTaster_pred=.	dbNSFP_PROVEAN_pred=.	dbNSFP_Polyphen2_HDIV_pred=.	dbNSFP_Polyphen2_HVAR_pred=.	dbNSFP_SIFT_pred=.	dbNSFP_SiPhy_29way_pi=.	dbNSFP_UniSNP_ids=.	dbNSFP_Uniprot_acc=.	dbNSFP_Uniprot_id=.	dbNSFP_aapos_FATHMM=.	dbNSFP_aapos_SIFT=.	dbNSFP_cds_strand=.	dbNSFP_clinvar_rs=.	dbNSFP_clinvar_trait=.	dbNSFP_genename=.	dbNSFP_hg38_chr=.	dbNSFP_refcodon=.	GT:AD:DP:GQ:PL
2	230765134	2:230765134_C/A	C	A	476.91	PASS	AC=1	AF=0.056	AN=18	ANN=A|intron_variant|MODIFIER|TRIP12|ENSG00000153827|transcript|ENST00000389044|protein_coding|1/41|c.-49-20290G>T||||||,A|intron_variant|MODIFIER|TRIP12|ENSG00000153827|transcript|ENST00000283943|protein_coding|1/40|c.-49-20290G>T||||||,A|intron_variant|MODIFIER|TRIP12|ENSG00000153827|transcript|ENST00000389045|protein_coding|1/38|c.-49-20290G>T||||||,A|intron_variant|MODIFIER|TRIP12|ENSG0000015…	BaseQRankSum=1.77	ClippingRankSum=-0.673	DP=328	FS=1.234	MLEAC=1	MLEAF=0.056	MQ=60	MQRankSum=-0.057	QD=10.15	ReadPosRankSum=1.34	SOR=0.973	dbNSFP_Ancestral_allele=.	dbNSFP_COSMIC_ID=.	dbNSFP_Ensembl_geneid=.	dbNSFP_Ensembl_transcriptid=.	dbNSFP_FATHMM_pred=.	dbNSFP_Interpro_domain=.	dbNSFP_LRT_pred=.	dbNSFP_MetaLR_pred=.	dbNSFP_MetaSVM_pred=.	dbNSFP_MutationAssessor_pred=.	dbNSFP_MutationTaster_pred=.	dbNSFP_PROVEAN_pred=.	dbNSFP_Polyphen2_HDIV_pred=.	dbNSFP_Polyphen2_HVAR_pred=.	dbNSFP_SIFT_pred=.	dbNSFP_SiPhy_29way_pi=.	dbNSFP_UniSNP_ids=.	dbNSFP_Uniprot_acc=.	dbNSFP_Uniprot_id=.	dbNSFP_aapos_FATHMM=.	dbNSFP_aapos_SIFT=.	dbNSFP_cds_strand=.	dbNSFP_clinvar_rs=.	dbNSFP_clinvar_trait=.	dbNSFP_genename=.	dbNSFP_hg38_chr=.	dbNSFP_refcodon=.	GT:AD:DP:GQ:PL
2	235201417	2:235201417_A/G	A	G	433.91	PASS	AC=1	AF=0.056	AN=18	BaseQRankSum=0.358	ClippingRankSum=-0.358	DP=316	FS=7.847	MLEAC=1	MLEAF=0.056	MQ=60	MQRankSum=-0.358	QD=12.4	ReadPosRankSum=1.25	SOR=1.506	dbNSFP_Ancestral_allele=.	dbNSFP_COSMIC_ID=.	dbNSFP_Ensembl_geneid=.	dbNSFP_Ensembl_transcriptid=.	dbNSFP_FATHMM_pred=.	dbNSFP_Interpro_domain=.	dbNSFP_LRT_pred=.	dbNSFP_MetaLR_pred=.	dbNSFP_MetaSVM_pred=.	dbNSFP_MutationAssessor_pred=.	dbNSFP_MutationTaster_pred=.	dbNSFP_PROVEAN_pred=.	dbNSFP_Polyphen2_HDIV_pred=.	dbNSFP_Polyphen2_HVAR_pred=.	dbNSFP_SIFT_pred=.	dbNSFP_SiPhy_29way_pi=.	dbNSFP_UniSNP_ids=.	dbNSFP_Uniprot_acc=.	dbNSFP_Uniprot_id=.	dbNSFP_aapos_FATHMM=.	dbNSFP_aapos_SIFT=.	dbNSFP_cds_strand=.	dbNSFP_clinvar_rs=.	dbNSFP_clinvar_trait=.	dbNSFP_genename=.	dbNSFP_hg38_chr=.	dbNSFP_refcodon=.	GT:AD:DP:GQ:PL	0/0:36,0:36:99:0,101,1575
2	242525966	2:242525966_T/G	T	G	323.91	PASS	AC=1	AF=0.056	AN=18	ANN=G|sequence_feature|LOW|THAP4|ENSG00000176946|beta_strand|ENST00000407315|protein_coding||c.1615-1826A>C||||||,G|sequence_feature|LOW|THAP4|ENSG00000176946|beta_strand|ENST00000402136|protein_coding||c.379-1826A>C||||||,G|intron_variant|MODIFIER|THAP4|ENSG00000176946|transcript|ENST00000407315|protein_coding|5/5|c.1615-1826A>C||||||,G|intron_variant|MODIFIER|THAP4|ENSG00000176946|transcript|EN…	BaseQRankSum=-0.188	ClippingRankSum=0.612	DP=298	FS=8.641	MLEAC=1	MLEAF=0.056	MQ=60	MQRankSum=-1.176	QD=11.57	ReadPosRankSum=0.282	SOR=1.721	dbNSFP_Ancestral_allele=.	dbNSFP_COSMIC_ID=.	dbNSFP_Ensembl_geneid=.	dbNSFP_Ensembl_transcriptid=.	dbNSFP_FATHMM_pred=.	dbNSFP_Interpro_domain=.	dbNSFP_LRT_pred=.	dbNSFP_MetaLR_pred=.	dbNSFP_MetaSVM_pred=.	dbNSFP_MutationAssessor_pred=.	dbNSFP_MutationTaster_pred=.	dbNSFP_PROVEAN_pred=.	dbNSFP_Polyphen2_HDIV_pred=.	dbNSFP_Polyphen2_HVAR_pred=.	dbNSFP_SIFT_pred=.	dbNSFP_SiPhy_29way_pi=.	dbNSFP_UniSNP_ids=.	dbNSFP_Uniprot_acc=.	dbNSFP_Uniprot_id=.	dbNSFP_aapos_FATHMM=.	dbNSFP_aapos_SIFT=.	dbNSFP_cds_strand=.	dbNSFP_clinvar_rs=.	dbNSFP_clinvar_trait=.	dbNSFP_genename=.	dbNSFP_hg38_chr=.	dbNSFP_refcodon=.	GT:AD:DP:GQ:PL
3	8916276	3:8916276_G/A	G	A	342.91	PASS	AC=1	AF=0.056	AN=18	ANN=A|intron_variant|MODIFIER|RAD18|ENSG00000070950|transcript|ENST00000427329|protein_coding|3/3|c.293+15797C>T||||||WARNING_TRANSCRIPT_NO_START_CODON	BaseQRankSum=0.275	ClippingRankSum=-0.824	DP=294	FS=5.301	MLEAC=1	MLEAF=0.056	MQ=60	MQRankSum=-0.824	QD=9.53	ReadPosRankSum=1.96	SOR=1.68	dbNSFP_Ancestral_allele=.	dbNSFP_COSMIC_ID=.	dbNSFP_Ensembl_geneid=.	dbNSFP_Ensembl_transcriptid=.	dbNSFP_FATHMM_pred=.	dbNSFP_Interpro_domain=.	dbNSFP_LRT_pred=.	dbNSFP_MetaLR_pred=.	dbNSFP_MetaSVM_pred=.	dbNSFP_MutationAssessor_pred=.	dbNSFP_MutationTaster_pred=.	dbNSFP_PROVEAN_pred=.	dbNSFP_Polyphen2_HDIV_pred=.	dbNSFP_Polyphen2_HVAR_pred=.	dbNSFP_SIFT_pred=.	dbNSFP_SiPhy_29way_pi=.	dbNSFP_UniSNP_ids=.	dbNSFP_Uniprot_acc=.	dbNSFP_Uniprot_id=.	dbNSFP_aapos_FATHMM=.	dbNSFP_aapos_SIFT=.	dbNSFP_cds_strand=.	dbNSFP_clinvar_rs=.	dbNSFP_clinvar_trait=.	dbNSFP_genename=.	dbNSFP_hg38_chr=.	dbNSFP_refcodon=.	GT:AD:DP:GQ:PL
3	15248168	3:15248168_C/A	C	A	228.91	PASS	AC=1	AF=0.056	AN=18	ANN=A|intron_variant|MODIFIER|CAPN7|ENSG00000131375|transcript|ENST00000253693|protein_coding|1/20|c.102+64C>A||||||,A|intron_variant|MODIFIER|CAPN7|ENSG00000131375|transcript|ENST00000418994|nonsense_mediated_decay|1/3|n.102+64C>A||||||,A|intron_variant|MODIFIER|CAPN7|ENSG00000131375|transcript|ENST00000457023|nonsense_mediated_decay|1/3|n.102+64C>A||||||	BaseQRankSum=-0.129	ClippingRankSum=1.26	DP=300	FS=6.362	MLEAC=1	MLEAF=0.056	MQ=60	MQRankSum=-0.386	QD=8.48	ReadPosRankSum=-0.437	SOR=2.093	dbNSFP_Ancestral_allele=.	dbNSFP_COSMIC_ID=.	dbNSFP_Ensembl_geneid=.	dbNSFP_Ensembl_transcriptid=.	dbNSFP_FATHMM_pred=.	dbNSFP_Interpro_domain=.	dbNSFP_LRT_pred=.	dbNSFP_MetaLR_pred=.	dbNSFP_MetaSVM_pred=.	dbNSFP_MutationAssessor_pred=.	dbNSFP_MutationTaster_pred=.	dbNSFP_PROVEAN_pred=.	dbNSFP_Polyphen2_HDIV_pred=.	dbNSFP_Polyphen2_HVAR_pred=.	dbNSFP_SIFT_pred=.	dbNSFP_SiPhy_29way_pi=.	dbNSFP_UniSNP_ids=.	dbNSFP_Uniprot_acc=.	dbNSFP_Uniprot_id=.	dbNSFP_aapos_FATHMM=.	dbNSFP_aapos_SIFT=.	dbNSFP_cds_strand=.	dbNSFP_clinvar_rs=.	dbNSFP_clinvar_trait=.	dbNSFP_genename=.	dbNSFP_hg38_chr=.	dbNSFP_refcodon=.	GT:AD:DP:GQ:PL
3	16641223	3:16641223_G/T	G	T	356.91	PASS	AC=1	AF=0.056	AN=18	ANN=T|intron_variant|MODIFIER|DAZL|ENSG00000092345|transcript|ENST00000250863|protein_coding|1/10|c.64-1118C>A||||||,T|intron_variant|MODIFIER|DAZL|ENSG00000092345|transcript|ENST00000399444|protein_coding|1/10|c.4-1118C>A||||||,T|intron_variant|MODIFIER|DAZL|ENSG00000092345|transcript|ENST00000454457|protein_coding|2/6|c.118-1118C>A||||||WARNING_TRANSCRIPT_NO_STOP_CODON	BaseQRankSum=0.145	ClippingRankSum=-0.805	DP=339	FS=1.451	MLEAC=1	MLEAF=0.056	MQ=60	MQRankSum=-0.475	QD=11.51	ReadPosRankSum=0.268	SOR=0.721	dbNSFP_Ancestral_allele=.	dbNSFP_COSMIC_ID=.	dbNSFP_Ensembl_geneid=.	dbNSFP_Ensembl_transcriptid=.	dbNSFP_FATHMM_pred=.	dbNSFP_Interpro_domain=.	dbNSFP_LRT_pred=.	dbNSFP_MetaLR_pred=.	dbNSFP_MetaSVM_pred=.	dbNSFP_MutationAssessor_pred=.	dbNSFP_MutationTaster_pred=.	dbNSFP_PROVEAN_pred=.	dbNSFP_Polyphen2_HDIV_pred=.	dbNSFP_Polyphen2_HVAR_pred=.	dbNSFP_SIFT_pred=.	dbNSFP_SiPhy_29way_pi=.	dbNSFP_UniSNP_ids=.	dbNSFP_Uniprot_acc=.	dbNSFP_Uniprot_id=.	dbNSFP_aapos_FATHMM=.	dbNSFP_aapos_SIFT=.	dbNSFP_cds_strand=.	dbNSFP_clinvar_rs=.	dbNSFP_clinvar_trait=.	dbNSFP_genename=.	dbNSFP_hg38_chr=.	dbNSFP_refcodon=.	GT:AD:DP:GQ:PL
3	29048086	3:29048086_A/G	A	G	271.91	PASS	AC=1	AF=0.056	AN=18	BaseQRankSum=1.13	ClippingRankSum=0.148	DP=286	FS=9.436	MLEAC=1	MLEAF=0.056	MQ=60	MQRankSum=-0.148	QD=9.71	ReadPosRankSum=1.28	SOR=1.198	dbNSFP_Ancestral_allele=.	dbNSFP_COSMIC_ID=.	dbNSFP_Ensembl_geneid=.	dbNSFP_Ensembl_transcriptid=.	dbNSFP_FATHMM_pred=.	dbNSFP_Interpro_domain=.	dbNSFP_LRT_pred=.	dbNSFP_MetaLR_pred=.	dbNSFP_MetaSVM_pred=.	dbNSFP_MutationAssessor_pred=.	dbNSFP_MutationTaster_pred=.	dbNSFP_PROVEAN_pred=.	dbNSFP_Polyphen2_HDIV_pred=.	dbNSFP_Polyphen2_HVAR_pred=.	dbNSFP_SIFT_pred=.	dbNSFP_SiPhy_29way_pi=.	dbNSFP_UniSNP_ids=.	dbNSFP_Uniprot_acc=.	dbNSFP_Uniprot_id=.	dbNSFP_aapos_FATHMM=.	dbNSFP_aapos_SIFT=.	dbNSFP_cds_strand=.	dbNSFP_clinvar_rs=.	dbNSFP_clinvar_trait=.	dbNSFP_genename=.	dbNSFP_hg38_chr=.	dbNSFP_refcodon=.	GT:AD:DP:GQ:PL	0/0:30,0:30:81:0,81,1215
3	29865751	3:29865751_A/T	A	T	173.91	PASS	AC=1	AF=0.056	AN=18	ANN=T|sequence_feature|LOW|RBMS3|ENSG00000144642|domain:RRM_2|ENST00000383767|protein_coding||c.638-44598A>T||||||,T|sequence_feature|LOW|RBMS3|ENSG00000144642|domain:RRM_2|ENST00000273139|protein_coding||c.638-44598A>T||||||,T|sequence_feature|LOW|RBMS3|ENSG00000144642|domain:RRM_2|ENST00000383766|protein_coding||c.635-44598A>T||||||,T|sequence_feature|LOW|RBMS3|ENSG00000144642|domain:RRM_2|ENST…	BaseQRankSum=0.367	ClippingRankSum=0.835	DP=264	FS=1.871	MLEAC=1	MLEAF=0.056	MQ=60	MQRankSum=-1.637	QD=7.56	ReadPosRankSum=-0.434	SOR=0.677	dbNSFP_Ancestral_allele=.	dbNSFP_COSMIC_ID=.	dbNSFP_Ensembl_geneid=.	dbNSFP_Ensembl_transcriptid=.	dbNSFP_FATHMM_pred=.	dbNSFP_Interpro_domain=.	dbNSFP_LRT_pred=.	dbNSFP_MetaLR_pred=.	dbNSFP_MetaSVM_pred=.	dbNSFP_MutationAssessor_pred=.	dbNSFP_MutationTaster_pred=.	dbNSFP_PROVEAN_pred=.	dbNSFP_Polyphen2_HDIV_pred=.	dbNSFP_Polyphen2_HVAR_pred=.	dbNSFP_SIFT_pred=.	dbNSFP_SiPhy_29way_pi=.	dbNSFP_UniSNP_ids=.	dbNSFP_Uniprot_acc=.	dbNSFP_Uniprot_id=.	dbNSFP_aapos_FATHMM=.	dbNSFP_aapos_SIFT=.	dbNSFP_cds_strand=.	dbNSFP_clinvar_rs=.	dbNSFP_clinvar_trait=.	dbNSFP_genename=.	dbNSFP_hg38_chr=.	dbNSFP_refcodon=.	GT:AD:DP:GQ:PL
3	31752685	3:31752685_C/G	C	G	239.91	PASS	AC=1	AF=0.056	AN=18	ANN=G|intron_variant|MODIFIER|OSBPL10|ENSG00000144645|transcript|ENST00000396556|protein_coding|6/11|c.1096-8685G>C||||||,G|intron_variant|MODIFIER|OSBPL10-AS1|ENSG00000232490|transcript|ENST00000447181|antisense|1/2|n.76+1847C>G||||||,G|intron_variant|MODIFIER|OSBPL10|ENSG00000144645|transcript|ENST00000429492|protein_coding|3/7|c.400-8685G>C||||||WARNING_TRANSCRIPT_NO_START_CODON,G|intron_varia…	BaseQRankSum=1.47	ClippingRankSum=0.472	DP=288	FS=1.657	MLEAC=1	MLEAF=0.056	MQ=60	MQRankSum=1.19	QD=9.23	ReadPosRankSum=1.31	SOR=0.368	dbNSFP_Ancestral_allele=.	dbNSFP_COSMIC_ID=.	dbNSFP_Ensembl_geneid=.	dbNSFP_Ensembl_transcriptid=.	dbNSFP_FATHMM_pred=.	dbNSFP_Interpro_domain=.	dbNSFP_LRT_pred=.	dbNSFP_MetaLR_pred=.	dbNSFP_MetaSVM_pred=.	dbNSFP_MutationAssessor_pred=.	dbNSFP_MutationTaster_pred=.	dbNSFP_PROVEAN_pred=.	dbNSFP_Polyphen2_HDIV_pred=.	dbNSFP_Polyphen2_HVAR_pred=.	dbNSFP_SIFT_pred=.	dbNSFP_SiPhy_29way_pi=.	dbNSFP_UniSNP_ids=.	dbNSFP_Uniprot_acc=.	dbNSFP_Uniprot_id=.	dbNSFP_aapos_FATHMM=.	dbNSFP_aapos_SIFT=.	dbNSFP_cds_strand=.	dbNSFP_clinvar_rs=.	dbNSFP_clinvar_trait=.	dbNSFP_genename=.	dbNSFP_hg38_chr=.	dbNSFP_refcodon=.	GT:AD:DP:GQ:PL
3	35130867	3:35130867_G/T	G	T	301.91	PASS	AC=1	AF=0.056	AN=18	BaseQRankSum=-0.298	ClippingRankSum=-0.738	DP=278	FS=1.378	MLEAC=1	MLEAF=0.056	MQ=60	MQRankSum=0.424	QD=7.94	ReadPosRankSum=0.11	SOR=0.437	dbNSFP_Ancestral_allele=.	dbNSFP_COSMIC_ID=.	dbNSFP_Ensembl_geneid=.	dbNSFP_Ensembl_transcriptid=.	dbNSFP_FATHMM_pred=.	dbNSFP_Interpro_domain=.	dbNSFP_LRT_pred=.	dbNSFP_MetaLR_pred=.	dbNSFP_MetaSVM_pred=.	dbNSFP_MutationAssessor_pred=.	dbNSFP_MutationTaster_pred=.	dbNSFP_PROVEAN_pred=.	dbNSFP_Polyphen2_HDIV_pred=.	dbNSFP_Polyphen2_HVAR_pred=.	dbNSFP_SIFT_pred=.	dbNSFP_SiPhy_29way_pi=.	dbNSFP_UniSNP_ids=.	dbNSFP_Uniprot_acc=.	dbNSFP_Uniprot_id=.	dbNSFP_aapos_FATHMM=.	dbNSFP_aapos_SIFT=.	dbNSFP_cds_strand=.	dbNSFP_clinvar_rs=.	dbNSFP_clinvar_trait=.	dbNSFP_genename=.	dbNSFP_hg38_chr=.	dbNSFP_refcodon=.	GT:AD:DP:GQ:PL	0/0:32,0:32:93:0,93,1395
3	67944697	3:67944697_T/C	T	C	353.91	PASS	AC=1	AF=0.056	AN=18	ANN=C|intron_variant|MODIFIER|RP11-81N13.1|ENSG00000241316|transcript|ENST00000482677|lincRNA|6/6|n.1653+5164T>C||||||	BaseQRankSum=0.436	ClippingRankSum=0.674	DP=277	FS=1.475	MLEAC=1	MLEAF=0.056	MQ=60	MQRankSum=-0.198	QD=11.06	ReadPosRankSum=-0.397	SOR=0.669	dbNSFP_Ancestral_allele=.	dbNSFP_COSMIC_ID=.	dbNSFP_Ensembl_geneid=.	dbNSFP_Ensembl_transcriptid=.	dbNSFP_FATHMM_pred=.	dbNSFP_Interpro_domain=.	dbNSFP_LRT_pred=.	dbNSFP_MetaLR_pred=.	dbNSFP_MetaSVM_pred=.	dbNSFP_MutationAssessor_pred=.	dbNSFP_MutationTaster_pred=.	dbNSFP_PROVEAN_pred=.	dbNSFP_Polyphen2_HDIV_pred=.	dbNSFP_Polyphen2_HVAR_pred=.	dbNSFP_SIFT_pred=.	dbNSFP_SiPhy_29way_pi=.	dbNSFP_UniSNP_ids=.	dbNSFP_Uniprot_acc=.	dbNSFP_Uniprot_id=.	dbNSFP_aapos_FATHMM=.	dbNSFP_aapos_SIFT=.	dbNSFP_cds_strand=.	dbNSFP_clinvar_rs=.	dbNSFP_clinvar_trait=.	dbNSFP_genename=.	dbNSFP_hg38_chr=.	dbNSFP_refcodon=.	GT:AD:DP:GQ:PL
3	71326980	3:71326980_A/G	A	G	338.91	PASS	AC=1	AF=0.056	AN=18	ANN=G|intron_variant|MODIFIER|FOXP1|ENSG00000114861|transcript|ENST00000318789|protein_coding|5/20|c.-12+21991T>C||||||,G|intron_variant|MODIFIER|FOXP1|ENSG00000114861|transcript|ENST00000475937|protein_coding|4/19|c.-12+21991T>C||||||,G|intron_variant|MODIFIER|FOXP1|ENSG00000114861|transcript|ENST00000327590|nonsense_mediated_decay|5/21|n.-12+21991T>C||||||,G|intron_variant|MODIFIER|FOXP1|ENSG00…	BaseQRankSum=0.056	ClippingRankSum=-0.43	DP=285	FS=1.423	MLEAC=1	MLEAF=0.056	MQ=60	MQRankSum=-0.692	QD=10.27	ReadPosRankSum=0.131	SOR=0.962	dbNSFP_Ancestral_allele=.	dbNSFP_COSMIC_ID=.	dbNSFP_Ensembl_geneid=.	dbNSFP_Ensembl_transcriptid=.	dbNSFP_FATHMM_pred=.	dbNSFP_Interpro_domain=.	dbNSFP_LRT_pred=.	dbNSFP_MetaLR_pred=.	dbNSFP_MetaSVM_pred=.	dbNSFP_MutationAssessor_pred=.	dbNSFP_MutationTaster_pred=.	dbNSFP_PROVEAN_pred=.	dbNSFP_Polyphen2_HDIV_pred=.	dbNSFP_Polyphen2_HVAR_pred=.	dbNSFP_SIFT_pred=.	dbNSFP_SiPhy_29way_pi=.	dbNSFP_UniSNP_ids=.	dbNSFP_Uniprot_acc=.	dbNSFP_Uniprot_id=.	dbNSFP_aapos_FATHMM=.	dbNSFP_aapos_SIFT=.	dbNSFP_cds_strand=.	dbNSFP_clinvar_rs=.	dbNSFP_clinvar_trait=.	dbNSFP_genename=.	dbNSFP_hg38_chr=.	dbNSFP_refcodon=.	GT:AD:DP:GQ:PL
3	71651608	3:71651608_G/C	G	C	429.91	PASS	AC=1	AF=0.056	AN=18	BaseQRankSum=-1.522	ClippingRankSum=0.122	DP=290	FS=5.016	MLEAC=1	MLEAF=0.056	MQ=60	MQRankSum=0.367	QD=12.64	ReadPosRankSum=0.087	SOR=1.245	dbNSFP_Ancestral_allele=.	dbNSFP_COSMIC_ID=.	dbNSFP_Ensembl_geneid=.	dbNSFP_Ensembl_transcriptid=.	dbNSFP_FATHMM_pred=.	dbNSFP_Interpro_domain=.	dbNSFP_LRT_pred=.	dbNSFP_MetaLR_pred=.	dbNSFP_MetaSVM_pred=.	dbNSFP_MutationAssessor_pred=.	dbNSFP_MutationTaster_pred=.	dbNSFP_PROVEAN_pred=.	dbNSFP_Polyphen2_HDIV_pred=.	dbNSFP_Polyphen2_HVAR_pred=.	dbNSFP_SIFT_pred=.	dbNSFP_SiPhy_29way_pi=.	dbNSFP_UniSNP_ids=.	dbNSFP_Uniprot_acc=.	dbNSFP_Uniprot_id=.	dbNSFP_aapos_FATHMM=.	dbNSFP_aapos_SIFT=.	dbNSFP_cds_strand=.	dbNSFP_clinvar_rs=.	dbNSFP_clinvar_trait=.	dbNSFP_genename=.	dbNSFP_hg38_chr=.	dbNSFP_refcodon=.	GT:AD:DP:GQ:PL	0/0:35,0:35:96:0,96,1440
3	82453448	3:82453448_G/T	G	T	360.91	PASS	AC=1	AF=0.056	AN=18	ANN=T|intron_variant|MODIFIER|RP11-260O18.1|ENSG00000239440|transcript|ENST00000470263|lincRNA|3/8|n.473-11823G>T||||||	BaseQRankSum=0.476	ClippingRankSum=-0.754	DP=277	FS=8.695	MLEAC=1	MLEAF=0.056	MQ=60	MQRankSum=0.357	QD=11.28	ReadPosRankSum=0.436	SOR=1.7	dbNSFP_Ancestral_allele=.	dbNSFP_COSMIC_ID=.	dbNSFP_Ensembl_geneid=.	dbNSFP_Ensembl_transcriptid=.	dbNSFP_FATHMM_pred=.	dbNSFP_Interpro_domain=.	dbNSFP_LRT_pred=.	dbNSFP_MetaLR_pred=.	dbNSFP_MetaSVM_pred=.	dbNSFP_MutationAssessor_pred=.	dbNSFP_MutationTaster_pred=.	dbNSFP_PROVEAN_pred=.	dbNSFP_Polyphen2_HDIV_pred=.	dbNSFP_Polyphen2_HVAR_pred=.	dbNSFP_SIFT_pred=.	dbNSFP_SiPhy_29way_pi=.	dbNSFP_UniSNP_ids=.	dbNSFP_Uniprot_acc=.	dbNSFP_Uniprot_id=.	dbNSFP_aapos_FATHMM=.	dbNSFP_aapos_SIFT=.	dbNSFP_cds_strand=.	dbNSFP_clinvar_rs=.	dbNSFP_clinvar_trait=.	dbNSFP_genename=.	dbNSFP_hg38_chr=.	dbNSFP_refcodon=.	GT:AD:DP:GQ:PGT:PID:PL
3	84562750	3:84562750_T/C	T	C	245.91	PASS	AC=1	AF=0.056	AN=18	BaseQRankSum=0.246	ClippingRankSum=-1.279	DP=276	FS=3.771	MLEAC=1	MLEAF=0.056	MQ=60	MQRankSum=-0.394	QD=8.78	ReadPosRankSum=0.639	SOR=1.288	dbNSFP_Ancestral_allele=.	dbNSFP_COSMIC_ID=.	dbNSFP_Ensembl_geneid=.	dbNSFP_Ensembl_transcriptid=.	dbNSFP_FATHMM_pred=.	dbNSFP_Interpro_domain=.	dbNSFP_LRT_pred=.	dbNSFP_MetaLR_pred=.	dbNSFP_MetaSVM_pred=.	dbNSFP_MutationAssessor_pred=.	dbNSFP_MutationTaster_pred=.	dbNSFP_PROVEAN_pred=.	dbNSFP_Polyphen2_HDIV_pred=.	dbNSFP_Polyphen2_HVAR_pred=.	dbNSFP_SIFT_pred=.	dbNSFP_SiPhy_29way_pi=.	dbNSFP_UniSNP_ids=.	dbNSFP_Uniprot_acc=.	dbNSFP_Uniprot_id=.	dbNSFP_aapos_FATHMM=.	dbNSFP_aapos_SIFT=.	dbNSFP_cds_strand=.	dbNSFP_clinvar_rs=.	dbNSFP_clinvar_trait=.	dbNSFP_genename=.	dbNSFP_hg38_chr=.	dbNSFP_refcodon=.	GT:AD:DP:GQ:PL	0/0:27,0:27:81:0,81,1155
3	87669494	3:87669494_C/G	C	G	204.91	PASS	AC=1	AF=0.056	AN=18	BaseQRankSum=0.146	ClippingRankSum=0.553	DP=215	FS=0	MLEAC=1	MLEAF=0.056	MQ=60	MQRankSum=0.087	QD=8.2	ReadPosRankSum=0.146	SOR=0.784	dbNSFP_Ancestral_allele=.	dbNSFP_COSMIC_ID=.	dbNSFP_Ensembl_geneid=.	dbNSFP_Ensembl_transcriptid=.	dbNSFP_FATHMM_pred=.	dbNSFP_Interpro_domain=.	dbNSFP_LRT_pred=.	dbNSFP_MetaLR_pred=.	dbNSFP_MetaSVM_pred=.	dbNSFP_MutationAssessor_pred=.	dbNSFP_MutationTaster_pred=.	dbNSFP_PROVEAN_pred=.	dbNSFP_Polyphen2_HDIV_pred=.	dbNSFP_Polyphen2_HVAR_pred=.	dbNSFP_SIFT_pred=.	dbNSFP_SiPhy_29way_pi=.	dbNSFP_UniSNP_ids=.	dbNSFP_Uniprot_acc=.	dbNSFP_Uniprot_id=.	dbNSFP_aapos_FATHMM=.	dbNSFP_aapos_SIFT=.	dbNSFP_cds_strand=.	dbNSFP_clinvar_rs=.	dbNSFP_clinvar_trait=.	dbNSFP_genename=.	dbNSFP_hg38_chr=.	dbNSFP_refcodon=.	GT:AD:DP:GQ:PL	0/0:28,0:28:72:0,72,1080
3	89287012	3:89287012_C/A	C	A	284.91	PASS	AC=1	AF=0.056	AN=18	ANN=A|sequence_feature|LOW|EPHA3|ENSG00000044524|topological_domain:Extracellular|ENST00000336596|protein_coding||c.814+27342C>A||||||,A|sequence_feature|LOW|EPHA3|ENSG00000044524|compositionally_biased_region:Cys-rich|ENST00000336596|protein_coding||c.814+27342C>A||||||,A|sequence_feature|LOW|EPHA3|ENSG00000044524|compositionally_biased_region:Cys-rich|ENST00000452448|protein_coding||c.814+27342…	BaseQRankSum=0.808	ClippingRankSum=0.108	DP=263	FS=1.657	MLEAC=1	MLEAF=0.056	MQ=60	MQRankSum=-0.539	QD=10.96	ReadPosRankSum=-0.755	SOR=0.677	dbNSFP_Ancestral_allele=.	dbNSFP_COSMIC_ID=.	dbNSFP_Ensembl_geneid=.	dbNSFP_Ensembl_transcriptid=.	dbNSFP_FATHMM_pred=.	dbNSFP_Interpro_domain=.	dbNSFP_LRT_pred=.	dbNSFP_MetaLR_pred=.	dbNSFP_MetaSVM_pred=.	dbNSFP_MutationAssessor_pred=.	dbNSFP_MutationTaster_pred=.	dbNSFP_PROVEAN_pred=.	dbNSFP_Polyphen2_HDIV_pred=.	dbNSFP_Polyphen2_HVAR_pred=.	dbNSFP_SIFT_pred=.	dbNSFP_SiPhy_29way_pi=.	dbNSFP_UniSNP_ids=.	dbNSFP_Uniprot_acc=.	dbNSFP_Uniprot_id=.	dbNSFP_aapos_FATHMM=.	dbNSFP_aapos_SIFT=.	dbNSFP_cds_strand=.	dbNSFP_clinvar_rs=.	dbNSFP_clinvar_trait=.	dbNSFP_genename=.	dbNSFP_hg38_chr=.	dbNSFP_refcodon=.	GT:AD:DP:GQ:PL
3	96335498	3:96335498_A/G	A	G	475.91	PASS	AC=1	AF=0.056	AN=18	BaseQRankSum=-0.153	ClippingRankSum=-0.327	DP=283	FS=5.649	MLEAC=1	MLEAF=0.056	MQ=60	MQRankSum=1.29	QD=16.41	ReadPosRankSum=0.589	SOR=1.184	dbNSFP_Ancestral_allele=.	dbNSFP_COSMIC_ID=.	dbNSFP_Ensembl_geneid=.	dbNSFP_Ensembl_transcriptid=.	dbNSFP_FATHMM_pred=.	dbNSFP_Interpro_domain=.	dbNSFP_LRT_pred=.	dbNSFP_MetaLR_pred=.	dbNSFP_MetaSVM_pred=.	dbNSFP_MutationAssessor_pred=.	dbNSFP_MutationTaster_pred=.	dbNSFP_PROVEAN_pred=.	dbNSFP_Polyphen2_HDIV_pred=.	dbNSFP_Polyphen2_HVAR_pred=.	dbNSFP_SIFT_pred=.	dbNSFP_SiPhy_29way_pi=.	dbNSFP_UniSNP_ids=.	dbNSFP_Uniprot_acc=.	dbNSFP_Uniprot_id=.	dbNSFP_aapos_FATHMM=.	dbNSFP_aapos_SIFT=.	dbNSFP_cds_strand=.	dbNSFP_clinvar_rs=.	dbNSFP_clinvar_trait=.	dbNSFP_genename=.	dbNSFP_hg38_chr=.	dbNSFP_refcodon=.	GT:AD:DP:GQ:PL	0/0:21,0:21:60:0,60,900
3	97766073	3:97766073_C/A	C	A	439.91	PASS	AC=1	AF=0.056	AN=18	BaseQRankSum=0.089	ClippingRankSum=-1.924	DP=317	FS=0	MLEAC=1	MLEAF=0.056	MQ=60	MQRankSum=-0.089	QD=10.23	ReadPosRankSum=-0.395	SOR=0.755	dbNSFP_Ancestral_allele=.	dbNSFP_COSMIC_ID=.	dbNSFP_Ensembl_geneid=.	dbNSFP_Ensembl_transcriptid=.	dbNSFP_FATHMM_pred=.	dbNSFP_Interpro_domain=.	dbNSFP_LRT_pred=.	dbNSFP_MetaLR_pred=.	dbNSFP_MetaSVM_pred=.	dbNSFP_MutationAssessor_pred=.	dbNSFP_MutationTaster_pred=.	dbNSFP_PROVEAN_pred=.	dbNSFP_Polyphen2_HDIV_pred=.	dbNSFP_Polyphen2_HVAR_pred=.	dbNSFP_SIFT_pred=.	dbNSFP_SiPhy_29way_pi=.	dbNSFP_UniSNP_ids=.	dbNSFP_Uniprot_acc=.	dbNSFP_Uniprot_id=.	dbNSFP_aapos_FATHMM=.	dbNSFP_aapos_SIFT=.	dbNSFP_cds_strand=.	dbNSFP_clinvar_rs=.	dbNSFP_clinvar_trait=.	dbNSFP_genename=.	dbNSFP_hg38_chr=.	dbNSFP_refcodon=.	GT:AD:DP:GQ:PL	0/0:38,0:38:99:0,99,1575
3	98593777	3:98593777_C/A	C	A	372.91	PASS	AC=1	AF=0.056	AN=18	ANN=A|sequence_feature|LOW|DCBLD2|ENSG00000057019|topological_domain:Extracellular|ENST00000326857|protein_coding||c.433+6607G>T||||||,A|sequence_feature|LOW|DCBLD2|ENSG00000057019|domain:CUB|ENST00000326857|protein_coding||c.433+6607G>T||||||,A|sequence_feature|LOW|DCBLD2|ENSG00000057019|disulfide_bond|ENST00000326857|protein_coding||c.433+6607G>T||||||,A|sequence_feature|LOW|DCBLD2|ENSG00000057…	BaseQRankSum=0.017	ClippingRankSum=0.33	DP=271	FS=8.261	MLEAC=1	MLEAF=0.056	MQ=60	MQRankSum=-0.087	QD=10.65	ReadPosRankSum=-1.06	SOR=2.23	dbNSFP_Ancestral_allele=.	dbNSFP_COSMIC_ID=.	dbNSFP_Ensembl_geneid=.	dbNSFP_Ensembl_transcriptid=.	dbNSFP_FATHMM_pred=.	dbNSFP_Interpro_domain=.	dbNSFP_LRT_pred=.	dbNSFP_MetaLR_pred=.	dbNSFP_MetaSVM_pred=.	dbNSFP_MutationAssessor_pred=.	dbNSFP_MutationTaster_pred=.	dbNSFP_PROVEAN_pred=.	dbNSFP_Polyphen2_HDIV_pred=.	dbNSFP_Polyphen2_HVAR_pred=.	dbNSFP_SIFT_pred=.	dbNSFP_SiPhy_29way_pi=.	dbNSFP_UniSNP_ids=.	dbNSFP_Uniprot_acc=.	dbNSFP_Uniprot_id=.	dbNSFP_aapos_FATHMM=.	dbNSFP_aapos_SIFT=.	dbNSFP_cds_strand=.	dbNSFP_clinvar_rs=.	dbNSFP_clinvar_trait=.	dbNSFP_genename=.	dbNSFP_hg38_chr=.	dbNSFP_refcodon=.	GT:AD:DP:GQ:PL
3	102987710	3:102987710_C/A	C	A	649.62	PASS	AC=2	AF=0.111	AN=18	BaseQRankSum=0.086	ClippingRankSum=0.95	DP=272	FS=0	MLEAC=2	MLEAF=0.111	MQ=60	MQRankSum=0.387	QD=10.31	ReadPosRankSum=2.11	SOR=0.65	dbNSFP_Ancestral_allele=.	dbNSFP_COSMIC_ID=.	dbNSFP_Ensembl_geneid=.	dbNSFP_Ensembl_transcriptid=.	dbNSFP_FATHMM_pred=.	dbNSFP_Interpro_domain=.	dbNSFP_LRT_pred=.	dbNSFP_MetaLR_pred=.	dbNSFP_MetaSVM_pred=.	dbNSFP_MutationAssessor_pred=.	dbNSFP_MutationTaster_pred=.	dbNSFP_PROVEAN_pred=.	dbNSFP_Polyphen2_HDIV_pred=.	dbNSFP_Polyphen2_HVAR_pred=.	dbNSFP_SIFT_pred=.	dbNSFP_SiPhy_29way_pi=.	dbNSFP_UniSNP_ids=.	dbNSFP_Uniprot_acc=.	dbNSFP_Uniprot_id=.	dbNSFP_aapos_FATHMM=.	dbNSFP_aapos_SIFT=.	dbNSFP_cds_strand=.	dbNSFP_clinvar_rs=.	dbNSFP_clinvar_trait=.	dbNSFP_genename=.	dbNSFP_hg38_chr=.	dbNSFP_refcodon=.	GT:AD:DP:GQ:PL	0/0:28,0:28:47:0,47,1084
3	109768189	3:109768189_T/C	T	C	477.91	PASS	AC=1	AF=0.056	AN=18	BaseQRankSum=-0.27	ClippingRankSum=-0.727	DP=272	FS=0	MLEAC=1	MLEAF=0.056	MQ=60	MQRankSum=0.436	QD=15.93	ReadPosRankSum=-0.52	SOR=0.693	dbNSFP_Ancestral_allele=.	dbNSFP_COSMIC_ID=.	dbNSFP_Ensembl_geneid=.	dbNSFP_Ensembl_transcriptid=.	dbNSFP_FATHMM_pred=.	dbNSFP_Interpro_domain=.	dbNSFP_LRT_pred=.	dbNSFP_MetaLR_pred=.	dbNSFP_MetaSVM_pred=.	dbNSFP_MutationAssessor_pred=.	dbNSFP_MutationTaster_pred=.	dbNSFP_PROVEAN_pred=.	dbNSFP_Polyphen2_HDIV_pred=.	dbNSFP_Polyphen2_HVAR_pred=.	dbNSFP_SIFT_pred=.	dbNSFP_SiPhy_29way_pi=.	dbNSFP_UniSNP_ids=.	dbNSFP_Uniprot_acc=.	dbNSFP_Uniprot_id=.	dbNSFP_aapos_FATHMM=.	dbNSFP_aapos_SIFT=.	dbNSFP_cds_strand=.	dbNSFP_clinvar_rs=.	dbNSFP_clinvar_trait=.	dbNSFP_genename=.	dbNSFP_hg38_chr=.	dbNSFP_refcodon=.	GT:AD:DP:GQ:PL	0/0:29,0:29:81:0,81,1215
3	133117367	3:133117367_G/T	G	T	837.62	PASS	AC=2	AF=0.111	AN=18	BaseQRankSum=1.5	ClippingRankSum=0.964	DP=312	FS=0	MLEAC=2	MLEAF=0.111	MQ=60	MQRankSum=0.926	QD=12.69	ReadPosRankSum=0.51	SOR=0.73	dbNSFP_Ancestral_allele=.	dbNSFP_COSMIC_ID=.	dbNSFP_Ensembl_geneid=.	dbNSFP_Ensembl_transcriptid=.	dbNSFP_FATHMM_pred=.	dbNSFP_Interpro_domain=.	dbNSFP_LRT_pred=.	dbNSFP_MetaLR_pred=.	dbNSFP_MetaSVM_pred=.	dbNSFP_MutationAssessor_pred=.	dbNSFP_MutationTaster_pred=.	dbNSFP_PROVEAN_pred=.	dbNSFP_Polyphen2_HDIV_pred=.	dbNSFP_Polyphen2_HVAR_pred=.	dbNSFP_SIFT_pred=.	dbNSFP_SiPhy_29way_pi=.	dbNSFP_UniSNP_ids=.	dbNSFP_Uniprot_acc=.	dbNSFP_Uniprot_id=.	dbNSFP_aapos_FATHMM=.	dbNSFP_aapos_SIFT=.	dbNSFP_cds_strand=.	dbNSFP_clinvar_rs=.	dbNSFP_clinvar_trait=.	dbNSFP_genename=.	dbNSFP_hg38_chr=.	dbNSFP_refcodon=.	GT:AD:DP:GQ:PL	0/0:37,0:37:66:0,66,1548
3	136226497	3:136226497_G/A	G	A	970.62	PASS	AC=2	AF=0.111	AN=18	ANN=A|intron_variant|MODIFIER|STAG1|ENSG00000118007|transcript|ENST00000383202|protein_coding|7/33|c.677-4876C>T||||||,A|intron_variant|MODIFIER|STAG1|ENSG00000118007|transcript|ENST00000236698|protein_coding|7/32|c.677-4876C>T||||||,A|intron_variant|MODIFIER|STAG1|ENSG00000118007|transcript|ENST00000483235|nonsense_mediated_decay|10/35|n.*769-4876C>T||||||,A|intron_variant|MODIFIER|STAG1|ENSG000…	BaseQRankSum=0.509	ClippingRankSum=-0.358	DP=320	FS=2.047	MLEAC=2	MLEAF=0.111	MQ=60	MQRankSum=0.415	QD=13.3	ReadPosRankSum=1.99	SOR=0.47	dbNSFP_Ancestral_allele=.	dbNSFP_COSMIC_ID=.	dbNSFP_Ensembl_geneid=.	dbNSFP_Ensembl_transcriptid=.	dbNSFP_FATHMM_pred=.	dbNSFP_Interpro_domain=.	dbNSFP_LRT_pred=.	dbNSFP_MetaLR_pred=.	dbNSFP_MetaSVM_pred=.	dbNSFP_MutationAssessor_pred=.	dbNSFP_MutationTaster_pred=.	dbNSFP_PROVEAN_pred=.	dbNSFP_Polyphen2_HDIV_pred=.	dbNSFP_Polyphen2_HVAR_pred=.	dbNSFP_SIFT_pred=.	dbNSFP_SiPhy_29way_pi=.	dbNSFP_UniSNP_ids=.	dbNSFP_Uniprot_acc=.	dbNSFP_Uniprot_id=.	dbNSFP_aapos_FATHMM=.	dbNSFP_aapos_SIFT=.	dbNSFP_cds_strand=.	dbNSFP_clinvar_rs=.	dbNSFP_clinvar_trait=.	dbNSFP_genename=.	dbNSFP_hg38_chr=.	dbNSFP_refcodon=.	GT:AD:DP:GQ:PL
3	137091413	3:137091413_C/T	C	T	409.91	PASS	AC=1	AF=0.056	AN=18	BaseQRankSum=0.954	ClippingRankSum=1.07	DP=304	FS=0	MLEAC=1	MLEAF=0.056	MQ=60	MQRankSum=0.72	QD=12.81	ReadPosRankSum=1.62	SOR=0.616	dbNSFP_Ancestral_allele=.	dbNSFP_COSMIC_ID=.	dbNSFP_Ensembl_geneid=.	dbNSFP_Ensembl_transcriptid=.	dbNSFP_FATHMM_pred=.	dbNSFP_Interpro_domain=.	dbNSFP_LRT_pred=.	dbNSFP_MetaLR_pred=.	dbNSFP_MetaSVM_pred=.	dbNSFP_MutationAssessor_pred=.	dbNSFP_MutationTaster_pred=.	dbNSFP_PROVEAN_pred=.	dbNSFP_Polyphen2_HDIV_pred=.	dbNSFP_Polyphen2_HVAR_pred=.	dbNSFP_SIFT_pred=.	dbNSFP_SiPhy_29way_pi=.	dbNSFP_UniSNP_ids=.	dbNSFP_Uniprot_acc=.	dbNSFP_Uniprot_id=.	dbNSFP_aapos_FATHMM=.	dbNSFP_aapos_SIFT=.	dbNSFP_cds_strand=.	dbNSFP_clinvar_rs=.	dbNSFP_clinvar_trait=.	dbNSFP_genename=.	dbNSFP_hg38_chr=.	dbNSFP_refcodon=.	GT:AD:DP:GQ:PL	0/0:41,0:41:99:0,107,1692
3	137389466	3:137389466_A/T	A	T	196.91	PASS	AC=1	AF=0.056	AN=18	BaseQRankSum=-0.261	ClippingRankSum=1.53	DP=287	FS=1.833	MLEAC=1	MLEAF=0.056	MQ=60	MQRankSum=1.68	QD=9.38	ReadPosRankSum=-0.037	SOR=1.23	dbNSFP_Ancestral_allele=.	dbNSFP_COSMIC_ID=.	dbNSFP_Ensembl_geneid=.	dbNSFP_Ensembl_transcriptid=.	dbNSFP_FATHMM_pred=.	dbNSFP_Interpro_domain=.	dbNSFP_LRT_pred=.	dbNSFP_MetaLR_pred=.	dbNSFP_MetaSVM_pred=.	dbNSFP_MutationAssessor_pred=.	dbNSFP_MutationTaster_pred=.	dbNSFP_PROVEAN_pred=.	dbNSFP_Polyphen2_HDIV_pred=.	dbNSFP_Polyphen2_HVAR_pred=.	dbNSFP_SIFT_pred=.	dbNSFP_SiPhy_29way_pi=.	dbNSFP_UniSNP_ids=.	dbNSFP_Uniprot_acc=.	dbNSFP_Uniprot_id=.	dbNSFP_aapos_FATHMM=.	dbNSFP_aapos_SIFT=.	dbNSFP_cds_strand=.	dbNSFP_clinvar_rs=.	dbNSFP_clinvar_trait=.	dbNSFP_genename=.	dbNSFP_hg38_chr=.	dbNSFP_refcodon=.	GT:AD:DP:GQ:PGT:PID:PL	0/0:40,0:40:96:.:.:0,96,1618
3	141042281	3:141042281_C/A	C	A	179.91	PASS	AC=1	AF=0.056	AN=18	ANN=A|intron_variant|MODIFIER|RP11-438D8.2|ENSG00000249417|transcript|ENST00000507698|antisense|2/2|n.166+42862G>T||||||	BaseQRankSum=0.1	ClippingRankSum=0.234	DP=294	FS=0	MLEAC=1	MLEAF=0.056	MQ=60	MQRankSum=-0.301	QD=7.82	ReadPosRankSum=-1.303	SOR=0.941	dbNSFP_Ancestral_allele=.	dbNSFP_COSMIC_ID=.	dbNSFP_Ensembl_geneid=.	dbNSFP_Ensembl_transcriptid=.	dbNSFP_FATHMM_pred=.	dbNSFP_Interpro_domain=.	dbNSFP_LRT_pred=.	dbNSFP_MetaLR_pred=.	dbNSFP_MetaSVM_pred=.	dbNSFP_MutationAssessor_pred=.	dbNSFP_MutationTaster_pred=.	dbNSFP_PROVEAN_pred=.	dbNSFP_Polyphen2_HDIV_pred=.	dbNSFP_Polyphen2_HVAR_pred=.	dbNSFP_SIFT_pred=.	dbNSFP_SiPhy_29way_pi=.	dbNSFP_UniSNP_ids=.	dbNSFP_Uniprot_acc=.	dbNSFP_Uniprot_id=.	dbNSFP_aapos_FATHMM=.	dbNSFP_aapos_SIFT=.	dbNSFP_cds_strand=.	dbNSFP_clinvar_rs=.	dbNSFP_clinvar_trait=.	dbNSFP_genename=.	dbNSFP_hg38_chr=.	dbNSFP_refcodon=.	GT:AD:DP:GQ:PL
3	142960625	3:142960625_A/G	A	G	472.91	PASS	AC=1	AF=0.056	AN=18	BaseQRankSum=0.241	ClippingRankSum=0.44	DP=330	FS=3.009	MLEAC=1	MLEAF=0.056	MQ=60	MQRankSum=-0.751	QD=11.82	ReadPosRankSum=1.01	SOR=0.269	dbNSFP_Ancestral_allele=.	dbNSFP_COSMIC_ID=.	dbNSFP_Ensembl_geneid=.	dbNSFP_Ensembl_transcriptid=.	dbNSFP_FATHMM_pred=.	dbNSFP_Interpro_domain=.	dbNSFP_LRT_pred=.	dbNSFP_MetaLR_pred=.	dbNSFP_MetaSVM_pred=.	dbNSFP_MutationAssessor_pred=.	dbNSFP_MutationTaster_pred=.	dbNSFP_PROVEAN_pred=.	dbNSFP_Polyphen2_HDIV_pred=.	dbNSFP_Polyphen2_HVAR_pred=.	dbNSFP_SIFT_pred=.	dbNSFP_SiPhy_29way_pi=.	dbNSFP_UniSNP_ids=.	dbNSFP_Uniprot_acc=.	dbNSFP_Uniprot_id=.	dbNSFP_aapos_FATHMM=.	dbNSFP_aapos_SIFT=.	dbNSFP_cds_strand=.	dbNSFP_clinvar_rs=.	dbNSFP_clinvar_trait=.	dbNSFP_genename=.	dbNSFP_hg38_chr=.	dbNSFP_refcodon=.	GT:AD:DP:GQ:PL	0/0:40,0:40:99:0,99,1485
3	143943387	3:143943387_G/A	G	A	240.91	PASS	AC=1	AF=0.056	AN=18	BaseQRankSum=0.917	ClippingRankSum=-0.083	DP=299	FS=2.021	MLEAC=1	MLEAF=0.056	MQ=60	MQRankSum=1.58	QD=9.27	ReadPosRankSum=0.75	SOR=0.293	dbNSFP_Ancestral_allele=.	dbNSFP_COSMIC_ID=.	dbNSFP_Ensembl_geneid=.	dbNSFP_Ensembl_transcriptid=.	dbNSFP_FATHMM_pred=.	dbNSFP_Interpro_domain=.	dbNSFP_LRT_pred=.	dbNSFP_MetaLR_pred=.	dbNSFP_MetaSVM_pred=.	dbNSFP_MutationAssessor_pred=.	dbNSFP_MutationTaster_pred=.	dbNSFP_PROVEAN_pred=.	dbNSFP_Polyphen2_HDIV_pred=.	dbNSFP_Polyphen2_HVAR_pred=.	dbNSFP_SIFT_pred=.	dbNSFP_SiPhy_29way_pi=.	dbNSFP_UniSNP_ids=.	dbNSFP_Uniprot_acc=.	dbNSFP_Uniprot_id=.	dbNSFP_aapos_FATHMM=.	dbNSFP_aapos_SIFT=.	dbNSFP_cds_strand=.	dbNSFP_clinvar_rs=.	dbNSFP_clinvar_trait=.	dbNSFP_genename=.	dbNSFP_hg38_chr=.	dbNSFP_refcodon=.	GT:AD:DP:GQ:PL	0/0:34,0:34:93:0,93,1395
3	143995481	3:143995481_G/T	G	T	369.91	PASS	AC=1	AF=0.056	AN=18	BaseQRankSum=-0.659	ClippingRankSum=0.659	DP=307	FS=0	MLEAC=1	MLEAF=0.056	MQ=60	MQRankSum=0.263	QD=10.28	ReadPosRankSum=-0.329	SOR=0.748	dbNSFP_Ancestral_allele=.	dbNSFP_COSMIC_ID=.	dbNSFP_Ensembl_geneid=.	dbNSFP_Ensembl_transcriptid=.	dbNSFP_FATHMM_pred=.	dbNSFP_Interpro_domain=.	dbNSFP_LRT_pred=.	dbNSFP_MetaLR_pred=.	dbNSFP_MetaSVM_pred=.	dbNSFP_MutationAssessor_pred=.	dbNSFP_MutationTaster_pred=.	dbNSFP_PROVEAN_pred=.	dbNSFP_Polyphen2_HDIV_pred=.	dbNSFP_Polyphen2_HVAR_pred=.	dbNSFP_SIFT_pred=.	dbNSFP_SiPhy_29way_pi=.	dbNSFP_UniSNP_ids=.	dbNSFP_Uniprot_acc=.	dbNSFP_Uniprot_id=.	dbNSFP_aapos_FATHMM=.	dbNSFP_aapos_SIFT=.	dbNSFP_cds_strand=.	dbNSFP_clinvar_rs=.	dbNSFP_clinvar_trait=.	dbNSFP_genename=.	dbNSFP_hg38_chr=.	dbNSFP_refcodon=.	GT:AD:DP:GQ:PL	0/0:32,0:32:90:0,90,1350
3	146729109	3:146729109_T/C	T	C	393.91	PASS	AC=1	AF=0.056	AN=18	ANN=C|intron_variant|MODIFIER|RP11-649A16.1|ENSG00000243620|transcript|ENST00000473299|antisense|3/5|n.230-84672A>G||||||	BaseQRankSum=0.573	ClippingRankSum=0.365	DP=306	FS=3.11	MLEAC=1	MLEAF=0.056	MQ=60	MQRankSum=-0.747	QD=11.25	ReadPosRankSum=1.16	SOR=0.873	dbNSFP_Ancestral_allele=.	dbNSFP_COSMIC_ID=.	dbNSFP_Ensembl_geneid=.	dbNSFP_Ensembl_transcriptid=.	dbNSFP_FATHMM_pred=.	dbNSFP_Interpro_domain=.	dbNSFP_LRT_pred=.	dbNSFP_MetaLR_pred=.	dbNSFP_MetaSVM_pred=.	dbNSFP_MutationAssessor_pred=.	dbNSFP_MutationTaster_pred=.	dbNSFP_PROVEAN_pred=.	dbNSFP_Polyphen2_HDIV_pred=.	dbNSFP_Polyphen2_HVAR_pred=.	dbNSFP_SIFT_pred=.	dbNSFP_SiPhy_29way_pi=.	dbNSFP_UniSNP_ids=.	dbNSFP_Uniprot_acc=.	dbNSFP_Uniprot_id=.	dbNSFP_aapos_FATHMM=.	dbNSFP_aapos_SIFT=.	dbNSFP_cds_strand=.	dbNSFP_clinvar_rs=.	dbNSFP_clinvar_trait=.	dbNSFP_genename=.	dbNSFP_hg38_chr=.	dbNSFP_refcodon=.	GT:AD:DP:GQ:PL
3	148619518	3:148619518_T/A	T	A	530.63	PASS	AC=2	AF=0.111	AN=18	ANN=A|intron_variant|MODIFIER|RP11-680B3.2|ENSG00000240521|transcript|ENST00000488190|antisense|2/4|n.162+9526A>T||||||	BaseQRankSum=0.061	ClippingRankSum=-0.549	DP=341	FS=3.518	MLEAC=2	MLEAF=0.111	MQ=60	MQRankSum=-0.233	QD=6.72	ReadPosRankSum=0.622	SOR=0.728	dbNSFP_Ancestral_allele=.	dbNSFP_COSMIC_ID=.	dbNSFP_Ensembl_geneid=.	dbNSFP_Ensembl_transcriptid=.	dbNSFP_FATHMM_pred=.	dbNSFP_Interpro_domain=.	dbNSFP_LRT_pred=.	dbNSFP_MetaLR_pred=.	dbNSFP_MetaSVM_pred=.	dbNSFP_MutationAssessor_pred=.	dbNSFP_MutationTaster_pred=.	dbNSFP_PROVEAN_pred=.	dbNSFP_Polyphen2_HDIV_pred=.	dbNSFP_Polyphen2_HVAR_pred=.	dbNSFP_SIFT_pred=.	dbNSFP_SiPhy_29way_pi=.	dbNSFP_UniSNP_ids=.	dbNSFP_Uniprot_acc=.	dbNSFP_Uniprot_id=.	dbNSFP_aapos_FATHMM=.	dbNSFP_aapos_SIFT=.	dbNSFP_cds_strand=.	dbNSFP_clinvar_rs=.	dbNSFP_clinvar_trait=.	dbNSFP_genename=.	dbNSFP_hg38_chr=.	dbNSFP_refcodon=.	GT:AD:DP:GQ:PL
3	154487303	3:154487303_T/G	T	G	986.62	PASS	AC=2	AF=0.111	AN=18	BaseQRankSum=0.253	ClippingRankSum=0.938	DP=372	FS=0	MLEAC=2	MLEAF=0.111	MQ=60	MQRankSum=1.27	QD=9.58	ReadPosRankSum=2.37	SOR=0.7	dbNSFP_Ancestral_allele=.	dbNSFP_COSMIC_ID=.	dbNSFP_Ensembl_geneid=.	dbNSFP_Ensembl_transcriptid=.	dbNSFP_FATHMM_pred=.	dbNSFP_Interpro_domain=.	dbNSFP_LRT_pred=.	dbNSFP_MetaLR_pred=.	dbNSFP_MetaSVM_pred=.	dbNSFP_MutationAssessor_pred=.	dbNSFP_MutationTaster_pred=.	dbNSFP_PROVEAN_pred=.	dbNSFP_Polyphen2_HDIV_pred=.	dbNSFP_Polyphen2_HVAR_pred=.	dbNSFP_SIFT_pred=.	dbNSFP_SiPhy_29way_pi=.	dbNSFP_UniSNP_ids=.	dbNSFP_Uniprot_acc=.	dbNSFP_Uniprot_id=.	dbNSFP_aapos_FATHMM=.	dbNSFP_aapos_SIFT=.	dbNSFP_cds_strand=.	dbNSFP_clinvar_rs=.	dbNSFP_clinvar_trait=.	dbNSFP_genename=.	dbNSFP_hg38_chr=.	dbNSFP_refcodon=.	GT:AD:DP:GQ:PL	0/0:40,0:40:99:0,105,1575
3	162661665	3:162661665_C/A	C	A	416.91	PASS	AC=1	AF=0.056	AN=18	BaseQRankSum=-0.358	ClippingRankSum=0.358	DP=345	FS=4.617	MLEAC=1	MLEAF=0.056	MQ=60	MQRankSum=-0.662	QD=8.51	ReadPosRankSum=0.358	SOR=0.461	dbNSFP_Ancestral_allele=.	dbNSFP_COSMIC_ID=.	dbNSFP_Ensembl_geneid=.	dbNSFP_Ensembl_transcriptid=.	dbNSFP_FATHMM_pred=.	dbNSFP_Interpro_domain=.	dbNSFP_LRT_pred=.	dbNSFP_MetaLR_pred=.	dbNSFP_MetaSVM_pred=.	dbNSFP_MutationAssessor_pred=.	dbNSFP_MutationTaster_pred=.	dbNSFP_PROVEAN_pred=.	dbNSFP_Polyphen2_HDIV_pred=.	dbNSFP_Polyphen2_HVAR_pred=.	dbNSFP_SIFT_pred=.	dbNSFP_SiPhy_29way_pi=.	dbNSFP_UniSNP_ids=.	dbNSFP_Uniprot_acc=.	dbNSFP_Uniprot_id=.	dbNSFP_aapos_FATHMM=.	dbNSFP_aapos_SIFT=.	dbNSFP_cds_strand=.	dbNSFP_clinvar_rs=.	dbNSFP_clinvar_trait=.	dbNSFP_genename=.	dbNSFP_hg38_chr=.	dbNSFP_refcodon=.	GT:AD:DP:GQ:PL	0/0:38,0:38:99:0,101,1575
3	163433768	3:163433768_A/T	A	T	973.62	PASS	AC=2	AF=0.111	AN=18	BaseQRankSum=0.836	ClippingRankSum=1.38	DP=402	FS=14.222	MLEAC=2	MLEAF=0.111	MQ=60	MQRankSum=0.321	QD=8.93	ReadPosRankSum=2.16	SOR=1.291	dbNSFP_Ancestral_allele=.	dbNSFP_COSMIC_ID=.	dbNSFP_Ensembl_geneid=.	dbNSFP_Ensembl_transcriptid=.	dbNSFP_FATHMM_pred=.	dbNSFP_Interpro_domain=.	dbNSFP_LRT_pred=.	dbNSFP_MetaLR_pred=.	dbNSFP_MetaSVM_pred=.	dbNSFP_MutationAssessor_pred=.	dbNSFP_MutationTaster_pred=.	dbNSFP_PROVEAN_pred=.	dbNSFP_Polyphen2_HDIV_pred=.	dbNSFP_Polyphen2_HVAR_pred=.	dbNSFP_SIFT_pred=.	dbNSFP_SiPhy_29way_pi=.	dbNSFP_UniSNP_ids=.	dbNSFP_Uniprot_acc=.	dbNSFP_Uniprot_id=.	dbNSFP_aapos_FATHMM=.	dbNSFP_aapos_SIFT=.	dbNSFP_cds_strand=.	dbNSFP_clinvar_rs=.	dbNSFP_clinvar_trait=.	dbNSFP_genename=.	dbNSFP_hg38_chr=.	dbNSFP_refcodon=.	GT:AD:DP:GQ:PL	0/0:42,0:42:99:0,105,1665
3	174649420	3:174649420_A/G	A	G	1162.62	PASS	AC=2	AF=0.111	AN=18	ANN=G|sequence_feature|LOW|NAALADL2|ENSG00000177694|topological_domain:Cytoplasmic|ENST00000454872|protein_coding||c.43+72180A>G||||||,G|intron_variant|MODIFIER|NAALADL2|ENSG00000177694|transcript|ENST00000454872|protein_coding|1/13|c.43+72180A>G||||||,G|intron_variant|MODIFIER|NAALADL2|ENSG00000177694|transcript|ENST00000434257|protein_coding|3/3|c.-8-165160A>G||||||WARNING_TRANSCRIPT_NO_STOP_CO…	BaseQRankSum=0.036	ClippingRankSum=0.37	DP=375	FS=0.793	MLEAC=2	MLEAF=0.111	MQ=60	MQRankSum=1.13	QD=11.74	ReadPosRankSum=2.14	SOR=0.784	dbNSFP_Ancestral_allele=.	dbNSFP_COSMIC_ID=.	dbNSFP_Ensembl_geneid=.	dbNSFP_Ensembl_transcriptid=.	dbNSFP_FATHMM_pred=.	dbNSFP_Interpro_domain=.	dbNSFP_LRT_pred=.	dbNSFP_MetaLR_pred=.	dbNSFP_MetaSVM_pred=.	dbNSFP_MutationAssessor_pred=.	dbNSFP_MutationTaster_pred=.	dbNSFP_PROVEAN_pred=.	dbNSFP_Polyphen2_HDIV_pred=.	dbNSFP_Polyphen2_HVAR_pred=.	dbNSFP_SIFT_pred=.	dbNSFP_SiPhy_29way_pi=.	dbNSFP_UniSNP_ids=.	dbNSFP_Uniprot_acc=.	dbNSFP_Uniprot_id=.	dbNSFP_aapos_FATHMM=.	dbNSFP_aapos_SIFT=.	dbNSFP_cds_strand=.	dbNSFP_clinvar_rs=.	dbNSFP_clinvar_trait=.	dbNSFP_genename=.	dbNSFP_hg38_chr=.	dbNSFP_refcodon=.	GT:AD:DP:GQ:PL
3	176914948	3:176914948_G/A	G	A	905.62	PASS	AC=2	AF=0.111	AN=18	ANN=A|5_prime_UTR_variant|MODIFIER|TBL1XR1|ENSG00000177565|transcript|ENST00000457928|protein_coding|1/16|c.-161C>T|||||132183|,A|5_prime_UTR_variant|MODIFIER|TBL1XR1|ENSG00000177565|transcript|ENST00000431421|protein_coding|1/4|c.-319C>T|||||145491|WARNING_TRANSCRIPT_INCOMPLETE,A|5_prime_UTR_variant|MODIFIER|TBL1XR1|ENSG00000177565|transcript|ENST00000352800|protein_coding|1/4|c.-85C>T|||||13218…	BaseQRankSum=2.26	ClippingRankSum=-0.894	DP=386	FS=0.826	MLEAC=2	MLEAF=0.111	MQ=60	MQRankSum=-0.237	QD=9.63	ReadPosRankSum=0.123	SOR=0.856	dbNSFP_Ancestral_allele=.	dbNSFP_COSMIC_ID=.	dbNSFP_Ensembl_geneid=.	dbNSFP_Ensembl_transcriptid=.	dbNSFP_FATHMM_pred=.	dbNSFP_Interpro_domain=.	dbNSFP_LRT_pred=.	dbNSFP_MetaLR_pred=.	dbNSFP_MetaSVM_pred=.	dbNSFP_MutationAssessor_pred=.	dbNSFP_MutationTaster_pred=.	dbNSFP_PROVEAN_pred=.	dbNSFP_Polyphen2_HDIV_pred=.	dbNSFP_Polyphen2_HVAR_pred=.	dbNSFP_SIFT_pred=.	dbNSFP_SiPhy_29way_pi=.	dbNSFP_UniSNP_ids=.	dbNSFP_Uniprot_acc=.	dbNSFP_Uniprot_id=.	dbNSFP_aapos_FATHMM=.	dbNSFP_aapos_SIFT=.	dbNSFP_cds_strand=.	dbNSFP_clinvar_rs=.	dbNSFP_clinvar_trait=.	dbNSFP_genename=.	dbNSFP_hg38_chr=.	dbNSFP_refcodon=.	GT:AD:DP:GQ:PL
3	178672072	3:178672072_C/T	C	T	1112.62	PASS	AC=2	AF=0.111	AN=18	BaseQRankSum=0.588	ClippingRankSum=1.02	DP=391	FS=12.111	MLEAC=2	MLEAF=0.111	MQ=60	MQRankSum=0.406	QD=11.02	ReadPosRankSum=0.538	SOR=1.179	dbNSFP_Ancestral_allele=.	dbNSFP_COSMIC_ID=.	dbNSFP_Ensembl_geneid=.	dbNSFP_Ensembl_transcriptid=.	dbNSFP_FATHMM_pred=.	dbNSFP_Interpro_domain=.	dbNSFP_LRT_pred=.	dbNSFP_MetaLR_pred=.	dbNSFP_MetaSVM_pred=.	dbNSFP_MutationAssessor_pred=.	dbNSFP_MutationTaster_pred=.	dbNSFP_PROVEAN_pred=.	dbNSFP_Polyphen2_HDIV_pred=.	dbNSFP_Polyphen2_HVAR_pred=.	dbNSFP_SIFT_pred=.	dbNSFP_SiPhy_29way_pi=.	dbNSFP_UniSNP_ids=.	dbNSFP_Uniprot_acc=.	dbNSFP_Uniprot_id=.	dbNSFP_aapos_FATHMM=.	dbNSFP_aapos_SIFT=.	dbNSFP_cds_strand=.	dbNSFP_clinvar_rs=.	dbNSFP_clinvar_trait=.	dbNSFP_genename=.	dbNSFP_hg38_chr=.	dbNSFP_refcodon=.	GT:AD:DP:GQ:PL	0/0:43,0:43:99:0,105,1710
3	180520313	3:180520313_T/A	T	A	992.62	PASS	AC=2	AF=0.111	AN=18	ANN=A|intron_variant|MODIFIER|CCDC39|ENSG00000145075|transcript|ENST00000471307|protein_coding|2/6|c.-239-20401A>T||||||WARNING_TRANSCRIPT_INCOMPLETE,A|intron_variant|MODIFIER|CCDC39|ENSG00000145075|transcript|ENST00000485055|processed_transcript|3/13|n.311+7885A>T||||||,A|intron_variant|MODIFIER|CCDC39|ENSG00000145075|transcript|ENST00000495817|processed_transcript|1/4|n.207-20401A>T||||||	BaseQRankSum=0.918	ClippingRankSum=1.15	DP=394	FS=4.113	MLEAC=2	MLEAF=0.111	MQ=60	MQRankSum=0.934	QD=10.34	ReadPosRankSum=0.621	SOR=0.741	dbNSFP_Ancestral_allele=.	dbNSFP_COSMIC_ID=.	dbNSFP_Ensembl_geneid=.	dbNSFP_Ensembl_transcriptid=.	dbNSFP_FATHMM_pred=.	dbNSFP_Interpro_domain=.	dbNSFP_LRT_pred=.	dbNSFP_MetaLR_pred=.	dbNSFP_MetaSVM_pred=.	dbNSFP_MutationAssessor_pred=.	dbNSFP_MutationTaster_pred=.	dbNSFP_PROVEAN_pred=.	dbNSFP_Polyphen2_HDIV_pred=.	dbNSFP_Polyphen2_HVAR_pred=.	dbNSFP_SIFT_pred=.	dbNSFP_SiPhy_29way_pi=.	dbNSFP_UniSNP_ids=.	dbNSFP_Uniprot_acc=.	dbNSFP_Uniprot_id=.	dbNSFP_aapos_FATHMM=.	dbNSFP_aapos_SIFT=.	dbNSFP_cds_strand=.	dbNSFP_clinvar_rs=.	dbNSFP_clinvar_trait=.	dbNSFP_genename=.	dbNSFP_hg38_chr=.	dbNSFP_refcodon=.	GT:AD:DP:GQ:PL
3	186047030	3:186047030_G/C	G	C	790.62	PASS	AC=2	AF=0.111	AN=18	ANN=C|intron_variant|MODIFIER|DGKG|ENSG00000058866|transcript|ENST00000265022|protein_coding|1/24|c.-248-8534C>G||||||,C|intron_variant|MODIFIER|DGKG|ENSG00000058866|transcript|ENST00000344484|protein_coding|1/23|c.-248-8534C>G||||||,C|intron_variant|MODIFIER|DGKG|ENSG00000058866|transcript|ENST00000382164|protein_coding|1/23|c.-248-8534C>G||||||,C|intron_variant|MODIFIER|DGKG|ENSG00000058866|tra…	BaseQRankSum=2.06	ClippingRankSum=-0.2	DP=360	FS=0	MLEAC=2	MLEAF=0.111	MQ=60	MQRankSum=0.544	QD=9.41	ReadPosRankSum=0.787	SOR=0.607	dbNSFP_Ancestral_allele=.	dbNSFP_COSMIC_ID=.	dbNSFP_Ensembl_geneid=.	dbNSFP_Ensembl_transcriptid=.	dbNSFP_FATHMM_pred=.	dbNSFP_Interpro_domain=.	dbNSFP_LRT_pred=.	dbNSFP_MetaLR_pred=.	dbNSFP_MetaSVM_pred=.	dbNSFP_MutationAssessor_pred=.	dbNSFP_MutationTaster_pred=.	dbNSFP_PROVEAN_pred=.	dbNSFP_Polyphen2_HDIV_pred=.	dbNSFP_Polyphen2_HVAR_pred=.	dbNSFP_SIFT_pred=.	dbNSFP_SiPhy_29way_pi=.	dbNSFP_UniSNP_ids=.	dbNSFP_Uniprot_acc=.	dbNSFP_Uniprot_id=.	dbNSFP_aapos_FATHMM=.	dbNSFP_aapos_SIFT=.	dbNSFP_cds_strand=.	dbNSFP_clinvar_rs=.	dbNSFP_clinvar_trait=.	dbNSFP_genename=.	dbNSFP_hg38_chr=.	dbNSFP_refcodon=.	GT:AD:DP:GQ:PGT:PID:PL
3	188074336	3:188074336_A/T	A	T	1076.62	PASS	AC=2	AF=0.111	AN=18	ANN=T|intron_variant|MODIFIER|LPP|ENSG00000145012|transcript|ENST00000312675|protein_coding|2/10|c.-9-49564A>T||||||,T|intron_variant|MODIFIER|LPP|ENSG00000145012|transcript|ENST00000448637|protein_coding|2/6|c.-10+14829A>T||||||,T|intron_variant|MODIFIER|LPP|ENSG00000145012|transcript|ENST00000416784|protein_coding|1/4|c.-9-49564A>T||||||WARNING_TRANSCRIPT_NO_STOP_CODON,T|intron_variant|MODIFIER…	BaseQRankSum=0.508	ClippingRankSum=0.076	DP=392	FS=7.005	MLEAC=2	MLEAF=0.111	MQ=60	MQRankSum=0.421	QD=10.87	ReadPosRankSum=0.011	SOR=0.518	dbNSFP_Ancestral_allele=.	dbNSFP_COSMIC_ID=.	dbNSFP_Ensembl_geneid=.	dbNSFP_Ensembl_transcriptid=.	dbNSFP_FATHMM_pred=.	dbNSFP_Interpro_domain=.	dbNSFP_LRT_pred=.	dbNSFP_MetaLR_pred=.	dbNSFP_MetaSVM_pred=.	dbNSFP_MutationAssessor_pred=.	dbNSFP_MutationTaster_pred=.	dbNSFP_PROVEAN_pred=.	dbNSFP_Polyphen2_HDIV_pred=.	dbNSFP_Polyphen2_HVAR_pred=.	dbNSFP_SIFT_pred=.	dbNSFP_SiPhy_29way_pi=.	dbNSFP_UniSNP_ids=.	dbNSFP_Uniprot_acc=.	dbNSFP_Uniprot_id=.	dbNSFP_aapos_FATHMM=.	dbNSFP_aapos_SIFT=.	dbNSFP_cds_strand=.	dbNSFP_clinvar_rs=.	dbNSFP_clinvar_trait=.	dbNSFP_genename=.	dbNSFP_hg38_chr=.	dbNSFP_refcodon=.	GT:AD:DP:GQ:PL
3	190636076	3:190636076_A/T	A	T	910.62	PASS	AC=2	AF=0.111	AN=18	BaseQRankSum=1.88	ClippingRankSum=1.37	DP=391	FS=4.333	MLEAC=2	MLEAF=0.111	MQ=60	MQRankSum=0.238	QD=9.79	ReadPosRankSum=0.147	SOR=1.161	dbNSFP_Ancestral_allele=.	dbNSFP_COSMIC_ID=.	dbNSFP_Ensembl_geneid=.	dbNSFP_Ensembl_transcriptid=.	dbNSFP_FATHMM_pred=.	dbNSFP_Interpro_domain=.	dbNSFP_LRT_pred=.	dbNSFP_MetaLR_pred=.	dbNSFP_MetaSVM_pred=.	dbNSFP_MutationAssessor_pred=.	dbNSFP_MutationTaster_pred=.	dbNSFP_PROVEAN_pred=.	dbNSFP_Polyphen2_HDIV_pred=.	dbNSFP_Polyphen2_HVAR_pred=.	dbNSFP_SIFT_pred=.	dbNSFP_SiPhy_29way_pi=.	dbNSFP_UniSNP_ids=.	dbNSFP_Uniprot_acc=.	dbNSFP_Uniprot_id=.	dbNSFP_aapos_FATHMM=.	dbNSFP_aapos_SIFT=.	dbNSFP_cds_strand=.	dbNSFP_clinvar_rs=.	dbNSFP_clinvar_trait=.	dbNSFP_genename=.	dbNSFP_hg38_chr=.	dbNSFP_refcodon=.	GT:AD:DP:GQ:PL	0/0:46,0:46:99:0,107,1800
3	190878564	3:190878564_C/A	C	A	1018.62	PASS	AC=2	AF=0.111	AN=18	BaseQRankSum=1.03	ClippingRankSum=0.281	DP=389	FS=5.417	MLEAC=2	MLEAF=0.111	MQ=60	MQRankSum=-0.023	QD=10.19	ReadPosRankSum=1.48	SOR=1.198	dbNSFP_Ancestral_allele=.	dbNSFP_COSMIC_ID=.	dbNSFP_Ensembl_geneid=.	dbNSFP_Ensembl_transcriptid=.	dbNSFP_FATHMM_pred=.	dbNSFP_Interpro_domain=.	dbNSFP_LRT_pred=.	dbNSFP_MetaLR_pred=.	dbNSFP_MetaSVM_pred=.	dbNSFP_MutationAssessor_pred=.	dbNSFP_MutationTaster_pred=.	dbNSFP_PROVEAN_pred=.	dbNSFP_Polyphen2_HDIV_pred=.	dbNSFP_Polyphen2_HVAR_pred=.	dbNSFP_SIFT_pred=.	dbNSFP_SiPhy_29way_pi=.	dbNSFP_UniSNP_ids=.	dbNSFP_Uniprot_acc=.	dbNSFP_Uniprot_id=.	dbNSFP_aapos_FATHMM=.	dbNSFP_aapos_SIFT=.	dbNSFP_cds_strand=.	dbNSFP_clinvar_rs=.	dbNSFP_clinvar_trait=.	dbNSFP_genename=.	dbNSFP_hg38_chr=.	dbNSFP_refcodon=.	GT:AD:DP:GQ:PL	0/0:52,0:52:48:0,48,1957
3	196505519	3:196505519_G/A	G	A	943.62	PASS	AC=2	AF=0.111	AN=18	ANN=A|intron_variant|MODIFIER|PAK2|ENSG00000180370|transcript|ENST00000327134|protein_coding|1/14|c.-21-3978G>A||||||	BaseQRankSum=-0.412	ClippingRankSum=0.28	DP=415	FS=0	MLEAC=2	MLEAF=0.111	MQ=60	MQRankSum=1.88	QD=8.82	ReadPosRankSum=0.763	SOR=0.688	dbNSFP_Ancestral_allele=.	dbNSFP_COSMIC_ID=.	dbNSFP_Ensembl_geneid=.	dbNSFP_Ensembl_transcriptid=.	dbNSFP_FATHMM_pred=.	dbNSFP_Interpro_domain=.	dbNSFP_LRT_pred=.	dbNSFP_MetaLR_pred=.	dbNSFP_MetaSVM_pred=.	dbNSFP_MutationAssessor_pred=.	dbNSFP_MutationTaster_pred=.	dbNSFP_PROVEAN_pred=.	dbNSFP_Polyphen2_HDIV_pred=.	dbNSFP_Polyphen2_HVAR_pred=.	dbNSFP_SIFT_pred=.	dbNSFP_SiPhy_29way_pi=.	dbNSFP_UniSNP_ids=.	dbNSFP_Uniprot_acc=.	dbNSFP_Uniprot_id=.	dbNSFP_aapos_FATHMM=.	dbNSFP_aapos_SIFT=.	dbNSFP_cds_strand=.	dbNSFP_clinvar_rs=.	dbNSFP_clinvar_trait=.	dbNSFP_genename=.	dbNSFP_hg38_chr=.	dbNSFP_refcodon=.	GT:AD:DP:GQ:PL
3	196698814	3:196698814_A/G	A	G	952.62	PASS	AC=2	AF=0.111	AN=18	BaseQRankSum=0.951	ClippingRankSum=0.613	DP=398	FS=0	MLEAC=2	MLEAF=0.111	MQ=60	MQRankSum=-1.116	QD=8.66	ReadPosRankSum=0.909	SOR=0.637	dbNSFP_Ancestral_allele=.	dbNSFP_COSMIC_ID=.	dbNSFP_Ensembl_geneid=.	dbNSFP_Ensembl_transcriptid=.	dbNSFP_FATHMM_pred=.	dbNSFP_Interpro_domain=.	dbNSFP_LRT_pred=.	dbNSFP_MetaLR_pred=.	dbNSFP_MetaSVM_pred=.	dbNSFP_MutationAssessor_pred=.	dbNSFP_MutationTaster_pred=.	dbNSFP_PROVEAN_pred=.	dbNSFP_Polyphen2_HDIV_pred=.	dbNSFP_Polyphen2_HVAR_pred=.	dbNSFP_SIFT_pred=.	dbNSFP_SiPhy_29way_pi=.	dbNSFP_UniSNP_ids=.	dbNSFP_Uniprot_acc=.	dbNSFP_Uniprot_id=.	dbNSFP_aapos_FATHMM=.	dbNSFP_aapos_SIFT=.	dbNSFP_cds_strand=.	dbNSFP_clinvar_rs=.	dbNSFP_clinvar_trait=.	dbNSFP_genename=.	dbNSFP_hg38_chr=.	dbNSFP_refcodon=.	GT:AD:DP:GQ:PL	0/0:39,0:39:99:0,104,1575
4	12343278	4:12343278_G/T	G	T	345.91	PASS	AC=1	AF=0.056	AN=18	BaseQRankSum=0.592	ClippingRankSum=-0.095	DP=282	FS=0	MLEAC=1	MLEAF=0.056	MQ=60	MQRankSum=0.286	QD=10.48	ReadPosRankSum=-0.707	SOR=0.859	dbNSFP_Ancestral_allele=.	dbNSFP_COSMIC_ID=.	dbNSFP_Ensembl_geneid=.	dbNSFP_Ensembl_transcriptid=.	dbNSFP_FATHMM_pred=.	dbNSFP_Interpro_domain=.	dbNSFP_LRT_pred=.	dbNSFP_MetaLR_pred=.	dbNSFP_MetaSVM_pred=.	dbNSFP_MutationAssessor_pred=.	dbNSFP_MutationTaster_pred=.	dbNSFP_PROVEAN_pred=.	dbNSFP_Polyphen2_HDIV_pred=.	dbNSFP_Polyphen2_HVAR_pred=.	dbNSFP_SIFT_pred=.	dbNSFP_SiPhy_29way_pi=.	dbNSFP_UniSNP_ids=.	dbNSFP_Uniprot_acc=.	dbNSFP_Uniprot_id=.	dbNSFP_aapos_FATHMM=.	dbNSFP_aapos_SIFT=.	dbNSFP_cds_strand=.	dbNSFP_clinvar_rs=.	dbNSFP_clinvar_trait=.	dbNSFP_genename=.	dbNSFP_hg38_chr=.	dbNSFP_refcodon=.	GT:AD:DP:GQ:PL	0/0:28,0:28:81:0,81,1193
4	12922131	4:12922131_G/T	G	T	168.91	PASS	AC=1	AF=0.056	AN=18	BaseQRankSum=-0.475	ClippingRankSum=0.475	DP=273	FS=1.922	MLEAC=1	MLEAF=0.056	MQ=60	MQRankSum=0.475	QD=8.45	ReadPosRankSum=-0.238	SOR=0.697	dbNSFP_Ancestral_allele=.	dbNSFP_COSMIC_ID=.	dbNSFP_Ensembl_geneid=.	dbNSFP_Ensembl_transcriptid=.	dbNSFP_FATHMM_pred=.	dbNSFP_Interpro_domain=.	dbNSFP_LRT_pred=.	dbNSFP_MetaLR_pred=.	dbNSFP_MetaSVM_pred=.	dbNSFP_MutationAssessor_pred=.	dbNSFP_MutationTaster_pred=.	dbNSFP_PROVEAN_pred=.	dbNSFP_Polyphen2_HDIV_pred=.	dbNSFP_Polyphen2_HVAR_pred=.	dbNSFP_SIFT_pred=.	dbNSFP_SiPhy_29way_pi=.	dbNSFP_UniSNP_ids=.	dbNSFP_Uniprot_acc=.	dbNSFP_Uniprot_id=.	dbNSFP_aapos_FATHMM=.	dbNSFP_aapos_SIFT=.	dbNSFP_cds_strand=.	dbNSFP_clinvar_rs=.	dbNSFP_clinvar_trait=.	dbNSFP_genename=.	dbNSFP_hg38_chr=.	dbNSFP_refcodon=.	GT:AD:DP:GQ:PL	0/0:32,0:32:90:0,90,1350
4	12987678	4:12987678_C/G	C	G	256.91	PASS	AC=1	AF=0.056	AN=18	BaseQRankSum=1.06	ClippingRankSum=-1.877	DP=253	FS=1.707	MLEAC=1	MLEAF=0.056	MQ=60	MQRankSum=-0.648	QD=11.68	ReadPosRankSum=-0.307	SOR=1.179	dbNSFP_Ancestral_allele=.	dbNSFP_COSMIC_ID=.	dbNSFP_Ensembl_geneid=.	dbNSFP_Ensembl_transcriptid=.	dbNSFP_FATHMM_pred=.	dbNSFP_Interpro_domain=.	dbNSFP_LRT_pred=.	dbNSFP_MetaLR_pred=.	dbNSFP_MetaSVM_pred=.	dbNSFP_MutationAssessor_pred=.	dbNSFP_MutationTaster_pred=.	dbNSFP_PROVEAN_pred=.	dbNSFP_Polyphen2_HDIV_pred=.	dbNSFP_Polyphen2_HVAR_pred=.	dbNSFP_SIFT_pred=.	dbNSFP_SiPhy_29way_pi=.	dbNSFP_UniSNP_ids=.	dbNSFP_Uniprot_acc=.	dbNSFP_Uniprot_id=.	dbNSFP_aapos_FATHMM=.	dbNSFP_aapos_SIFT=.	dbNSFP_cds_strand=.	dbNSFP_clinvar_rs=.	dbNSFP_clinvar_trait=.	dbNSFP_genename=.	dbNSFP_hg38_chr=.	dbNSFP_refcodon=.	GT:AD:DP:GQ:PL	0/0:31,0:31:90:0,90,1308
4	13140600	4:13140600_G/T	G	T	211.91	PASS	AC=1	AF=0.056	AN=18	BaseQRankSum=1.76	ClippingRankSum=-0.775	DP=245	FS=0	MLEAC=1	MLEAF=0.056	MQ=60	MQRankSum=0.352	QD=9.63	ReadPosRankSum=1.13	SOR=0.569	dbNSFP_Ancestral_allele=.	dbNSFP_COSMIC_ID=.	dbNSFP_Ensembl_geneid=.	dbNSFP_Ensembl_transcriptid=.	dbNSFP_FATHMM_pred=.	dbNSFP_Interpro_domain=.	dbNSFP_LRT_pred=.	dbNSFP_MetaLR_pred=.	dbNSFP_MetaSVM_pred=.	dbNSFP_MutationAssessor_pred=.	dbNSFP_MutationTaster_pred=.	dbNSFP_PROVEAN_pred=.	dbNSFP_Polyphen2_HDIV_pred=.	dbNSFP_Polyphen2_HVAR_pred=.	dbNSFP_SIFT_pred=.	dbNSFP_SiPhy_29way_pi=.	dbNSFP_UniSNP_ids=.	dbNSFP_Uniprot_acc=.	dbNSFP_Uniprot_id=.	dbNSFP_aapos_FATHMM=.	dbNSFP_aapos_SIFT=.	dbNSFP_cds_strand=.	dbNSFP_clinvar_rs=.	dbNSFP_clinvar_trait=.	dbNSFP_genename=.	dbNSFP_hg38_chr=.	dbNSFP_refcodon=.	GT:AD:DP:GQ:PL	0/0:30,0:30:90:0,90,1288
4	13351757	4:13351757_A/G	A	G	192.92	PASS	AC=1	AF=0.056	AN=18	BaseQRankSum=-0.528	ClippingRankSum=0.25	DP=275	FS=0	MLEAC=1	MLEAF=0.056	MQ=60	MQRankSum=-0.194	QD=7.42	ReadPosRankSum=-0.472	SOR=0.693	dbNSFP_Ancestral_allele=.	dbNSFP_COSMIC_ID=.	dbNSFP_Ensembl_geneid=.	dbNSFP_Ensembl_transcriptid=.	dbNSFP_FATHMM_pred=.	dbNSFP_Interpro_domain=.	dbNSFP_LRT_pred=.	dbNSFP_MetaLR_pred=.	dbNSFP_MetaSVM_pred=.	dbNSFP_MutationAssessor_pred=.	dbNSFP_MutationTaster_pred=.	dbNSFP_PROVEAN_pred=.	dbNSFP_Polyphen2_HDIV_pred=.	dbNSFP_Polyphen2_HVAR_pred=.	dbNSFP_SIFT_pred=.	dbNSFP_SiPhy_29way_pi=.	dbNSFP_UniSNP_ids=.	dbNSFP_Uniprot_acc=.	dbNSFP_Uniprot_id=.	dbNSFP_aapos_FATHMM=.	dbNSFP_aapos_SIFT=.	dbNSFP_cds_strand=.	dbNSFP_clinvar_rs=.	dbNSFP_clinvar_trait=.	dbNSFP_genename=.	dbNSFP_hg38_chr=.	dbNSFP_refcodon=.	GT:AD:DP:GQ:PL	0/0:36,0:36:36:0,36,540
4	19642381	4:19642381_G/A	G	A	232.91	PASS	AC=1	AF=0.056	AN=18	ANN=A|intron_variant|MODIFIER|RP11-608O21.1|ENSG00000248515|transcript|ENST00000511431|lincRNA|2/3|n.288+107140G>A||||||	BaseQRankSum=-0.119	ClippingRankSum=-0.119	DP=282	FS=0	MLEAC=1	MLEAF=0.056	MQ=60	MQRankSum=-0.298	QD=9.7	ReadPosRankSum=1.85	SOR=0.534	dbNSFP_Ancestral_allele=.	dbNSFP_COSMIC_ID=.	dbNSFP_Ensembl_geneid=.	dbNSFP_Ensembl_transcriptid=.	dbNSFP_FATHMM_pred=.	dbNSFP_Interpro_domain=.	dbNSFP_LRT_pred=.	dbNSFP_MetaLR_pred=.	dbNSFP_MetaSVM_pred=.	dbNSFP_MutationAssessor_pred=.	dbNSFP_MutationTaster_pred=.	dbNSFP_PROVEAN_pred=.	dbNSFP_Polyphen2_HDIV_pred=.	dbNSFP_Polyphen2_HVAR_pred=.	dbNSFP_SIFT_pred=.	dbNSFP_SiPhy_29way_pi=.	dbNSFP_UniSNP_ids=.	dbNSFP_Uniprot_acc=.	dbNSFP_Uniprot_id=.	dbNSFP_aapos_FATHMM=.	dbNSFP_aapos_SIFT=.	dbNSFP_cds_strand=.	dbNSFP_clinvar_rs=.	dbNSFP_clinvar_trait=.	dbNSFP_genename=.	dbNSFP_hg38_chr=.	dbNSFP_refcodon=.	GT:AD:DP:GQ:PL
4	19852730	4:19852730_A/G	A	G	290.91	PASS	AC=1	AF=0.056	AN=18	ANN=G|intron_variant|MODIFIER|RP11-608O21.1|ENSG00000248515|transcript|ENST00000511431|lincRNA|2/3|n.289-5169A>G||||||	BaseQRankSum=-0.33	ClippingRankSum=-0.506	DP=267	FS=1.585	MLEAC=1	MLEAF=0.056	MQ=60	MQRankSum=0.77	QD=9.7	ReadPosRankSum=1.47	SOR=1.329	dbNSFP_Ancestral_allele=.	dbNSFP_COSMIC_ID=.	dbNSFP_Ensembl_geneid=.	dbNSFP_Ensembl_transcriptid=.	dbNSFP_FATHMM_pred=.	dbNSFP_Interpro_domain=.	dbNSFP_LRT_pred=.	dbNSFP_MetaLR_pred=.	dbNSFP_MetaSVM_pred=.	dbNSFP_MutationAssessor_pred=.	dbNSFP_MutationTaster_pred=.	dbNSFP_PROVEAN_pred=.	dbNSFP_Polyphen2_HDIV_pred=.	dbNSFP_Polyphen2_HVAR_pred=.	dbNSFP_SIFT_pred=.	dbNSFP_SiPhy_29way_pi=.	dbNSFP_UniSNP_ids=.	dbNSFP_Uniprot_acc=.	dbNSFP_Uniprot_id=.	dbNSFP_aapos_FATHMM=.	dbNSFP_aapos_SIFT=.	dbNSFP_cds_strand=.	dbNSFP_clinvar_rs=.	dbNSFP_clinvar_trait=.	dbNSFP_genename=.	dbNSFP_hg38_chr=.	dbNSFP_refcodon=.	GT:AD:DP:GQ:PL
4	21360803	4:21360803_G/A	G	A	401.91	PASS	AC=1	AF=0.056	AN=18	ANN=A|sequence_feature|LOW|KCNIP4|ENSG00000185774|region_of_interest:KIS|ENST00000382152|protein_coding||c.62-476471C>T||||||,A|intron_variant|MODIFIER|KCNIP4|ENSG00000185774|transcript|ENST00000382152|protein_coding|1/8|c.62-476471C>T||||||,A|intron_variant|MODIFIER|KCNIP4|ENSG00000185774|transcript|ENST00000382148|protein_coding|1/7|c.88+338170C>T||||||,A|intron_variant|MODIFIER|KCNIP4|ENSG0000…	BaseQRankSum=0.868	ClippingRankSum=-0.614	DP=268	FS=1.527	MLEAC=1	MLEAF=0.056	MQ=60	MQRankSum=0.402	QD=13.4	ReadPosRankSum=-0.106	SOR=1.034	dbNSFP_Ancestral_allele=.	dbNSFP_COSMIC_ID=.	dbNSFP_Ensembl_geneid=.	dbNSFP_Ensembl_transcriptid=.	dbNSFP_FATHMM_pred=.	dbNSFP_Interpro_domain=.	dbNSFP_LRT_pred=.	dbNSFP_MetaLR_pred=.	dbNSFP_MetaSVM_pred=.	dbNSFP_MutationAssessor_pred=.	dbNSFP_MutationTaster_pred=.	dbNSFP_PROVEAN_pred=.	dbNSFP_Polyphen2_HDIV_pred=.	dbNSFP_Polyphen2_HVAR_pred=.	dbNSFP_SIFT_pred=.	dbNSFP_SiPhy_29way_pi=.	dbNSFP_UniSNP_ids=.	dbNSFP_Uniprot_acc=.	dbNSFP_Uniprot_id=.	dbNSFP_aapos_FATHMM=.	dbNSFP_aapos_SIFT=.	dbNSFP_cds_strand=.	dbNSFP_clinvar_rs=.	dbNSFP_clinvar_trait=.	dbNSFP_genename=.	dbNSFP_hg38_chr=.	dbNSFP_refcodon=.	GT:AD:DP:GQ:PL
4	21722077	4:21722077_T/A	T	A	311.91	PASS	AC=1	AF=0.056	AN=18	ANN=A|sequence_feature|LOW|KCNIP4|ENSG00000185774|region_of_interest:KIS|ENST00000382152|protein_coding||c.61+228117A>T||||||,A|intron_variant|MODIFIER|KCNIP4|ENSG00000185774|transcript|ENST00000382152|protein_coding|1/8|c.61+228117A>T||||||,A|intron_variant|MODIFIER|KCNIP4|ENSG00000185774|transcript|ENST00000447367|protein_coding|1/7|c.61+228117A>T||||||,A|intron_variant|MODIFIER|KCNIP4|ENSG0000…	BaseQRankSum=0.803	ClippingRankSum=-0.069	DP=304	FS=1.708	MLEAC=1	MLEAF=0.056	MQ=60	MQRankSum=0.023	QD=10.76	ReadPosRankSum=-0.757	SOR=0.273	dbNSFP_Ancestral_allele=.	dbNSFP_COSMIC_ID=.	dbNSFP_Ensembl_geneid=.	dbNSFP_Ensembl_transcriptid=.	dbNSFP_FATHMM_pred=.	dbNSFP_Interpro_domain=.	dbNSFP_LRT_pred=.	dbNSFP_MetaLR_pred=.	dbNSFP_MetaSVM_pred=.	dbNSFP_MutationAssessor_pred=.	dbNSFP_MutationTaster_pred=.	dbNSFP_PROVEAN_pred=.	dbNSFP_Polyphen2_HDIV_pred=.	dbNSFP_Polyphen2_HVAR_pred=.	dbNSFP_SIFT_pred=.	dbNSFP_SiPhy_29way_pi=.	dbNSFP_UniSNP_ids=.	dbNSFP_Uniprot_acc=.	dbNSFP_Uniprot_id=.	dbNSFP_aapos_FATHMM=.	dbNSFP_aapos_SIFT=.	dbNSFP_cds_strand=.	dbNSFP_clinvar_rs=.	dbNSFP_clinvar_trait=.	dbNSFP_genename=.	dbNSFP_hg38_chr=.	dbNSFP_refcodon=.	GT:AD:DP:GQ:PL
4	28175178	4:28175178_T/C	T	C	273.91	PASS	AC=1	AF=0.056	AN=18	BaseQRankSum=-0.181	ClippingRankSum=-0.588	DP=283	FS=0	MLEAC=1	MLEAF=0.056	MQ=60	MQRankSum=-0.815	QD=9.13	ReadPosRankSum=0.95	SOR=0.616	dbNSFP_Ancestral_allele=.	dbNSFP_COSMIC_ID=.	dbNSFP_Ensembl_geneid=.	dbNSFP_Ensembl_transcriptid=.	dbNSFP_FATHMM_pred=.	dbNSFP_Interpro_domain=.	dbNSFP_LRT_pred=.	dbNSFP_MetaLR_pred=.	dbNSFP_MetaSVM_pred=.	dbNSFP_MutationAssessor_pred=.	dbNSFP_MutationTaster_pred=.	dbNSFP_PROVEAN_pred=.	dbNSFP_Polyphen2_HDIV_pred=.	dbNSFP_Polyphen2_HVAR_pred=.	dbNSFP_SIFT_pred=.	dbNSFP_SiPhy_29way_pi=.	dbNSFP_UniSNP_ids=.	dbNSFP_Uniprot_acc=.	dbNSFP_Uniprot_id=.	dbNSFP_aapos_FATHMM=.	dbNSFP_aapos_SIFT=.	dbNSFP_cds_strand=.	dbNSFP_clinvar_rs=.	dbNSFP_clinvar_trait=.	dbNSFP_genename=.	dbNSFP_hg38_chr=.	dbNSFP_refcodon=.	GT:AD:DP:GQ:PL	0/0:32,0:32:93:0,93,1395
4	29204351	4:29204351_C/T	C	T	346.91	PASS	AC=1	AF=0.056	AN=18	ANN=T|non_coding_exon_variant|MODIFIER|RP11-472K22.1|ENSG00000248176|transcript|ENST00000503299|lincRNA|3/3|n.717C>T||||||	BaseQRankSum=-0.019	ClippingRankSum=-0.783	DP=296	FS=1.423	MLEAC=1	MLEAF=0.056	MQ=60	MQRankSum=-0.21	QD=10.51	ReadPosRankSum=0.325	SOR=0.731	dbNSFP_Ancestral_allele=.	dbNSFP_COSMIC_ID=.	dbNSFP_Ensembl_geneid=.	dbNSFP_Ensembl_transcriptid=.	dbNSFP_FATHMM_pred=.	dbNSFP_Interpro_domain=.	dbNSFP_LRT_pred=.	dbNSFP_MetaLR_pred=.	dbNSFP_MetaSVM_pred=.	dbNSFP_MutationAssessor_pred=.	dbNSFP_MutationTaster_pred=.	dbNSFP_PROVEAN_pred=.	dbNSFP_Polyphen2_HDIV_pred=.	dbNSFP_Polyphen2_HVAR_pred=.	dbNSFP_SIFT_pred=.	dbNSFP_SiPhy_29way_pi=.	dbNSFP_UniSNP_ids=.	dbNSFP_Uniprot_acc=.	dbNSFP_Uniprot_id=.	dbNSFP_aapos_FATHMM=.	dbNSFP_aapos_SIFT=.	dbNSFP_cds_strand=.	dbNSFP_clinvar_rs=.	dbNSFP_clinvar_trait=.	dbNSFP_genename=.	dbNSFP_hg38_chr=.	dbNSFP_refcodon=.	GT:AD:DP:GQ:PL
4	29844716	4:29844716_A/G	A	G	360.91	PASS	AC=1	AF=0.056	AN=18	BaseQRankSum=-0.83	ClippingRankSum=-0.934	DP=267	FS=0	MLEAC=1	MLEAF=0.056	MQ=60	MQRankSum=0.208	QD=13.88	ReadPosRankSum=-0.052	SOR=0.73	dbNSFP_Ancestral_allele=.	dbNSFP_COSMIC_ID=.	dbNSFP_Ensembl_geneid=.	dbNSFP_Ensembl_transcriptid=.	dbNSFP_FATHMM_pred=.	dbNSFP_Interpro_domain=.	dbNSFP_LRT_pred=.	dbNSFP_MetaLR_pred=.	dbNSFP_MetaSVM_pred=.	dbNSFP_MutationAssessor_pred=.	dbNSFP_MutationTaster_pred=.	dbNSFP_PROVEAN_pred=.	dbNSFP_Polyphen2_HDIV_pred=.	dbNSFP_Polyphen2_HVAR_pred=.	dbNSFP_SIFT_pred=.	dbNSFP_SiPhy_29way_pi=.	dbNSFP_UniSNP_ids=.	dbNSFP_Uniprot_acc=.	dbNSFP_Uniprot_id=.	dbNSFP_aapos_FATHMM=.	dbNSFP_aapos_SIFT=.	dbNSFP_cds_strand=.	dbNSFP_clinvar_rs=.	dbNSFP_clinvar_trait=.	dbNSFP_genename=.	dbNSFP_hg38_chr=.	dbNSFP_refcodon=.	GT:AD:DP:GQ:PGT:PID:PL	0/0:31,0:31:87:.:.:0,87,1305
4	30733064	4:30733064_T/C	T	C	374.91	PASS	AC=1	AF=0.056	AN=18	ANN=C|3_prime_UTR_variant|MODIFIER|PCDH7|ENSG00000169851|transcript|ENST00000361762|protein_coding|2/2|c.*654T>C|||||654|,C|intron_variant|MODIFIER|PCDH7|ENSG00000169851|transcript|ENST00000543491|protein_coding|1/2|c.3174+6846T>C||||||,C|intron_variant|MODIFIER|PCDH7|ENSG00000169851|transcript|ENST00000511884|protein_coding|1/2|c.2241+6846T>C||||||WARNING_TRANSCRIPT_NO_START_CODON	BaseQRankSum=0.148	ClippingRankSum=0.318	DP=281	FS=0	MLEAC=1	MLEAF=0.056	MQ=60	MQRankSum=-0.064	QD=12.5	ReadPosRankSum=0.995	SOR=0.784	dbNSFP_Ancestral_allele=.	dbNSFP_COSMIC_ID=.	dbNSFP_Ensembl_geneid=.	dbNSFP_Ensembl_transcriptid=.	dbNSFP_FATHMM_pred=.	dbNSFP_Interpro_domain=.	dbNSFP_LRT_pred=.	dbNSFP_MetaLR_pred=.	dbNSFP_MetaSVM_pred=.	dbNSFP_MutationAssessor_pred=.	dbNSFP_MutationTaster_pred=.	dbNSFP_PROVEAN_pred=.	dbNSFP_Polyphen2_HDIV_pred=.	dbNSFP_Polyphen2_HVAR_pred=.	dbNSFP_SIFT_pred=.	dbNSFP_SiPhy_29way_pi=.	dbNSFP_UniSNP_ids=.	dbNSFP_Uniprot_acc=.	dbNSFP_Uniprot_id=.	dbNSFP_aapos_FATHMM=.	dbNSFP_aapos_SIFT=.	dbNSFP_cds_strand=.	dbNSFP_clinvar_rs=.	dbNSFP_clinvar_trait=.	dbNSFP_genename=.	dbNSFP_hg38_chr=.	dbNSFP_refcodon=.	GT:AD:DP:GQ:PL
4	32692648	4:32692648_T/C	T	C	960.62	PASS	AC=2	AF=0.111	AN=18	BaseQRankSum=1.68	ClippingRankSum=-0.742	DP=387	FS=7.148	MLEAC=2	MLEAF=0.111	MQ=60.22	MQRankSum=1.19	QD=9.9	ReadPosRankSum=1.92	SOR=0.529	dbNSFP_Ancestral_allele=.	dbNSFP_COSMIC_ID=.	dbNSFP_Ensembl_geneid=.	dbNSFP_Ensembl_transcriptid=.	dbNSFP_FATHMM_pred=.	dbNSFP_Interpro_domain=.	dbNSFP_LRT_pred=.	dbNSFP_MetaLR_pred=.	dbNSFP_MetaSVM_pred=.	dbNSFP_MutationAssessor_pred=.	dbNSFP_MutationTaster_pred=.	dbNSFP_PROVEAN_pred=.	dbNSFP_Polyphen2_HDIV_pred=.	dbNSFP_Polyphen2_HVAR_pred=.	dbNSFP_SIFT_pred=.	dbNSFP_SiPhy_29way_pi=.	dbNSFP_UniSNP_ids=.	dbNSFP_Uniprot_acc=.	dbNSFP_Uniprot_id=.	dbNSFP_aapos_FATHMM=.	dbNSFP_aapos_SIFT=.	dbNSFP_cds_strand=.	dbNSFP_clinvar_rs=.	dbNSFP_clinvar_trait=.	dbNSFP_genename=.	dbNSFP_hg38_chr=.	dbNSFP_refcodon=.	GT:AD:DP:GQ:PL	0/0:39,0:39:99:0,104,1575
4	36697727	4:36697727_T/C	T	C	278.91	PASS	AC=1	AF=0.056	AN=18	BaseQRankSum=-1.543	ClippingRankSum=0.661	DP=232	FS=3.796	MLEAC=1	MLEAF=0.056	MQ=60	MQRankSum=0.787	QD=12.13	ReadPosRankSum=0.472	SOR=0.588	dbNSFP_Ancestral_allele=.	dbNSFP_COSMIC_ID=.	dbNSFP_Ensembl_geneid=.	dbNSFP_Ensembl_transcriptid=.	dbNSFP_FATHMM_pred=.	dbNSFP_Interpro_domain=.	dbNSFP_LRT_pred=.	dbNSFP_MetaLR_pred=.	dbNSFP_MetaSVM_pred=.	dbNSFP_MutationAssessor_pred=.	dbNSFP_MutationTaster_pred=.	dbNSFP_PROVEAN_pred=.	dbNSFP_Polyphen2_HDIV_pred=.	dbNSFP_Polyphen2_HVAR_pred=.	dbNSFP_SIFT_pred=.	dbNSFP_SiPhy_29way_pi=.	dbNSFP_UniSNP_ids=.	dbNSFP_Uniprot_acc=.	dbNSFP_Uniprot_id=.	dbNSFP_aapos_FATHMM=.	dbNSFP_aapos_SIFT=.	dbNSFP_cds_strand=.	dbNSFP_clinvar_rs=.	dbNSFP_clinvar_trait=.	dbNSFP_genename=.	dbNSFP_hg38_chr=.	dbNSFP_refcodon=.	GT:AD:DP:GQ:PL	0/0:25,0:25:66:0,66,990
4	37118268	4:37118268_A/T	A	T	443.91	PASS	AC=1	AF=0.056	AN=18	ANN=T|intron_variant|MODIFIER|RP11-103J17.1|ENSG00000247810|transcript|ENST00000508199|lincRNA|2/2|n.133+7290A>T||||||	BaseQRankSum=0.126	ClippingRankSum=0.67	DP=297	FS=0	MLEAC=1	MLEAF=0.056	MQ=60	MQRankSum=1.05	QD=14.8	ReadPosRankSum=-0.335	SOR=0.75	dbNSFP_Ancestral_allele=.	dbNSFP_COSMIC_ID=.	dbNSFP_Ensembl_geneid=.	dbNSFP_Ensembl_transcriptid=.	dbNSFP_FATHMM_pred=.	dbNSFP_Interpro_domain=.	dbNSFP_LRT_pred=.	dbNSFP_MetaLR_pred=.	dbNSFP_MetaSVM_pred=.	dbNSFP_MutationAssessor_pred=.	dbNSFP_MutationTaster_pred=.	dbNSFP_PROVEAN_pred=.	dbNSFP_Polyphen2_HDIV_pred=.	dbNSFP_Polyphen2_HVAR_pred=.	dbNSFP_SIFT_pred=.	dbNSFP_SiPhy_29way_pi=.	dbNSFP_UniSNP_ids=.	dbNSFP_Uniprot_acc=.	dbNSFP_Uniprot_id=.	dbNSFP_aapos_FATHMM=.	dbNSFP_aapos_SIFT=.	dbNSFP_cds_strand=.	dbNSFP_clinvar_rs=.	dbNSFP_clinvar_trait=.	dbNSFP_genename=.	dbNSFP_hg38_chr=.	dbNSFP_refcodon=.	GT:AD:DP:GQ:PL
4	38326677	4:38326677_G/T	G	T	302.91	PASS	AC=1	AF=0.056	AN=18	BaseQRankSum=0.343	ClippingRankSum=0.79	DP=270	FS=5.108	MLEAC=1	MLEAF=0.056	MQ=60	MQRankSum=0.584	QD=8.41	ReadPosRankSum=0.206	SOR=1.163	dbNSFP_Ancestral_allele=.	dbNSFP_COSMIC_ID=.	dbNSFP_Ensembl_geneid=.	dbNSFP_Ensembl_transcriptid=.	dbNSFP_FATHMM_pred=.	dbNSFP_Interpro_domain=.	dbNSFP_LRT_pred=.	dbNSFP_MetaLR_pred=.	dbNSFP_MetaSVM_pred=.	dbNSFP_MutationAssessor_pred=.	dbNSFP_MutationTaster_pred=.	dbNSFP_PROVEAN_pred=.	dbNSFP_Polyphen2_HDIV_pred=.	dbNSFP_Polyphen2_HVAR_pred=.	dbNSFP_SIFT_pred=.	dbNSFP_SiPhy_29way_pi=.	dbNSFP_UniSNP_ids=.	dbNSFP_Uniprot_acc=.	dbNSFP_Uniprot_id=.	dbNSFP_aapos_FATHMM=.	dbNSFP_aapos_SIFT=.	dbNSFP_cds_strand=.	dbNSFP_clinvar_rs=.	dbNSFP_clinvar_trait=.	dbNSFP_genename=.	dbNSFP_hg38_chr=.	dbNSFP_refcodon=.	GT:AD:DP:GQ:PL	0/0:24,0:24:63:0,63,945
4	43403215	4:43403215_A/T	A	T	304.91	PASS	AC=1	AF=0.056	AN=18	BaseQRankSum=-0.382	ClippingRankSum=1.33	DP=316	FS=6.037	MLEAC=1	MLEAF=0.056	MQ=60	MQRankSum=-1.281	QD=10.51	ReadPosRankSum=1.42	SOR=1.746	dbNSFP_Ancestral_allele=.	dbNSFP_COSMIC_ID=.	dbNSFP_Ensembl_geneid=.	dbNSFP_Ensembl_transcriptid=.	dbNSFP_FATHMM_pred=.	dbNSFP_Interpro_domain=.	dbNSFP_LRT_pred=.	dbNSFP_MetaLR_pred=.	dbNSFP_MetaSVM_pred=.	dbNSFP_MutationAssessor_pred=.	dbNSFP_MutationTaster_pred=.	dbNSFP_PROVEAN_pred=.	dbNSFP_Polyphen2_HDIV_pred=.	dbNSFP_Polyphen2_HVAR_pred=.	dbNSFP_SIFT_pred=.	dbNSFP_SiPhy_29way_pi=.	dbNSFP_UniSNP_ids=.	dbNSFP_Uniprot_acc=.	dbNSFP_Uniprot_id=.	dbNSFP_aapos_FATHMM=.	dbNSFP_aapos_SIFT=.	dbNSFP_cds_strand=.	dbNSFP_clinvar_rs=.	dbNSFP_clinvar_trait=.	dbNSFP_genename=.	dbNSFP_hg38_chr=.	dbNSFP_refcodon=.	GT:AD:DP:GQ:PL	0/0:43,0:43:99:0,111,1665
4	45239885	4:45239885_T/G	T	G	295.91	PASS	AC=1	AF=0.056	AN=18	BaseQRankSum=-0.152	ClippingRankSum=0.684	DP=268	FS=11.886	MLEAC=1	MLEAF=0.056	MQ=60	MQRankSum=-0.456	QD=14.8	ReadPosRankSum=0.684	SOR=1.148	dbNSFP_Ancestral_allele=.	dbNSFP_COSMIC_ID=.	dbNSFP_Ensembl_geneid=.	dbNSFP_Ensembl_transcriptid=.	dbNSFP_FATHMM_pred=.	dbNSFP_Interpro_domain=.	dbNSFP_LRT_pred=.	dbNSFP_MetaLR_pred=.	dbNSFP_MetaSVM_pred=.	dbNSFP_MutationAssessor_pred=.	dbNSFP_MutationTaster_pred=.	dbNSFP_PROVEAN_pred=.	dbNSFP_Polyphen2_HDIV_pred=.	dbNSFP_Polyphen2_HVAR_pred=.	dbNSFP_SIFT_pred=.	dbNSFP_SiPhy_29way_pi=.	dbNSFP_UniSNP_ids=.	dbNSFP_Uniprot_acc=.	dbNSFP_Uniprot_id=.	dbNSFP_aapos_FATHMM=.	dbNSFP_aapos_SIFT=.	dbNSFP_cds_strand=.	dbNSFP_clinvar_rs=.	dbNSFP_clinvar_trait=.	dbNSFP_genename=.	dbNSFP_hg38_chr=.	dbNSFP_refcodon=.	GT:AD:DP:GQ:PL	0/0:36,0:36:99:0,102,1530
4	46626279	4:46626279_A/G	A	G	531.91	PASS	AC=1	AF=0.056	AN=18	BaseQRankSum=1.35	ClippingRankSum=-0.971	DP=269	FS=0	MLEAC=1	MLEAF=0.056	MQ=60	MQRankSum=0.659	QD=15.64	ReadPosRankSum=0.486	SOR=0.765	dbNSFP_Ancestral_allele=.	dbNSFP_COSMIC_ID=.	dbNSFP_Ensembl_geneid=.	dbNSFP_Ensembl_transcriptid=.	dbNSFP_FATHMM_pred=.	dbNSFP_Interpro_domain=.	dbNSFP_LRT_pred=.	dbNSFP_MetaLR_pred=.	dbNSFP_MetaSVM_pred=.	dbNSFP_MutationAssessor_pred=.	dbNSFP_MutationTaster_pred=.	dbNSFP_PROVEAN_pred=.	dbNSFP_Polyphen2_HDIV_pred=.	dbNSFP_Polyphen2_HVAR_pred=.	dbNSFP_SIFT_pred=.	dbNSFP_SiPhy_29way_pi=.	dbNSFP_UniSNP_ids=.	dbNSFP_Uniprot_acc=.	dbNSFP_Uniprot_id=.	dbNSFP_aapos_FATHMM=.	dbNSFP_aapos_SIFT=.	dbNSFP_cds_strand=.	dbNSFP_clinvar_rs=.	dbNSFP_clinvar_trait=.	dbNSFP_genename=.	dbNSFP_hg38_chr=.	dbNSFP_refcodon=.	GT:AD:DP:GQ:PL	0/0:35,0:35:99:0,102,1503
4	47033860	4:47033860_T/C	T	C	297.91	PASS	AC=1	AF=0.056	AN=18	ANN=C|sequence_feature|LOW|GABRB1|ENSG00000163288|topological_domain:Extracellular|ENST00000295454|protein_coding||c.81-71T>C||||||,C|intron_variant|MODIFIER|GABRB1|ENSG00000163288|transcript|ENST00000295454|protein_coding|1/8|c.81-71T>C||||||,C|intron_variant|MODIFIER|GABRB1|ENSG00000163288|transcript|ENST00000513567|protein_coding|1/3|c.-19-71T>C||||||WARNING_TRANSCRIPT_INCOMPLETE,C|intron_vari…	BaseQRankSum=0.079	ClippingRankSum=-0.922	DP=277	FS=3.717	MLEAC=1	MLEAF=0.056	MQ=60	MQRankSum=0.079	QD=11.46	ReadPosRankSum=0.471	SOR=0.223	dbNSFP_Ancestral_allele=.	dbNSFP_COSMIC_ID=.	dbNSFP_Ensembl_geneid=.	dbNSFP_Ensembl_transcriptid=.	dbNSFP_FATHMM_pred=.	dbNSFP_Interpro_domain=.	dbNSFP_LRT_pred=.	dbNSFP_MetaLR_pred=.	dbNSFP_MetaSVM_pred=.	dbNSFP_MutationAssessor_pred=.	dbNSFP_MutationTaster_pred=.	dbNSFP_PROVEAN_pred=.	dbNSFP_Polyphen2_HDIV_pred=.	dbNSFP_Polyphen2_HVAR_pred=.	dbNSFP_SIFT_pred=.	dbNSFP_SiPhy_29way_pi=.	dbNSFP_UniSNP_ids=.	dbNSFP_Uniprot_acc=.	dbNSFP_Uniprot_id=.	dbNSFP_aapos_FATHMM=.	dbNSFP_aapos_SIFT=.	dbNSFP_cds_strand=.	dbNSFP_clinvar_rs=.	dbNSFP_clinvar_trait=.	dbNSFP_genename=.	dbNSFP_hg38_chr=.	dbNSFP_refcodon=.	GT:AD:DP:GQ:PL
4	53173845	4:53173845_C/A	C	A	332.91	PASS	AC=1	AF=0.056	AN=18	BaseQRankSum=0.516	ClippingRankSum=-0.317	DP=308	FS=3.467	MLEAC=1	MLEAF=0.056	MQ=60	MQRankSum=0.873	QD=10.4	ReadPosRankSum=0.595	SOR=1.659	dbNSFP_Ancestral_allele=.	dbNSFP_COSMIC_ID=.	dbNSFP_Ensembl_geneid=.	dbNSFP_Ensembl_transcriptid=.	dbNSFP_FATHMM_pred=.	dbNSFP_Interpro_domain=.	dbNSFP_LRT_pred=.	dbNSFP_MetaLR_pred=.	dbNSFP_MetaSVM_pred=.	dbNSFP_MutationAssessor_pred=.	dbNSFP_MutationTaster_pred=.	dbNSFP_PROVEAN_pred=.	dbNSFP_Polyphen2_HDIV_pred=.	dbNSFP_Polyphen2_HVAR_pred=.	dbNSFP_SIFT_pred=.	dbNSFP_SiPhy_29way_pi=.	dbNSFP_UniSNP_ids=.	dbNSFP_Uniprot_acc=.	dbNSFP_Uniprot_id=.	dbNSFP_aapos_FATHMM=.	dbNSFP_aapos_SIFT=.	dbNSFP_cds_strand=.	dbNSFP_clinvar_rs=.	dbNSFP_clinvar_trait=.	dbNSFP_genename=.	dbNSFP_hg38_chr=.	dbNSFP_refcodon=.	GT:AD:DP:GQ:PL	0/0:31,0:31:84:0,84,1260
4	53810384	4:53810384_T/C	T	C	361.91	PASS	AC=1	AF=0.056	AN=18	ANN=C|intron_variant|MODIFIER|SCFD2|ENSG00000184178|transcript|ENST00000401642|protein_coding|5/8|c.1562-23347A>G||||||,C|intron_variant|MODIFIER|SCFD2|ENSG00000184178|transcript|ENST00000388940|protein_coding|5/7|c.1562-23347A>G||||||	BaseQRankSum=-0.643	ClippingRankSum=1.27	DP=314	FS=3.111	MLEAC=1	MLEAF=0.056	MQ=60	MQRankSum=1.1	QD=10.34	ReadPosRankSum=1.65	SOR=1.325	dbNSFP_Ancestral_allele=.	dbNSFP_COSMIC_ID=.	dbNSFP_Ensembl_geneid=.	dbNSFP_Ensembl_transcriptid=.	dbNSFP_FATHMM_pred=.	dbNSFP_Interpro_domain=.	dbNSFP_LRT_pred=.	dbNSFP_MetaLR_pred=.	dbNSFP_MetaSVM_pred=.	dbNSFP_MutationAssessor_pred=.	dbNSFP_MutationTaster_pred=.	dbNSFP_PROVEAN_pred=.	dbNSFP_Polyphen2_HDIV_pred=.	dbNSFP_Polyphen2_HVAR_pred=.	dbNSFP_SIFT_pred=.	dbNSFP_SiPhy_29way_pi=.	dbNSFP_UniSNP_ids=.	dbNSFP_Uniprot_acc=.	dbNSFP_Uniprot_id=.	dbNSFP_aapos_FATHMM=.	dbNSFP_aapos_SIFT=.	dbNSFP_cds_strand=.	dbNSFP_clinvar_rs=.	dbNSFP_clinvar_trait=.	dbNSFP_genename=.	dbNSFP_hg38_chr=.	dbNSFP_refcodon=.	GT:AD:DP:GQ:PL
4	55454163	4:55454163_T/C	T	C	211.91	PASS	AC=1	AF=0.056	AN=18	BaseQRankSum=2.51	ClippingRankSum=-1.036	DP=265	FS=1.824	MLEAC=1	MLEAF=0.056	MQ=60	MQRankSum=0.768	QD=9.21	ReadPosRankSum=-0.501	SOR=0.33	dbNSFP_Ancestral_allele=.	dbNSFP_COSMIC_ID=.	dbNSFP_Ensembl_geneid=.	dbNSFP_Ensembl_transcriptid=.	dbNSFP_FATHMM_pred=.	dbNSFP_Interpro_domain=.	dbNSFP_LRT_pred=.	dbNSFP_MetaLR_pred=.	dbNSFP_MetaSVM_pred=.	dbNSFP_MutationAssessor_pred=.	dbNSFP_MutationTaster_pred=.	dbNSFP_PROVEAN_pred=.	dbNSFP_Polyphen2_HDIV_pred=.	dbNSFP_Polyphen2_HVAR_pred=.	dbNSFP_SIFT_pred=.	dbNSFP_SiPhy_29way_pi=.	dbNSFP_UniSNP_ids=.	dbNSFP_Uniprot_acc=.	dbNSFP_Uniprot_id=.	dbNSFP_aapos_FATHMM=.	dbNSFP_aapos_SIFT=.	dbNSFP_cds_strand=.	dbNSFP_clinvar_rs=.	dbNSFP_clinvar_trait=.	dbNSFP_genename=.	dbNSFP_hg38_chr=.	dbNSFP_refcodon=.	GT:AD:DP:GQ:PL	0/0:31,0:31:90:0,90,1350
4	61306956	4:61306956_A/T	A	T	247.91	PASS	AC=1	AF=0.056	AN=18	BaseQRankSum=1.84	ClippingRankSum=0.087	DP=298	FS=1.721	MLEAC=1	MLEAF=0.056	MQ=60	MQRankSum=-0.553	QD=9.92	ReadPosRankSum=0.495	SOR=1.118	dbNSFP_Ancestral_allele=.	dbNSFP_COSMIC_ID=.	dbNSFP_Ensembl_geneid=.	dbNSFP_Ensembl_transcriptid=.	dbNSFP_FATHMM_pred=.	dbNSFP_Interpro_domain=.	dbNSFP_LRT_pred=.	dbNSFP_MetaLR_pred=.	dbNSFP_MetaSVM_pred=.	dbNSFP_MutationAssessor_pred=.	dbNSFP_MutationTaster_pred=.	dbNSFP_PROVEAN_pred=.	dbNSFP_Polyphen2_HDIV_pred=.	dbNSFP_Polyphen2_HVAR_pred=.	dbNSFP_SIFT_pred=.	dbNSFP_SiPhy_29way_pi=.	dbNSFP_UniSNP_ids=.	dbNSFP_Uniprot_acc=.	dbNSFP_Uniprot_id=.	dbNSFP_aapos_FATHMM=.	dbNSFP_aapos_SIFT=.	dbNSFP_cds_strand=.	dbNSFP_clinvar_rs=.	dbNSFP_clinvar_trait=.	dbNSFP_genename=.	dbNSFP_hg38_chr=.	dbNSFP_refcodon=.	GT:AD:DP:GQ:PL	0/0:34,0:34:99:0,102,1406
4	62445278	4:62445278_A/T	A	T	379.91	PASS	AC=1	AF=0.056	AN=18	ANN=T|sequence_feature|LOW|LPHN3|ENSG00000150471|signal_peptide|ENST00000512091|protein_coding||c.56-7667A>T||||||,T|intron_variant|MODIFIER|LPHN3|ENSG00000150471|transcript|ENST00000506720|protein_coding|2/24|c.260-7667A>T||||||,T|intron_variant|MODIFIER|LPHN3|ENSG00000150471|transcript|ENST00000512091|protein_coding|3/25|c.56-7667A>T||||||,T|intron_variant|MODIFIER|LPHN3|ENSG00000150471|transcr…	BaseQRankSum=0.31	ClippingRankSum=0.28	DP=286	FS=2.968	MLEAC=1	MLEAF=0.056	MQ=60	MQRankSum=-0.428	QD=9.5	ReadPosRankSum=0.959	SOR=1.247	dbNSFP_Ancestral_allele=.	dbNSFP_COSMIC_ID=.	dbNSFP_Ensembl_geneid=.	dbNSFP_Ensembl_transcriptid=.	dbNSFP_FATHMM_pred=.	dbNSFP_Interpro_domain=.	dbNSFP_LRT_pred=.	dbNSFP_MetaLR_pred=.	dbNSFP_MetaSVM_pred=.	dbNSFP_MutationAssessor_pred=.	dbNSFP_MutationTaster_pred=.	dbNSFP_PROVEAN_pred=.	dbNSFP_Polyphen2_HDIV_pred=.	dbNSFP_Polyphen2_HVAR_pred=.	dbNSFP_SIFT_pred=.	dbNSFP_SiPhy_29way_pi=.	dbNSFP_UniSNP_ids=.	dbNSFP_Uniprot_acc=.	dbNSFP_Uniprot_id=.	dbNSFP_aapos_FATHMM=.	dbNSFP_aapos_SIFT=.	dbNSFP_cds_strand=.	dbNSFP_clinvar_rs=.	dbNSFP_clinvar_trait=.	dbNSFP_genename=.	dbNSFP_hg38_chr=.	dbNSFP_refcodon=.	GT:AD:DP:GQ:PL
4	64532856	4:64532856_G/T	G	T	293.91	PASS	AC=1	AF=0.056	AN=18	BaseQRankSum=-1.502	ClippingRankSum=-1.133	DP=253	FS=0	MLEAC=1	MLEAF=0.056	MQ=60	MQRankSum=0.237	QD=11.3	ReadPosRankSum=-0.343	SOR=0.813	dbNSFP_Ancestral_allele=.	dbNSFP_COSMIC_ID=.	dbNSFP_Ensembl_geneid=.	dbNSFP_Ensembl_transcriptid=.	dbNSFP_FATHMM_pred=.	dbNSFP_Interpro_domain=.	dbNSFP_LRT_pred=.	dbNSFP_MetaLR_pred=.	dbNSFP_MetaSVM_pred=.	dbNSFP_MutationAssessor_pred=.	dbNSFP_MutationTaster_pred=.	dbNSFP_PROVEAN_pred=.	dbNSFP_Polyphen2_HDIV_pred=.	dbNSFP_Polyphen2_HVAR_pred=.	dbNSFP_SIFT_pred=.	dbNSFP_SiPhy_29way_pi=.	dbNSFP_UniSNP_ids=.	dbNSFP_Uniprot_acc=.	dbNSFP_Uniprot_id=.	dbNSFP_aapos_FATHMM=.	dbNSFP_aapos_SIFT=.	dbNSFP_cds_strand=.	dbNSFP_clinvar_rs=.	dbNSFP_clinvar_trait=.	dbNSFP_genename=.	dbNSFP_hg38_chr=.	dbNSFP_refcodon=.	GT:AD:DP:GQ:PL	0/0:34,0:34:99:0,99,1479
4	65153076	4:65153076_A/G	A	G	385.91	PASS	AC=1	AF=0.056	AN=18	ANN=G|intron_variant|MODIFIER|TECRL|ENSG00000205678|transcript|ENST00000381210|protein_coding|9/11|c.832+2352T>C||||||,G|intron_variant|MODIFIER|TECRL|ENSG00000205678|transcript|ENST00000507440|protein_coding|9/11|c.832+2352T>C||||||	BaseQRankSum=1.24	ClippingRankSum=0.926	DP=299	FS=1.342	MLEAC=1	MLEAF=0.056	MQ=60	MQRankSum=0.236	QD=10.16	ReadPosRankSum=-1.429	SOR=1.022	dbNSFP_Ancestral_allele=.	dbNSFP_COSMIC_ID=.	dbNSFP_Ensembl_geneid=.	dbNSFP_Ensembl_transcriptid=.	dbNSFP_FATHMM_pred=.	dbNSFP_Interpro_domain=.	dbNSFP_LRT_pred=.	dbNSFP_MetaLR_pred=.	dbNSFP_MetaSVM_pred=.	dbNSFP_MutationAssessor_pred=.	dbNSFP_MutationTaster_pred=.	dbNSFP_PROVEAN_pred=.	dbNSFP_Polyphen2_HDIV_pred=.	dbNSFP_Polyphen2_HVAR_pred=.	dbNSFP_SIFT_pred=.	dbNSFP_SiPhy_29way_pi=.	dbNSFP_UniSNP_ids=.	dbNSFP_Uniprot_acc=.	dbNSFP_Uniprot_id=.	dbNSFP_aapos_FATHMM=.	dbNSFP_aapos_SIFT=.	dbNSFP_cds_strand=.	dbNSFP_clinvar_rs=.	dbNSFP_clinvar_trait=.	dbNSFP_genename=.	dbNSFP_hg38_chr=.	dbNSFP_refcodon=.	GT:AD:DP:GQ:PL
4	71275229	4:71275229_T/A	T	A	243.91	PASS	AC=1	AF=0.056	AN=18	ANN=A|missense_variant|MODERATE|PROL1|ENSG00000171199|transcript|ENST00000399575|protein_coding|3/3|c.184T>A|p.Ser62Thr|358/1040|184/747|62/248||,A|sequence_feature|LOW|PROL1|ENSG00000171199|compositionally_biased_region:Pro-rich|ENST00000399575|protein_coding||c.184T>A||||||,A|non_coding_exon_variant|MODIFIER|PROL1|ENSG00000171199|transcript|ENST00000514338|processed_transcript|4/4|n.365T>A|||||…	BaseQRankSum=-1.432	ClippingRankSum=0.974	DP=256	FS=0	MLEAC=1	MLEAF=0.056	MQ=60	MQRankSum=-0.057	QD=7.39	ReadPosRankSum=-0.363	SOR=0.836	dbNSFP_Ancestral_allele=T	dbNSFP_CADD_phred=0.002	dbNSFP_CADD_raw=-1.508554	dbNSFP_CADD_raw_rankscore=0.00733	dbNSFP_COSMIC_ID=.	dbNSFP_Ensembl_geneid=ENSG00000171199	dbNSFP_Ensembl_transcriptid=ENST00000399575	dbNSFP_FATHMM_pred=T	dbNSFP_FATHMM_rankscore=0.29142	dbNSFP_FATHMM_score=1.58	dbNSFP_GERP++_NR=1.86	dbNSFP_GERP++_RS=-2.24	dbNSFP_GERP++_RS_rankscore=0.06909	dbNSFP_Interpro_domain=.	dbNSFP_LRT_pred=.	dbNSFP_MetaLR_pred=T	dbNSFP_MetaLR_rankscore=0.14743	dbNSFP_MetaLR_score=0.0356	dbNSFP_MetaSVM_pred=T	dbNSFP_MetaSVM_rankscore=0.34179	dbNSFP_MetaSVM_score=-0.9839	dbNSFP_MutationAssessor_pred=L	dbNSFP_MutationAssessor_rankscore=0.29908	dbNSFP_MutationAssessor_score=0.895	dbNSFP_MutationTaster_converted_rankscore=0.10124	dbNSFP_MutationTaster_pred=N	dbNSFP_MutationTaster_score=1	dbNSFP_PROVEAN_converted_rankscore=0.53558
4	72843663	4:72843663_A/G	A	G	276.91	PASS	AC=1	AF=0.056	AN=18	BaseQRankSum=-0.481	ClippingRankSum=-0.651	DP=284	FS=0	MLEAC=1	MLEAF=0.056	MQ=60	MQRankSum=-1.047	QD=11.08	ReadPosRankSum=0.425	SOR=0.569	dbNSFP_Ancestral_allele=.	dbNSFP_COSMIC_ID=.	dbNSFP_Ensembl_geneid=.	dbNSFP_Ensembl_transcriptid=.	dbNSFP_FATHMM_pred=.	dbNSFP_Interpro_domain=.	dbNSFP_LRT_pred=.	dbNSFP_MetaLR_pred=.	dbNSFP_MetaSVM_pred=.	dbNSFP_MutationAssessor_pred=.	dbNSFP_MutationTaster_pred=.	dbNSFP_PROVEAN_pred=.	dbNSFP_Polyphen2_HDIV_pred=.	dbNSFP_Polyphen2_HVAR_pred=.	dbNSFP_SIFT_pred=.	dbNSFP_SiPhy_29way_pi=.	dbNSFP_UniSNP_ids=.	dbNSFP_Uniprot_acc=.	dbNSFP_Uniprot_id=.	dbNSFP_aapos_FATHMM=.	dbNSFP_aapos_SIFT=.	dbNSFP_cds_strand=.	dbNSFP_clinvar_rs=.	dbNSFP_clinvar_trait=.	dbNSFP_genename=.	dbNSFP_hg38_chr=.	dbNSFP_refcodon=.	GT:AD:DP:GQ:PL	0/0:36,0:36:99:0,99,1485
4	78673331	4:78673331_G/T	G	T	318.91	PASS	AC=1	AF=0.056	AN=18	ANN=T|sequence_feature|LOW|CNOT6L|ENSG00000138767|region_of_interest:Nuclease_domain|ENST00000264903|protein_coding||c.491-3793C>A||||||,T|intron_variant|MODIFIER|CNOT6L|ENSG00000138767|transcript|ENST00000512485|protein_coding|5/11|c.512-3793C>A||||||WARNING_TRANSCRIPT_NO_START_CODON,T|intron_variant|MODIFIER|CNOT6L|ENSG00000138767|transcript|ENST00000504123|protein_coding|5/11|c.491-3793C>A||||…	BaseQRankSum=-0.754	ClippingRankSum=1.31	DP=294	FS=0	MLEAC=1	MLEAF=0.056	MQ=60	MQRankSum=0.159	QD=9.97	ReadPosRankSum=0.595	SOR=0.922	dbNSFP_Ancestral_allele=.	dbNSFP_COSMIC_ID=.	dbNSFP_Ensembl_geneid=.	dbNSFP_Ensembl_transcriptid=.	dbNSFP_FATHMM_pred=.	dbNSFP_Interpro_domain=.	dbNSFP_LRT_pred=.	dbNSFP_MetaLR_pred=.	dbNSFP_MetaSVM_pred=.	dbNSFP_MutationAssessor_pred=.	dbNSFP_MutationTaster_pred=.	dbNSFP_PROVEAN_pred=.	dbNSFP_Polyphen2_HDIV_pred=.	dbNSFP_Polyphen2_HVAR_pred=.	dbNSFP_SIFT_pred=.	dbNSFP_SiPhy_29way_pi=.	dbNSFP_UniSNP_ids=.	dbNSFP_Uniprot_acc=.	dbNSFP_Uniprot_id=.	dbNSFP_aapos_FATHMM=.	dbNSFP_aapos_SIFT=.	dbNSFP_cds_strand=.	dbNSFP_clinvar_rs=.	dbNSFP_clinvar_trait=.	dbNSFP_genename=.	dbNSFP_hg38_chr=.	dbNSFP_refcodon=.	GT:AD:DP:GQ:PL
4	80296716	4:80296716_A/C	A	C	899.62	PASS	AC=2	AF=0.111	AN=18	BaseQRankSum=0.856	ClippingRankSum=0	DP=321	FS=1.998	MLEAC=2	MLEAF=0.111	MQ=60	MQRankSum=0.731	QD=11.84	ReadPosRankSum=0.146	SOR=1.049	dbNSFP_Ancestral_allele=.	dbNSFP_COSMIC_ID=.	dbNSFP_Ensembl_geneid=.	dbNSFP_Ensembl_transcriptid=.	dbNSFP_FATHMM_pred=.	dbNSFP_Interpro_domain=.	dbNSFP_LRT_pred=.	dbNSFP_MetaLR_pred=.	dbNSFP_MetaSVM_pred=.	dbNSFP_MutationAssessor_pred=.	dbNSFP_MutationTaster_pred=.	dbNSFP_PROVEAN_pred=.	dbNSFP_Polyphen2_HDIV_pred=.	dbNSFP_Polyphen2_HVAR_pred=.	dbNSFP_SIFT_pred=.	dbNSFP_SiPhy_29way_pi=.	dbNSFP_UniSNP_ids=.	dbNSFP_Uniprot_acc=.	dbNSFP_Uniprot_id=.	dbNSFP_aapos_FATHMM=.	dbNSFP_aapos_SIFT=.	dbNSFP_cds_strand=.	dbNSFP_clinvar_rs=.	dbNSFP_clinvar_trait=.	dbNSFP_genename=.	dbNSFP_hg38_chr=.	dbNSFP_refcodon=.	GT:AD:DP:GQ:PL	0/0:39,0:39:99:0,108,1620
4	81429616	4:81429616_C/A	C	A	368.91	PASS	AC=1	AF=0.056	AN=18	ANN=A|intron_variant|MODIFIER|C4orf22|ENSG00000197826|transcript|ENST00000508675|protein_coding|2/6|c.243-74631C>A||||||,A|intron_variant|MODIFIER|C4orf22|ENSG00000197826|transcript|ENST00000358105|protein_coding|2/5|c.243-74631C>A||||||,A|intron_variant|MODIFIER|C4orf22|ENSG00000197826|transcript|ENST00000512931|processed_transcript|2/4|n.270-74631C>A||||||,A|intron_variant|MODIFIER|C4orf22|ENSG…	BaseQRankSum=-0.762	ClippingRankSum=0.73	DP=313	FS=3.053	MLEAC=1	MLEAF=0.056	MQ=60	MQRankSum=2.29	QD=9.97	ReadPosRankSum=0.925	SOR=0.883	dbNSFP_Ancestral_allele=.	dbNSFP_COSMIC_ID=.	dbNSFP_Ensembl_geneid=.	dbNSFP_Ensembl_transcriptid=.	dbNSFP_FATHMM_pred=.	dbNSFP_Interpro_domain=.	dbNSFP_LRT_pred=.	dbNSFP_MetaLR_pred=.	dbNSFP_MetaSVM_pred=.	dbNSFP_MutationAssessor_pred=.	dbNSFP_MutationTaster_pred=.	dbNSFP_PROVEAN_pred=.	dbNSFP_Polyphen2_HDIV_pred=.	dbNSFP_Polyphen2_HVAR_pred=.	dbNSFP_SIFT_pred=.	dbNSFP_SiPhy_29way_pi=.	dbNSFP_UniSNP_ids=.	dbNSFP_Uniprot_acc=.	dbNSFP_Uniprot_id=.	dbNSFP_aapos_FATHMM=.	dbNSFP_aapos_SIFT=.	dbNSFP_cds_strand=.	dbNSFP_clinvar_rs=.	dbNSFP_clinvar_trait=.	dbNSFP_genename=.	dbNSFP_hg38_chr=.	dbNSFP_refcodon=.	GT:AD:DP:GQ:PL
4	82638839	4:82638839_C/T	C	T	438.91	PASS	AC=1	AF=0.056	AN=18	ANN=T|intron_variant|MODIFIER|RP11-689K5.3|ENSG00000251331|transcript|ENST00000510780|lincRNA|4/5|n.391-81788G>A||||||,T|intron_variant|MODIFIER|RASGEF1B|ENSG00000138670|transcript|ENST00000512716|protein_coding|3/4|c.-141+106832G>A||||||WARNING_TRANSCRIPT_NO_STOP_CODON,T|intron_variant|MODIFIER|RP11-689K5.3|ENSG00000251331|transcript|ENST00000514050|lincRNA|3/3|n.346+106832G>A||||||,T|intron_var…	BaseQRankSum=-1.372	ClippingRankSum=-1.257	DP=305	FS=1.206	MLEAC=1	MLEAF=0.056	MQ=60	MQRankSum=-0.703	QD=9.54	ReadPosRankSum=-1.58	SOR=0.851	dbNSFP_Ancestral_allele=.	dbNSFP_COSMIC_ID=.	dbNSFP_Ensembl_geneid=.	dbNSFP_Ensembl_transcriptid=.	dbNSFP_FATHMM_pred=.	dbNSFP_Interpro_domain=.	dbNSFP_LRT_pred=.	dbNSFP_MetaLR_pred=.	dbNSFP_MetaSVM_pred=.	dbNSFP_MutationAssessor_pred=.	dbNSFP_MutationTaster_pred=.	dbNSFP_PROVEAN_pred=.	dbNSFP_Polyphen2_HDIV_pred=.	dbNSFP_Polyphen2_HVAR_pred=.	dbNSFP_SIFT_pred=.	dbNSFP_SiPhy_29way_pi=.	dbNSFP_UniSNP_ids=.	dbNSFP_Uniprot_acc=.	dbNSFP_Uniprot_id=.	dbNSFP_aapos_FATHMM=.	dbNSFP_aapos_SIFT=.	dbNSFP_cds_strand=.	dbNSFP_clinvar_rs=.	dbNSFP_clinvar_trait=.	dbNSFP_genename=.	dbNSFP_hg38_chr=.	dbNSFP_refcodon=.	GT:AD:DP:GQ:PL
4	84632790	4:84632790_A/G	A	G	437.91	PASS	AC=1	AF=0.056	AN=18	ANN=G|intron_variant|MODIFIER|RP11-767N15.1|ENSG00000249171|transcript|ENST00000510169|lincRNA|1/3|n.218+19901T>C||||||	BaseQRankSum=0.387	ClippingRankSum=-0.494	DP=336	FS=1.298	MLEAC=1	MLEAF=0.056	MQ=60	MQRankSum=1.11	QD=10.43	ReadPosRankSum=0.093	SOR=1.14	dbNSFP_Ancestral_allele=.	dbNSFP_COSMIC_ID=.	dbNSFP_Ensembl_geneid=.	dbNSFP_Ensembl_transcriptid=.	dbNSFP_FATHMM_pred=.	dbNSFP_Interpro_domain=.	dbNSFP_LRT_pred=.	dbNSFP_MetaLR_pred=.	dbNSFP_MetaSVM_pred=.	dbNSFP_MutationAssessor_pred=.	dbNSFP_MutationTaster_pred=.	dbNSFP_PROVEAN_pred=.	dbNSFP_Polyphen2_HDIV_pred=.	dbNSFP_Polyphen2_HVAR_pred=.	dbNSFP_SIFT_pred=.	dbNSFP_SiPhy_29way_pi=.	dbNSFP_UniSNP_ids=.	dbNSFP_Uniprot_acc=.	dbNSFP_Uniprot_id=.	dbNSFP_aapos_FATHMM=.	dbNSFP_aapos_SIFT=.	dbNSFP_cds_strand=.	dbNSFP_clinvar_rs=.	dbNSFP_clinvar_trait=.	dbNSFP_genename=.	dbNSFP_hg38_chr=.	dbNSFP_refcodon=.	GT:AD:DP:GQ:PL
4	87361022	4:87361022_T/C	T	C	280.91	PASS	AC=1	AF=0.056	AN=18	ANN=C|intron_variant|MODIFIER|MAPK10|ENSG00000109339|transcript|ENST00000310816|nonsense_mediated_decay|1/13|n.-276+13161A>G||||||,C|intron_variant|MODIFIER|MAPK10|ENSG00000109339|transcript|ENST00000361569|protein_coding|1/13|c.-122+13161A>G||||||,C|intron_variant|MODIFIER|MAPK10|ENSG00000109339|transcript|ENST00000513839|processed_transcript|1/6|n.202-40063A>G||||||,C|intron_variant|MODIFIER|MA…	BaseQRankSum=1.9	ClippingRankSum=0.136	DP=301	FS=6.043	MLEAC=1	MLEAF=0.056	MQ=60	MQRankSum=-0.091	QD=9.36	ReadPosRankSum=-0.045	SOR=1.942	dbNSFP_Ancestral_allele=.	dbNSFP_COSMIC_ID=.	dbNSFP_Ensembl_geneid=.	dbNSFP_Ensembl_transcriptid=.	dbNSFP_FATHMM_pred=.	dbNSFP_Interpro_domain=.	dbNSFP_LRT_pred=.	dbNSFP_MetaLR_pred=.	dbNSFP_MetaSVM_pred=.	dbNSFP_MutationAssessor_pred=.	dbNSFP_MutationTaster_pred=.	dbNSFP_PROVEAN_pred=.	dbNSFP_Polyphen2_HDIV_pred=.	dbNSFP_Polyphen2_HVAR_pred=.	dbNSFP_SIFT_pred=.	dbNSFP_SiPhy_29way_pi=.	dbNSFP_UniSNP_ids=.	dbNSFP_Uniprot_acc=.	dbNSFP_Uniprot_id=.	dbNSFP_aapos_FATHMM=.	dbNSFP_aapos_SIFT=.	dbNSFP_cds_strand=.	dbNSFP_clinvar_rs=.	dbNSFP_clinvar_trait=.	dbNSFP_genename=.	dbNSFP_hg38_chr=.	dbNSFP_refcodon=.	GT:AD:DP:GQ:PL
4	88773725	4:88773725_T/C	T	C	602.95	PASS	AC=1	AF=0.056	AN=18	BaseQRankSum=0.602	ClippingRankSum=-0.38	DP=297	FS=0	MLEAC=1	MLEAF=0.056	MQ=60	MQRankSum=0.729	QD=16.75	ReadPosRankSum=0.887	SOR=0.724	dbNSFP_Ancestral_allele=.	dbNSFP_COSMIC_ID=.	dbNSFP_Ensembl_geneid=.	dbNSFP_Ensembl_transcriptid=.	dbNSFP_FATHMM_pred=.	dbNSFP_Interpro_domain=.	dbNSFP_LRT_pred=.	dbNSFP_MetaLR_pred=.	dbNSFP_MetaSVM_pred=.	dbNSFP_MutationAssessor_pred=.	dbNSFP_MutationTaster_pred=.	dbNSFP_PROVEAN_pred=.	dbNSFP_Polyphen2_HDIV_pred=.	dbNSFP_Polyphen2_HVAR_pred=.	dbNSFP_SIFT_pred=.	dbNSFP_SiPhy_29way_pi=.	dbNSFP_UniSNP_ids=.	dbNSFP_Uniprot_acc=.	dbNSFP_Uniprot_id=.	dbNSFP_aapos_FATHMM=.	dbNSFP_aapos_SIFT=.	dbNSFP_cds_strand=.	dbNSFP_clinvar_rs=.	dbNSFP_clinvar_trait=.	dbNSFP_genename=.	dbNSFP_hg38_chr=.	dbNSFP_refcodon=.	GT:AD:DP:GQ:PL	0/0:37,0:37:39:0,39,585
4	90660230	4:90660230_C/A	C	A	246.91	PASS	AC=1	AF=0.056	AN=18	ANN=A|intron_variant|MODIFIER|SNCA|ENSG00000145335|transcript|ENST00000336904|protein_coding|4/5|c.307-9802G>T||||||,A|intron_variant|MODIFIER|SNCA|ENSG00000145335|transcript|ENST00000420646|protein_coding|4/4|c.307-12419G>T||||||,A|intron_variant|MODIFIER|SNCA|ENSG00000145335|transcript|ENST00000394989|protein_coding|3/4|c.265-9802G>T||||||,A|intron_variant|MODIFIER|SNCA|ENSG00000145335|transcri…	BaseQRankSum=1.25	ClippingRankSum=-1.369	DP=274	FS=10.578	MLEAC=1	MLEAF=0.056	MQ=60.43	MQRankSum=-1.136	QD=9.88	ReadPosRankSum=0.087	SOR=2.822	dbNSFP_Ancestral_allele=.	dbNSFP_COSMIC_ID=.	dbNSFP_Ensembl_geneid=.	dbNSFP_Ensembl_transcriptid=.	dbNSFP_FATHMM_pred=.	dbNSFP_Interpro_domain=.	dbNSFP_LRT_pred=.	dbNSFP_MetaLR_pred=.	dbNSFP_MetaSVM_pred=.	dbNSFP_MutationAssessor_pred=.	dbNSFP_MutationTaster_pred=.	dbNSFP_PROVEAN_pred=.	dbNSFP_Polyphen2_HDIV_pred=.	dbNSFP_Polyphen2_HVAR_pred=.	dbNSFP_SIFT_pred=.	dbNSFP_SiPhy_29way_pi=.	dbNSFP_UniSNP_ids=.	dbNSFP_Uniprot_acc=.	dbNSFP_Uniprot_id=.	dbNSFP_aapos_FATHMM=.	dbNSFP_aapos_SIFT=.	dbNSFP_cds_strand=.	dbNSFP_clinvar_rs=.	dbNSFP_clinvar_trait=.	dbNSFP_genename=.	dbNSFP_hg38_chr=.	dbNSFP_refcodon=.	GT:AD:DP:GQ:PL
4	91760450	4:91760450_T/C	T	C	244.91	PASS	AC=1	AF=0.056	AN=18	ANN=C|sequence_feature|LOW|CCSER1|ENSG00000184305|coiled-coil_region|ENST00000333691|protein_coding||c.2094+23454T>C||||||,C|intron_variant|MODIFIER|CCSER1|ENSG00000184305|transcript|ENST00000333691|protein_coding|8/10|c.2094+23454T>C||||||,C|intron_variant|MODIFIER|CCSER1|ENSG00000184305|transcript|ENST00000505073|nonsense_mediated_decay|9/9|n.*193+23454T>C||||||,C|intron_variant|MODIFIER|CCSER1…	BaseQRankSum=-0.361	ClippingRankSum=0.694	DP=301	FS=0	MLEAC=1	MLEAF=0.056	MQ=60	MQRankSum=-0.306	QD=9.42	ReadPosRankSum=0.25	SOR=0.919	dbNSFP_Ancestral_allele=.	dbNSFP_COSMIC_ID=.	dbNSFP_Ensembl_geneid=.	dbNSFP_Ensembl_transcriptid=.	dbNSFP_FATHMM_pred=.	dbNSFP_Interpro_domain=.	dbNSFP_LRT_pred=.	dbNSFP_MetaLR_pred=.	dbNSFP_MetaSVM_pred=.	dbNSFP_MutationAssessor_pred=.	dbNSFP_MutationTaster_pred=.	dbNSFP_PROVEAN_pred=.	dbNSFP_Polyphen2_HDIV_pred=.	dbNSFP_Polyphen2_HVAR_pred=.	dbNSFP_SIFT_pred=.	dbNSFP_SiPhy_29way_pi=.	dbNSFP_UniSNP_ids=.	dbNSFP_Uniprot_acc=.	dbNSFP_Uniprot_id=.	dbNSFP_aapos_FATHMM=.	dbNSFP_aapos_SIFT=.	dbNSFP_cds_strand=.	dbNSFP_clinvar_rs=.	dbNSFP_clinvar_trait=.	dbNSFP_genename=.	dbNSFP_hg38_chr=.	dbNSFP_refcodon=.	GT:AD:DP:GQ:PL
4	92838714	4:92838714_A/G	A	G	579.91	PASS	AC=1	AF=0.056	AN=18	BaseQRankSum=0.638	ClippingRankSum=-0.776	DP=307	FS=15.237	MLEAC=1	MLEAF=0.056	MQ=60	MQRankSum=0.845	QD=17.06	ReadPosRankSum=0.569	SOR=0.486	dbNSFP_Ancestral_allele=.	dbNSFP_COSMIC_ID=.	dbNSFP_Ensembl_geneid=.	dbNSFP_Ensembl_transcriptid=.	dbNSFP_FATHMM_pred=.	dbNSFP_Interpro_domain=.	dbNSFP_LRT_pred=.	dbNSFP_MetaLR_pred=.	dbNSFP_MetaSVM_pred=.	dbNSFP_MutationAssessor_pred=.	dbNSFP_MutationTaster_pred=.	dbNSFP_PROVEAN_pred=.	dbNSFP_Polyphen2_HDIV_pred=.	dbNSFP_Polyphen2_HVAR_pred=.	dbNSFP_SIFT_pred=.	dbNSFP_SiPhy_29way_pi=.	dbNSFP_UniSNP_ids=.	dbNSFP_Uniprot_acc=.	dbNSFP_Uniprot_id=.	dbNSFP_aapos_FATHMM=.	dbNSFP_aapos_SIFT=.	dbNSFP_cds_strand=.	dbNSFP_clinvar_rs=.	dbNSFP_clinvar_trait=.	dbNSFP_genename=.	dbNSFP_hg38_chr=.	dbNSFP_refcodon=.	GT:AD:DP:GQ:PGT:PID:PL	0/0:36,0:36:99:.:.:0,102,1530
4	97771351	4:97771351_T/C	T	C	346.91	PASS	AC=1	AF=0.056	AN=18	BaseQRankSum=0.295	ClippingRankSum=-0.515	DP=266	FS=3.217	MLEAC=1	MLEAF=0.056	MQ=60	MQRankSum=-0.11	QD=10.2	ReadPosRankSum=0.074	SOR=1.227	dbNSFP_Ancestral_allele=.	dbNSFP_COSMIC_ID=.	dbNSFP_Ensembl_geneid=.	dbNSFP_Ensembl_transcriptid=.	dbNSFP_FATHMM_pred=.	dbNSFP_Interpro_domain=.	dbNSFP_LRT_pred=.	dbNSFP_MetaLR_pred=.	dbNSFP_MetaSVM_pred=.	dbNSFP_MutationAssessor_pred=.	dbNSFP_MutationTaster_pred=.	dbNSFP_PROVEAN_pred=.	dbNSFP_Polyphen2_HDIV_pred=.	dbNSFP_Polyphen2_HVAR_pred=.	dbNSFP_SIFT_pred=.	dbNSFP_SiPhy_29way_pi=.	dbNSFP_UniSNP_ids=.	dbNSFP_Uniprot_acc=.	dbNSFP_Uniprot_id=.	dbNSFP_aapos_FATHMM=.	dbNSFP_aapos_SIFT=.	dbNSFP_cds_strand=.	dbNSFP_clinvar_rs=.	dbNSFP_clinvar_trait=.	dbNSFP_genename=.	dbNSFP_hg38_chr=.	dbNSFP_refcodon=.	GT:AD:DP:GQ:PL	0/0:30,0:30:90:0,90,1248
4	98005660	4:98005660_G/T	G	T	214.91	PASS	AC=1	AF=0.056	AN=18	BaseQRankSum=-2.028	ClippingRankSum=-0.75	DP=267	FS=1.657	MLEAC=1	MLEAF=0.056	MQ=60	MQRankSum=-0.083	QD=8.27	ReadPosRankSum=0.917	SOR=1.179	dbNSFP_Ancestral_allele=.	dbNSFP_COSMIC_ID=.	dbNSFP_Ensembl_geneid=.	dbNSFP_Ensembl_transcriptid=.	dbNSFP_FATHMM_pred=.	dbNSFP_Interpro_domain=.	dbNSFP_LRT_pred=.	dbNSFP_MetaLR_pred=.	dbNSFP_MetaSVM_pred=.	dbNSFP_MutationAssessor_pred=.	dbNSFP_MutationTaster_pred=.	dbNSFP_PROVEAN_pred=.	dbNSFP_Polyphen2_HDIV_pred=.	dbNSFP_Polyphen2_HVAR_pred=.	dbNSFP_SIFT_pred=.	dbNSFP_SiPhy_29way_pi=.	dbNSFP_UniSNP_ids=.	dbNSFP_Uniprot_acc=.	dbNSFP_Uniprot_id=.	dbNSFP_aapos_FATHMM=.	dbNSFP_aapos_SIFT=.	dbNSFP_cds_strand=.	dbNSFP_clinvar_rs=.	dbNSFP_clinvar_trait=.	dbNSFP_genename=.	dbNSFP_hg38_chr=.	dbNSFP_refcodon=.	GT:AD:DP:GQ:PL	0/0:29,0:29:81:0,81,1120
4	101445199	4:101445199_A/G	A	G	387.91	PASS	AC=1	AF=0.056	AN=18	ANN=G|intron_variant|MODIFIER|EMCN|ENSG00000164035|transcript|ENST00000510657|processed_transcript|5/5|n.504-44003T>C||||||	BaseQRankSum=1.15	ClippingRankSum=-0.276	DP=299	FS=1.378	MLEAC=1	MLEAF=0.056	MQ=60	MQRankSum=-0.73	QD=10.48	ReadPosRankSum=2.09	SOR=0.971	dbNSFP_Ancestral_allele=.	dbNSFP_COSMIC_ID=.	dbNSFP_Ensembl_geneid=.	dbNSFP_Ensembl_transcriptid=.	dbNSFP_FATHMM_pred=.	dbNSFP_Interpro_domain=.	dbNSFP_LRT_pred=.	dbNSFP_MetaLR_pred=.	dbNSFP_MetaSVM_pred=.	dbNSFP_MutationAssessor_pred=.	dbNSFP_MutationTaster_pred=.	dbNSFP_PROVEAN_pred=.	dbNSFP_Polyphen2_HDIV_pred=.	dbNSFP_Polyphen2_HVAR_pred=.	dbNSFP_SIFT_pred=.	dbNSFP_SiPhy_29way_pi=.	dbNSFP_UniSNP_ids=.	dbNSFP_Uniprot_acc=.	dbNSFP_Uniprot_id=.	dbNSFP_aapos_FATHMM=.	dbNSFP_aapos_SIFT=.	dbNSFP_cds_strand=.	dbNSFP_clinvar_rs=.	dbNSFP_clinvar_trait=.	dbNSFP_genename=.	dbNSFP_hg38_chr=.	dbNSFP_refcodon=.	GT:AD:DP:GQ:PL
4	103623811	4:103623811_G/T	G	T	319.91	PASS	AC=1	AF=0.056	AN=18	ANN=T|intron_variant|MODIFIER|MANBA|ENSG00000109323|transcript|ENST00000226578|protein_coding|5/16|c.673+11784C>A||||||,T|intron_variant|MODIFIER|MANBA|ENSG00000109323|transcript|ENST00000514430|retained_intron|5/16|n.721-11697C>A||||||,T|intron_variant|MODIFIER|MANBA|ENSG00000109323|transcript|ENST00000505239|protein_coding|4/15|c.502+11784C>A||||||	BaseQRankSum=2.47	ClippingRankSum=0.359	DP=301	FS=14.988	MLEAC=1	MLEAF=0.056	MQ=60	MQRankSum=1.46	QD=10.32	ReadPosRankSum=0.148	SOR=3.932	dbNSFP_Ancestral_allele=.	dbNSFP_COSMIC_ID=.	dbNSFP_Ensembl_geneid=.	dbNSFP_Ensembl_transcriptid=.	dbNSFP_FATHMM_pred=.	dbNSFP_Interpro_domain=.	dbNSFP_LRT_pred=.	dbNSFP_MetaLR_pred=.	dbNSFP_MetaSVM_pred=.	dbNSFP_MutationAssessor_pred=.	dbNSFP_MutationTaster_pred=.	dbNSFP_PROVEAN_pred=.	dbNSFP_Polyphen2_HDIV_pred=.	dbNSFP_Polyphen2_HVAR_pred=.	dbNSFP_SIFT_pred=.	dbNSFP_SiPhy_29way_pi=.	dbNSFP_UniSNP_ids=.	dbNSFP_Uniprot_acc=.	dbNSFP_Uniprot_id=.	dbNSFP_aapos_FATHMM=.	dbNSFP_aapos_SIFT=.	dbNSFP_cds_strand=.	dbNSFP_clinvar_rs=.	dbNSFP_clinvar_trait=.	dbNSFP_genename=.	dbNSFP_hg38_chr=.	dbNSFP_refcodon=.	GT:AD:DP:GQ:PL
4	105927196	4:105927196_C/A	C	A	764.62	PASS	AC=2	AF=0.111	AN=18	ANN=A|intron_variant|MODIFIER|RP11-556I14.1|ENSG00000248373|transcript|ENST00000506386|lincRNA|1/3|n.71+32257C>A||||||,A|intron_variant|MODIFIER|RP11-556I14.1|ENSG00000248373|transcript|ENST00000506148|lincRNA|2/3|n.207+36692C>A||||||	BaseQRankSum=2.71	ClippingRankSum=2.07	DP=253	FS=0	MLEAC=2	MLEAF=0.111	MQ=60	MQRankSum=0	QD=14.16	ReadPosRankSum=1.7	SOR=0.626	dbNSFP_Ancestral_allele=.	dbNSFP_COSMIC_ID=.	dbNSFP_Ensembl_geneid=.	dbNSFP_Ensembl_transcriptid=.	dbNSFP_FATHMM_pred=.	dbNSFP_Interpro_domain=.	dbNSFP_LRT_pred=.	dbNSFP_MetaLR_pred=.	dbNSFP_MetaSVM_pred=.	dbNSFP_MutationAssessor_pred=.	dbNSFP_MutationTaster_pred=.	dbNSFP_PROVEAN_pred=.	dbNSFP_Polyphen2_HDIV_pred=.	dbNSFP_Polyphen2_HVAR_pred=.	dbNSFP_SIFT_pred=.	dbNSFP_SiPhy_29way_pi=.	dbNSFP_UniSNP_ids=.	dbNSFP_Uniprot_acc=.	dbNSFP_Uniprot_id=.	dbNSFP_aapos_FATHMM=.	dbNSFP_aapos_SIFT=.	dbNSFP_cds_strand=.	dbNSFP_clinvar_rs=.	dbNSFP_clinvar_trait=.	dbNSFP_genename=.	dbNSFP_hg38_chr=.	dbNSFP_refcodon=.	GT:AD:DP:GQ:PL
4	109297861	4:109297861_A/T	A	T	534.91	PASS	AC=1	AF=0.056	AN=18	BaseQRankSum=1.65	ClippingRankSum=-0.065	DP=303	FS=4.504	MLEAC=1	MLEAF=0.056	MQ=60	MQRankSum=-0.453	QD=12.74	ReadPosRankSum=0.686	SOR=1.17	dbNSFP_Ancestral_allele=.	dbNSFP_COSMIC_ID=.	dbNSFP_Ensembl_geneid=.	dbNSFP_Ensembl_transcriptid=.	dbNSFP_FATHMM_pred=.	dbNSFP_Interpro_domain=.	dbNSFP_LRT_pred=.	dbNSFP_MetaLR_pred=.	dbNSFP_MetaSVM_pred=.	dbNSFP_MutationAssessor_pred=.	dbNSFP_MutationTaster_pred=.	dbNSFP_PROVEAN_pred=.	dbNSFP_Polyphen2_HDIV_pred=.	dbNSFP_Polyphen2_HVAR_pred=.	dbNSFP_SIFT_pred=.	dbNSFP_SiPhy_29way_pi=.	dbNSFP_UniSNP_ids=.	dbNSFP_Uniprot_acc=.	dbNSFP_Uniprot_id=.	dbNSFP_aapos_FATHMM=.	dbNSFP_aapos_SIFT=.	dbNSFP_cds_strand=.	dbNSFP_clinvar_rs=.	dbNSFP_clinvar_trait=.	dbNSFP_genename=.	dbNSFP_hg38_chr=.	dbNSFP_refcodon=.	GT:AD:DP:GQ:PL	0/0:35,0:35:99:0,99,1485
4	111292406	4:111292406_A/G	A	G	216.91	PASS	AC=1	AF=0.056	AN=18	ANN=G|intron_variant|MODIFIER|ENPEP|ENSG00000138792|transcript|ENST00000510961|processed_transcript|1/4|n.72+5446A>G||||||	BaseQRankSum=-0.528	ClippingRankSum=1.14	DP=305	FS=0	MLEAC=1	MLEAF=0.056	MQ=60	MQRankSum=-0.028	QD=8.34	ReadPosRankSum=-0.306	SOR=0.919	dbNSFP_Ancestral_allele=.	dbNSFP_COSMIC_ID=.	dbNSFP_Ensembl_geneid=.	dbNSFP_Ensembl_transcriptid=.	dbNSFP_FATHMM_pred=.	dbNSFP_Interpro_domain=.	dbNSFP_LRT_pred=.	dbNSFP_MetaLR_pred=.	dbNSFP_MetaSVM_pred=.	dbNSFP_MutationAssessor_pred=.	dbNSFP_MutationTaster_pred=.	dbNSFP_PROVEAN_pred=.	dbNSFP_Polyphen2_HDIV_pred=.	dbNSFP_Polyphen2_HVAR_pred=.	dbNSFP_SIFT_pred=.	dbNSFP_SiPhy_29way_pi=.	dbNSFP_UniSNP_ids=.	dbNSFP_Uniprot_acc=.	dbNSFP_Uniprot_id=.	dbNSFP_aapos_FATHMM=.	dbNSFP_aapos_SIFT=.	dbNSFP_cds_strand=.	dbNSFP_clinvar_rs=.	dbNSFP_clinvar_trait=.	dbNSFP_genename=.	dbNSFP_hg38_chr=.	dbNSFP_refcodon=.	GT:AD:DP:GQ:PL
4	111692703	4:111692703_G/T	G	T	700.62	PASS	AC=2	AF=0.111	AN=18	BaseQRankSum=2.24	ClippingRankSum=0.892	DP=284	FS=0.984	MLEAC=2	MLEAF=0.111	MQ=60	MQRankSum=0.28	QD=10.62	ReadPosRankSum=0.517	SOR=0.837	dbNSFP_Ancestral_allele=.	dbNSFP_COSMIC_ID=.	dbNSFP_Ensembl_geneid=.	dbNSFP_Ensembl_transcriptid=.	dbNSFP_FATHMM_pred=.	dbNSFP_Interpro_domain=.	dbNSFP_LRT_pred=.	dbNSFP_MetaLR_pred=.	dbNSFP_MetaSVM_pred=.	dbNSFP_MutationAssessor_pred=.	dbNSFP_MutationTaster_pred=.	dbNSFP_PROVEAN_pred=.	dbNSFP_Polyphen2_HDIV_pred=.	dbNSFP_Polyphen2_HVAR_pred=.	dbNSFP_SIFT_pred=.	dbNSFP_SiPhy_29way_pi=.	dbNSFP_UniSNP_ids=.	dbNSFP_Uniprot_acc=.	dbNSFP_Uniprot_id=.	dbNSFP_aapos_FATHMM=.	dbNSFP_aapos_SIFT=.	dbNSFP_cds_strand=.	dbNSFP_clinvar_rs=.	dbNSFP_clinvar_trait=.	dbNSFP_genename=.	dbNSFP_hg38_chr=.	dbNSFP_refcodon=.	GT:AD:DP:GQ:PL	0/0:39,0:39:99:0,106,1680
4	111967968	4:111967968_A/G	A	G	197.91	PASS	AC=1	AF=0.056	AN=18	BaseQRankSum=-2.564	ClippingRankSum=0.656	DP=258	FS=1.706	MLEAC=1	MLEAF=0.056	MQ=60	MQRankSum=0.477	QD=8.25	ReadPosRankSum=0.596	SOR=0.658	dbNSFP_Ancestral_allele=.	dbNSFP_COSMIC_ID=.	dbNSFP_Ensembl_geneid=.	dbNSFP_Ensembl_transcriptid=.	dbNSFP_FATHMM_pred=.	dbNSFP_Interpro_domain=.	dbNSFP_LRT_pred=.	dbNSFP_MetaLR_pred=.	dbNSFP_MetaSVM_pred=.	dbNSFP_MutationAssessor_pred=.	dbNSFP_MutationTaster_pred=.	dbNSFP_PROVEAN_pred=.	dbNSFP_Polyphen2_HDIV_pred=.	dbNSFP_Polyphen2_HVAR_pred=.	dbNSFP_SIFT_pred=.	dbNSFP_SiPhy_29way_pi=.	dbNSFP_UniSNP_ids=.	dbNSFP_Uniprot_acc=.	dbNSFP_Uniprot_id=.	dbNSFP_aapos_FATHMM=.	dbNSFP_aapos_SIFT=.	dbNSFP_cds_strand=.	dbNSFP_clinvar_rs=.	dbNSFP_clinvar_trait=.	dbNSFP_genename=.	dbNSFP_hg38_chr=.	dbNSFP_refcodon=.	GT:AD:DP:GQ:PL	0/0:33,0:33:99:0,99,1428
4	113108472	4:113108472_A/G	A	G	719.62	PASS	AC=2	AF=0.111	AN=18	ANN=G|3_prime_UTR_variant|MODIFIER|C4orf32|ENSG00000174749|transcript|ENST00000309733|protein_coding|2/2|c.*378A>G|||||378|	BaseQRankSum=1.37	ClippingRankSum=0.495	DP=387	FS=6.258	MLEAC=2	MLEAF=0.111	MQ=60	MQRankSum=0.407	QD=8.09	ReadPosRankSum=1.84	SOR=0.893	dbNSFP_Ancestral_allele=.	dbNSFP_COSMIC_ID=.	dbNSFP_Ensembl_geneid=.	dbNSFP_Ensembl_transcriptid=.	dbNSFP_FATHMM_pred=.	dbNSFP_Interpro_domain=.	dbNSFP_LRT_pred=.	dbNSFP_MetaLR_pred=.	dbNSFP_MetaSVM_pred=.	dbNSFP_MutationAssessor_pred=.	dbNSFP_MutationTaster_pred=.	dbNSFP_PROVEAN_pred=.	dbNSFP_Polyphen2_HDIV_pred=.	dbNSFP_Polyphen2_HVAR_pred=.	dbNSFP_SIFT_pred=.	dbNSFP_SiPhy_29way_pi=.	dbNSFP_UniSNP_ids=.	dbNSFP_Uniprot_acc=.	dbNSFP_Uniprot_id=.	dbNSFP_aapos_FATHMM=.	dbNSFP_aapos_SIFT=.	dbNSFP_cds_strand=.	dbNSFP_clinvar_rs=.	dbNSFP_clinvar_trait=.	dbNSFP_genename=.	dbNSFP_hg38_chr=.	dbNSFP_refcodon=.	GT:AD:DP:GQ:PL
4	113695091	4:113695091_G/T	G	T	809.62	PASS	AC=2	AF=0.111	AN=18	BaseQRankSum=3.01	ClippingRankSum=0.371	DP=354	FS=0	MLEAC=2	MLEAF=0.111	MQ=60	MQRankSum=-0.832	QD=10.94	ReadPosRankSum=1.83	SOR=0.693	dbNSFP_Ancestral_allele=.	dbNSFP_COSMIC_ID=.	dbNSFP_Ensembl_geneid=.	dbNSFP_Ensembl_transcriptid=.	dbNSFP_FATHMM_pred=.	dbNSFP_Interpro_domain=.	dbNSFP_LRT_pred=.	dbNSFP_MetaLR_pred=.	dbNSFP_MetaSVM_pred=.	dbNSFP_MutationAssessor_pred=.	dbNSFP_MutationTaster_pred=.	dbNSFP_PROVEAN_pred=.	dbNSFP_Polyphen2_HDIV_pred=.	dbNSFP_Polyphen2_HVAR_pred=.	dbNSFP_SIFT_pred=.	dbNSFP_SiPhy_29way_pi=.	dbNSFP_UniSNP_ids=.	dbNSFP_Uniprot_acc=.	dbNSFP_Uniprot_id=.	dbNSFP_aapos_FATHMM=.	dbNSFP_aapos_SIFT=.	dbNSFP_cds_strand=.	dbNSFP_clinvar_rs=.	dbNSFP_clinvar_trait=.	dbNSFP_genename=.	dbNSFP_hg38_chr=.	dbNSFP_refcodon=.	GT:AD:DP:GQ:PL	0/0:51,0:51:66:0,66,2013
4	113759547	4:113759547_G/C	G	C	946.62	PASS	AC=2	AF=0.111	AN=18	ANN=C|intron_variant|MODIFIER|ANK2|ENSG00000145362|transcript|ENST00000503271|protein_coding|1/30|c.-40+20127G>C||||||WARNING_TRANSCRIPT_NO_STOP_CODON,C|intron_variant|MODIFIER|ANK2|ENSG00000145362|transcript|ENST00000503423|protein_coding|1/36|c.-40+20127G>C||||||WARNING_TRANSCRIPT_INCOMPLETE,C|intron_variant|MODIFIER|ANK2|ENSG00000145362|transcript|ENST00000506722|protein_coding|1/46|c.-40+2012…	BaseQRankSum=1.02	ClippingRankSum=2.12	DP=389	FS=1.82	MLEAC=2	MLEAF=0.111	MQ=60	MQRankSum=0.433	QD=9.76	ReadPosRankSum=1.23	SOR=0.469	dbNSFP_Ancestral_allele=.	dbNSFP_COSMIC_ID=.	dbNSFP_Ensembl_geneid=.	dbNSFP_Ensembl_transcriptid=.	dbNSFP_FATHMM_pred=.	dbNSFP_Interpro_domain=.	dbNSFP_LRT_pred=.	dbNSFP_MetaLR_pred=.	dbNSFP_MetaSVM_pred=.	dbNSFP_MutationAssessor_pred=.	dbNSFP_MutationTaster_pred=.	dbNSFP_PROVEAN_pred=.	dbNSFP_Polyphen2_HDIV_pred=.	dbNSFP_Polyphen2_HVAR_pred=.	dbNSFP_SIFT_pred=.	dbNSFP_SiPhy_29way_pi=.	dbNSFP_UniSNP_ids=.	dbNSFP_Uniprot_acc=.	dbNSFP_Uniprot_id=.	dbNSFP_aapos_FATHMM=.	dbNSFP_aapos_SIFT=.	dbNSFP_cds_strand=.	dbNSFP_clinvar_rs=.	dbNSFP_clinvar_trait=.	dbNSFP_genename=.	dbNSFP_hg38_chr=.	dbNSFP_refcodon=.	GT:AD:DP:GQ:PL
4	117395283	4:117395283_C/A	C	A	420.91	PASS	AC=1	AF=0.056	AN=18	BaseQRankSum=1.99	ClippingRankSum=-0.381	DP=310	FS=4.948	MLEAC=1	MLEAF=0.056	MQ=60	MQRankSum=0.599	QD=10.02	ReadPosRankSum=2.26	SOR=1.019	dbNSFP_Ancestral_allele=.	dbNSFP_COSMIC_ID=.	dbNSFP_Ensembl_geneid=.	dbNSFP_Ensembl_transcriptid=.	dbNSFP_FATHMM_pred=.	dbNSFP_Interpro_domain=.	dbNSFP_LRT_pred=.	dbNSFP_MetaLR_pred=.	dbNSFP_MetaSVM_pred=.	dbNSFP_MutationAssessor_pred=.	dbNSFP_MutationTaster_pred=.	dbNSFP_PROVEAN_pred=.	dbNSFP_Polyphen2_HDIV_pred=.	dbNSFP_Polyphen2_HVAR_pred=.	dbNSFP_SIFT_pred=.	dbNSFP_SiPhy_29way_pi=.	dbNSFP_UniSNP_ids=.	dbNSFP_Uniprot_acc=.	dbNSFP_Uniprot_id=.	dbNSFP_aapos_FATHMM=.	dbNSFP_aapos_SIFT=.	dbNSFP_cds_strand=.	dbNSFP_clinvar_rs=.	dbNSFP_clinvar_trait=.	dbNSFP_genename=.	dbNSFP_hg38_chr=.	dbNSFP_refcodon=.	GT:AD:DP:GQ:PL	0/0:37,0:37:99:0,108,1620
4	118658850	4:118658850_A/C	A	C	965.62	PASS	AC=2	AF=0.111	AN=18	BaseQRankSum=-0.103	ClippingRankSum=-0.31	DP=303	FS=0	MLEAC=2	MLEAF=0.111	MQ=60	MQRankSum=0.665	QD=16.09	ReadPosRankSum=0.015	SOR=0.705	dbNSFP_Ancestral_allele=.	dbNSFP_COSMIC_ID=.	dbNSFP_Ensembl_geneid=.	dbNSFP_Ensembl_transcriptid=.	dbNSFP_FATHMM_pred=.	dbNSFP_Interpro_domain=.	dbNSFP_LRT_pred=.	dbNSFP_MetaLR_pred=.	dbNSFP_MetaSVM_pred=.	dbNSFP_MutationAssessor_pred=.	dbNSFP_MutationTaster_pred=.	dbNSFP_PROVEAN_pred=.	dbNSFP_Polyphen2_HDIV_pred=.	dbNSFP_Polyphen2_HVAR_pred=.	dbNSFP_SIFT_pred=.	dbNSFP_SiPhy_29way_pi=.	dbNSFP_UniSNP_ids=.	dbNSFP_Uniprot_acc=.	dbNSFP_Uniprot_id=.	dbNSFP_aapos_FATHMM=.	dbNSFP_aapos_SIFT=.	dbNSFP_cds_strand=.	dbNSFP_clinvar_rs=.	dbNSFP_clinvar_trait=.	dbNSFP_genename=.	dbNSFP_hg38_chr=.	dbNSFP_refcodon=.	GT:AD:DP:GQ:PL	0/0:34,0:34:93:0,93,1395
4	125442480	4:125442480_G/A	G	A	506.91	PASS	AC=1	AF=0.056	AN=18	ANN=A|intron_variant|MODIFIER|RP11-93I21.3|ENSG00000261083|transcript|ENST00000563724|lincRNA|6/8|n.362-569C>T||||||	BaseQRankSum=2.99	ClippingRankSum=0.21	DP=286	FS=4.879	MLEAC=1	MLEAF=0.056	MQ=60	MQRankSum=-0.525	QD=12.07	ReadPosRankSum=0.262	SOR=0.228	dbNSFP_Ancestral_allele=.	dbNSFP_COSMIC_ID=.	dbNSFP_Ensembl_geneid=.	dbNSFP_Ensembl_transcriptid=.	dbNSFP_FATHMM_pred=.	dbNSFP_Interpro_domain=.	dbNSFP_LRT_pred=.	dbNSFP_MetaLR_pred=.	dbNSFP_MetaSVM_pred=.	dbNSFP_MutationAssessor_pred=.	dbNSFP_MutationTaster_pred=.	dbNSFP_PROVEAN_pred=.	dbNSFP_Polyphen2_HDIV_pred=.	dbNSFP_Polyphen2_HVAR_pred=.	dbNSFP_SIFT_pred=.	dbNSFP_SiPhy_29way_pi=.	dbNSFP_UniSNP_ids=.	dbNSFP_Uniprot_acc=.	dbNSFP_Uniprot_id=.	dbNSFP_aapos_FATHMM=.	dbNSFP_aapos_SIFT=.	dbNSFP_cds_strand=.	dbNSFP_clinvar_rs=.	dbNSFP_clinvar_trait=.	dbNSFP_genename=.	dbNSFP_hg38_chr=.	dbNSFP_refcodon=.	GT:AD:DP:GQ:PL
4	127582118	4:127582118_G/T	G	T	370.91	PASS	AC=1	AF=0.056	AN=18	BaseQRankSum=-0.247	ClippingRankSum=0.067	DP=284	FS=1.585	MLEAC=1	MLEAF=0.056	MQ=60	MQRankSum=-0.966	QD=12.79	ReadPosRankSum=2.05	SOR=1.179	dbNSFP_Ancestral_allele=.	dbNSFP_COSMIC_ID=.	dbNSFP_Ensembl_geneid=.	dbNSFP_Ensembl_transcriptid=.	dbNSFP_FATHMM_pred=.	dbNSFP_Interpro_domain=.	dbNSFP_LRT_pred=.	dbNSFP_MetaLR_pred=.	dbNSFP_MetaSVM_pred=.	dbNSFP_MutationAssessor_pred=.	dbNSFP_MutationTaster_pred=.	dbNSFP_PROVEAN_pred=.	dbNSFP_Polyphen2_HDIV_pred=.	dbNSFP_Polyphen2_HVAR_pred=.	dbNSFP_SIFT_pred=.	dbNSFP_SiPhy_29way_pi=.	dbNSFP_UniSNP_ids=.	dbNSFP_Uniprot_acc=.	dbNSFP_Uniprot_id=.	dbNSFP_aapos_FATHMM=.	dbNSFP_aapos_SIFT=.	dbNSFP_cds_strand=.	dbNSFP_clinvar_rs=.	dbNSFP_clinvar_trait=.	dbNSFP_genename=.	dbNSFP_hg38_chr=.	dbNSFP_refcodon=.	GT:AD:DP:GQ:PL	0/0:38,0:38:98:0,98,1566
4	128379082	4:128379082_G/A	G	A	312.91	PASS	AC=1	AF=0.056	AN=18	ANN=A|intron_variant|MODIFIER|RP11-125O18.1|ENSG00000248491|transcript|ENST00000504050|lincRNA|1/5|n.118+12508C>T||||||,A|intron_variant|MODIFIER|RP11-125O18.1|ENSG00000248491|transcript|ENST00000509671|lincRNA|1/2|n.136-255C>T||||||	BaseQRankSum=-0.411	ClippingRankSum=-0.725	DP=289	FS=5.871	MLEAC=1	MLEAF=0.056	MQ=60	MQRankSum=0.646	QD=9.48	ReadPosRankSum=0.49	SOR=1.53	dbNSFP_Ancestral_allele=.	dbNSFP_COSMIC_ID=.	dbNSFP_Ensembl_geneid=.	dbNSFP_Ensembl_transcriptid=.	dbNSFP_FATHMM_pred=.	dbNSFP_Interpro_domain=.	dbNSFP_LRT_pred=.	dbNSFP_MetaLR_pred=.	dbNSFP_MetaSVM_pred=.	dbNSFP_MutationAssessor_pred=.	dbNSFP_MutationTaster_pred=.	dbNSFP_PROVEAN_pred=.	dbNSFP_Polyphen2_HDIV_pred=.	dbNSFP_Polyphen2_HVAR_pred=.	dbNSFP_SIFT_pred=.	dbNSFP_SiPhy_29way_pi=.	dbNSFP_UniSNP_ids=.	dbNSFP_Uniprot_acc=.	dbNSFP_Uniprot_id=.	dbNSFP_aapos_FATHMM=.	dbNSFP_aapos_SIFT=.	dbNSFP_cds_strand=.	dbNSFP_clinvar_rs=.	dbNSFP_clinvar_trait=.	dbNSFP_genename=.	dbNSFP_hg38_chr=.	dbNSFP_refcodon=.	GT:AD:DP:GQ:PL
4	132487483	4:132487483_G/T	G	T	317.91	PASS	AC=1	AF=0.056	AN=18	BaseQRankSum=0.34	ClippingRankSum=-0.643	DP=285	FS=1.829	MLEAC=1	MLEAF=0.056	MQ=60	MQRankSum=-0.643	QD=15.9	ReadPosRankSum=0.945	SOR=0.904	dbNSFP_Ancestral_allele=.	dbNSFP_COSMIC_ID=.	dbNSFP_Ensembl_geneid=.	dbNSFP_Ensembl_transcriptid=.	dbNSFP_FATHMM_pred=.	dbNSFP_Interpro_domain=.	dbNSFP_LRT_pred=.	dbNSFP_MetaLR_pred=.	dbNSFP_MetaSVM_pred=.	dbNSFP_MutationAssessor_pred=.	dbNSFP_MutationTaster_pred=.	dbNSFP_PROVEAN_pred=.	dbNSFP_Polyphen2_HDIV_pred=.	dbNSFP_Polyphen2_HVAR_pred=.	dbNSFP_SIFT_pred=.	dbNSFP_SiPhy_29way_pi=.	dbNSFP_UniSNP_ids=.	dbNSFP_Uniprot_acc=.	dbNSFP_Uniprot_id=.	dbNSFP_aapos_FATHMM=.	dbNSFP_aapos_SIFT=.	dbNSFP_cds_strand=.	dbNSFP_clinvar_rs=.	dbNSFP_clinvar_trait=.	dbNSFP_genename=.	dbNSFP_hg38_chr=.	dbNSFP_refcodon=.	GT:AD:DP:GQ:PL	0/0:44,0:44:99:0,116,1750
4	135100009	4:135100009_C/A	C	A	318.91	PASS	AC=1	AF=0.056	AN=18	BaseQRankSum=0.486	ClippingRankSum=-0.697	DP=297	FS=0	MLEAC=1	MLEAF=0.056	MQ=60	MQRankSum=0.275	QD=10.29	ReadPosRankSum=-0.063	SOR=0.465	dbNSFP_Ancestral_allele=.	dbNSFP_COSMIC_ID=.	dbNSFP_Ensembl_geneid=.	dbNSFP_Ensembl_transcriptid=.	dbNSFP_FATHMM_pred=.	dbNSFP_Interpro_domain=.	dbNSFP_LRT_pred=.	dbNSFP_MetaLR_pred=.	dbNSFP_MetaSVM_pred=.	dbNSFP_MutationAssessor_pred=.	dbNSFP_MutationTaster_pred=.	dbNSFP_PROVEAN_pred=.	dbNSFP_Polyphen2_HDIV_pred=.	dbNSFP_Polyphen2_HVAR_pred=.	dbNSFP_SIFT_pred=.	dbNSFP_SiPhy_29way_pi=.	dbNSFP_UniSNP_ids=.	dbNSFP_Uniprot_acc=.	dbNSFP_Uniprot_id=.	dbNSFP_aapos_FATHMM=.	dbNSFP_aapos_SIFT=.	dbNSFP_cds_strand=.	dbNSFP_clinvar_rs=.	dbNSFP_clinvar_trait=.	dbNSFP_genename=.	dbNSFP_hg38_chr=.	dbNSFP_refcodon=.	GT:AD:DP:GQ:PL	0/0:33,0:33:99:0,99,1408
4	135314090	4:135314090_G/T	G	T	289.91	PASS	AC=1	AF=0.056	AN=18	BaseQRankSum=0.593	ClippingRankSum=-0.916	DP=284	FS=0	MLEAC=1	MLEAF=0.056	MQ=60	MQRankSum=0.755	QD=11.15	ReadPosRankSum=-0.323	SOR=0.963	dbNSFP_Ancestral_allele=.	dbNSFP_COSMIC_ID=.	dbNSFP_Ensembl_geneid=.	dbNSFP_Ensembl_transcriptid=.	dbNSFP_FATHMM_pred=.	dbNSFP_Interpro_domain=.	dbNSFP_LRT_pred=.	dbNSFP_MetaLR_pred=.	dbNSFP_MetaSVM_pred=.	dbNSFP_MutationAssessor_pred=.	dbNSFP_MutationTaster_pred=.	dbNSFP_PROVEAN_pred=.	dbNSFP_Polyphen2_HDIV_pred=.	dbNSFP_Polyphen2_HVAR_pred=.	dbNSFP_SIFT_pred=.	dbNSFP_SiPhy_29way_pi=.	dbNSFP_UniSNP_ids=.	dbNSFP_Uniprot_acc=.	dbNSFP_Uniprot_id=.	dbNSFP_aapos_FATHMM=.	dbNSFP_aapos_SIFT=.	dbNSFP_cds_strand=.	dbNSFP_clinvar_rs=.	dbNSFP_clinvar_trait=.	dbNSFP_genename=.	dbNSFP_hg38_chr=.	dbNSFP_refcodon=.	GT:AD:DP:GQ:PL	0/0:31,0:31:90:0,90,1350
4	135965922	4:135965922_T/A	T	A	538.62	PASS	AC=2	AF=0.111	AN=18	BaseQRankSum=-0.126	ClippingRankSum=1.13	DP=290	FS=0	MLEAC=2	MLEAF=0.111	MQ=60	MQRankSum=-0.042	QD=7.28	ReadPosRankSum=1.04	SOR=0.663	dbNSFP_Ancestral_allele=.	dbNSFP_COSMIC_ID=.	dbNSFP_Ensembl_geneid=.	dbNSFP_Ensembl_transcriptid=.	dbNSFP_FATHMM_pred=.	dbNSFP_Interpro_domain=.	dbNSFP_LRT_pred=.	dbNSFP_MetaLR_pred=.	dbNSFP_MetaSVM_pred=.	dbNSFP_MutationAssessor_pred=.	dbNSFP_MutationTaster_pred=.	dbNSFP_PROVEAN_pred=.	dbNSFP_Polyphen2_HDIV_pred=.	dbNSFP_Polyphen2_HVAR_pred=.	dbNSFP_SIFT_pred=.	dbNSFP_SiPhy_29way_pi=.	dbNSFP_UniSNP_ids=.	dbNSFP_Uniprot_acc=.	dbNSFP_Uniprot_id=.	dbNSFP_aapos_FATHMM=.	dbNSFP_aapos_SIFT=.	dbNSFP_cds_strand=.	dbNSFP_clinvar_rs=.	dbNSFP_clinvar_trait=.	dbNSFP_genename=.	dbNSFP_hg38_chr=.	dbNSFP_refcodon=.	GT:AD:DP:GQ:PL	0/0:31,0:31:90:0,90,1350
4	136057023	4:136057023_A/G	A	G	395.91	PASS	AC=1	AF=0.056	AN=18	BaseQRankSum=-1.034	ClippingRankSum=-0.71	DP=294	FS=5.632	MLEAC=1	MLEAF=0.056	MQ=60	MQRankSum=0.953	QD=12.77	ReadPosRankSum=0.669	SOR=1.336	dbNSFP_Ancestral_allele=.	dbNSFP_COSMIC_ID=.	dbNSFP_Ensembl_geneid=.	dbNSFP_Ensembl_transcriptid=.	dbNSFP_FATHMM_pred=.	dbNSFP_Interpro_domain=.	dbNSFP_LRT_pred=.	dbNSFP_MetaLR_pred=.	dbNSFP_MetaSVM_pred=.	dbNSFP_MutationAssessor_pred=.	dbNSFP_MutationTaster_pred=.	dbNSFP_PROVEAN_pred=.	dbNSFP_Polyphen2_HDIV_pred=.	dbNSFP_Polyphen2_HVAR_pred=.	dbNSFP_SIFT_pred=.	dbNSFP_SiPhy_29way_pi=.	dbNSFP_UniSNP_ids=.	dbNSFP_Uniprot_acc=.	dbNSFP_Uniprot_id=.	dbNSFP_aapos_FATHMM=.	dbNSFP_aapos_SIFT=.	dbNSFP_cds_strand=.	dbNSFP_clinvar_rs=.	dbNSFP_clinvar_trait=.	dbNSFP_genename=.	dbNSFP_hg38_chr=.	dbNSFP_refcodon=.	GT:AD:DP:GQ:PL	0/0:36,0:36:99:0,105,1575
4	149538175	4:149538175_G/T	G	T	266.91	PASS	AC=1	AF=0.056	AN=18	BaseQRankSum=0.18	ClippingRankSum=-0.386	DP=294	FS=1.583	MLEAC=1	MLEAF=0.056	MQ=60	MQRankSum=1.36	QD=9.89	ReadPosRankSum=-0.489	SOR=0.746	dbNSFP_Ancestral_allele=.	dbNSFP_COSMIC_ID=.	dbNSFP_Ensembl_geneid=.	dbNSFP_Ensembl_transcriptid=.	dbNSFP_FATHMM_pred=.	dbNSFP_Interpro_domain=.	dbNSFP_LRT_pred=.	dbNSFP_MetaLR_pred=.	dbNSFP_MetaSVM_pred=.	dbNSFP_MutationAssessor_pred=.	dbNSFP_MutationTaster_pred=.	dbNSFP_PROVEAN_pred=.	dbNSFP_Polyphen2_HDIV_pred=.	dbNSFP_Polyphen2_HVAR_pred=.	dbNSFP_SIFT_pred=.	dbNSFP_SiPhy_29way_pi=.	dbNSFP_UniSNP_ids=.	dbNSFP_Uniprot_acc=.	dbNSFP_Uniprot_id=.	dbNSFP_aapos_FATHMM=.	dbNSFP_aapos_SIFT=.	dbNSFP_cds_strand=.	dbNSFP_clinvar_rs=.	dbNSFP_clinvar_trait=.	dbNSFP_genename=.	dbNSFP_hg38_chr=.	dbNSFP_refcodon=.	GT:AD:DP:GQ:PL	0/0:35,0:35:99:0,99,1464
4	149935135	4:149935135_T/C	T	C	300.91	PASS	AC=1	AF=0.056	AN=18	BaseQRankSum=0.069	ClippingRankSum=0	DP=296	FS=3.157	MLEAC=1	MLEAF=0.056	MQ=60	MQRankSum=-0.412	QD=8.36	ReadPosRankSum=0.206	SOR=0.606	dbNSFP_Ancestral_allele=.	dbNSFP_COSMIC_ID=.	dbNSFP_Ensembl_geneid=.	dbNSFP_Ensembl_transcriptid=.	dbNSFP_FATHMM_pred=.	dbNSFP_Interpro_domain=.	dbNSFP_LRT_pred=.	dbNSFP_MetaLR_pred=.	dbNSFP_MetaSVM_pred=.	dbNSFP_MutationAssessor_pred=.	dbNSFP_MutationTaster_pred=.	dbNSFP_PROVEAN_pred=.	dbNSFP_Polyphen2_HDIV_pred=.	dbNSFP_Polyphen2_HVAR_pred=.	dbNSFP_SIFT_pred=.	dbNSFP_SiPhy_29way_pi=.	dbNSFP_UniSNP_ids=.	dbNSFP_Uniprot_acc=.	dbNSFP_Uniprot_id=.	dbNSFP_aapos_FATHMM=.	dbNSFP_aapos_SIFT=.	dbNSFP_cds_strand=.	dbNSFP_clinvar_rs=.	dbNSFP_clinvar_trait=.	dbNSFP_genename=.	dbNSFP_hg38_chr=.	dbNSFP_refcodon=.	GT:AD:DP:GQ:PL	0/0:38,0:38:99:0,101,1610
4	151644303	4:151644303_C/T	C	T	312.91	PASS	AC=1	AF=0.056	AN=18	ANN=T|intron_variant|MODIFIER|LRBA|ENSG00000198589|transcript|ENST00000357115|protein_coding|36/57|c.5754+12107G>A||||||,T|intron_variant|MODIFIER|LRBA|ENSG00000198589|transcript|ENST00000535741|protein_coding|36/56|c.5754+12107G>A||||||,T|intron_variant|MODIFIER|LRBA|ENSG00000198589|transcript|ENST00000510413|protein_coding|36/56|c.5754+12107G>A||||||,T|intron_variant|MODIFIER|LRBA|ENSG000001985…	BaseQRankSum=-1.368	ClippingRankSum=-1.155	DP=266	FS=1.421	MLEAC=1	MLEAF=0.056	MQ=60	MQRankSum=0.693	QD=8.94	ReadPosRankSum=1.62	SOR=0.426	dbNSFP_Ancestral_allele=.	dbNSFP_COSMIC_ID=.	dbNSFP_Ensembl_geneid=.	dbNSFP_Ensembl_transcriptid=.	dbNSFP_FATHMM_pred=.	dbNSFP_Interpro_domain=.	dbNSFP_LRT_pred=.	dbNSFP_MetaLR_pred=.	dbNSFP_MetaSVM_pred=.	dbNSFP_MutationAssessor_pred=.	dbNSFP_MutationTaster_pred=.	dbNSFP_PROVEAN_pred=.	dbNSFP_Polyphen2_HDIV_pred=.	dbNSFP_Polyphen2_HVAR_pred=.	dbNSFP_SIFT_pred=.	dbNSFP_SiPhy_29way_pi=.	dbNSFP_UniSNP_ids=.	dbNSFP_Uniprot_acc=.	dbNSFP_Uniprot_id=.	dbNSFP_aapos_FATHMM=.	dbNSFP_aapos_SIFT=.	dbNSFP_cds_strand=.	dbNSFP_clinvar_rs=.	dbNSFP_clinvar_trait=.	dbNSFP_genename=.	dbNSFP_hg38_chr=.	dbNSFP_refcodon=.	GT:AD:DP:GQ:PL
4	158182454	4:158182454_C/A	C	A	326.91	PASS	AC=1	AF=0.056	AN=18	ANN=A|sequence_feature|LOW|GRIA2|ENSG00000120251|topological_domain:Extracellular|ENST00000264426|protein_coding||c.229+39495C>A||||||,A|sequence_feature|LOW|GRIA2|ENSG00000120251|helix|ENST00000264426|protein_coding||c.229+39495C>A||||||,A|sequence_feature|LOW|GRIA2|ENSG00000120251|topological_domain:Extracellular|ENST00000296526|protein_coding||c.229+39495C>A||||||,A|sequence_feature|LOW|GRIA2|…	BaseQRankSum=0.227	ClippingRankSum=-0.186	DP=286	FS=3.211	MLEAC=1	MLEAF=0.056	MQ=60	MQRankSum=-0.31	QD=10.55	ReadPosRankSum=0.475	SOR=0.61	dbNSFP_Ancestral_allele=.	dbNSFP_COSMIC_ID=.	dbNSFP_Ensembl_geneid=.	dbNSFP_Ensembl_transcriptid=.	dbNSFP_FATHMM_pred=.	dbNSFP_Interpro_domain=.	dbNSFP_LRT_pred=.	dbNSFP_MetaLR_pred=.	dbNSFP_MetaSVM_pred=.	dbNSFP_MutationAssessor_pred=.	dbNSFP_MutationTaster_pred=.	dbNSFP_PROVEAN_pred=.	dbNSFP_Polyphen2_HDIV_pred=.	dbNSFP_Polyphen2_HVAR_pred=.	dbNSFP_SIFT_pred=.	dbNSFP_SiPhy_29way_pi=.	dbNSFP_UniSNP_ids=.	dbNSFP_Uniprot_acc=.	dbNSFP_Uniprot_id=.	dbNSFP_aapos_FATHMM=.	dbNSFP_aapos_SIFT=.	dbNSFP_cds_strand=.	dbNSFP_clinvar_rs=.	dbNSFP_clinvar_trait=.	dbNSFP_genename=.	dbNSFP_hg38_chr=.	dbNSFP_refcodon=.	GT:AD:DP:GQ:PL
4	162707720	4:162707720_C/A	C	A	282.91	PASS	AC=1	AF=0.056	AN=18	ANN=A|intron_variant|MODIFIER|FSTL5|ENSG00000168843|transcript|ENST00000306100|protein_coding|4/15|c.410-10494G>T||||||,A|intron_variant|MODIFIER|FSTL5|ENSG00000168843|transcript|ENST00000379164|protein_coding|4/15|c.407-10494G>T||||||,A|intron_variant|MODIFIER|FSTL5|ENSG00000168843|transcript|ENST00000536695|protein_coding|3/14|c.407-10494G>T||||||,A|intron_variant|MODIFIER|FSTL5|ENSG00000168843…	BaseQRankSum=0.269	ClippingRankSum=-0.647	DP=311	FS=1.657	MLEAC=1	MLEAF=0.056	MQ=60	MQRankSum=1.51	QD=10.88	ReadPosRankSum=0.701	SOR=0.677	dbNSFP_Ancestral_allele=.	dbNSFP_COSMIC_ID=.	dbNSFP_Ensembl_geneid=.	dbNSFP_Ensembl_transcriptid=.	dbNSFP_FATHMM_pred=.	dbNSFP_Interpro_domain=.	dbNSFP_LRT_pred=.	dbNSFP_MetaLR_pred=.	dbNSFP_MetaSVM_pred=.	dbNSFP_MutationAssessor_pred=.	dbNSFP_MutationTaster_pred=.	dbNSFP_PROVEAN_pred=.	dbNSFP_Polyphen2_HDIV_pred=.	dbNSFP_Polyphen2_HVAR_pred=.	dbNSFP_SIFT_pred=.	dbNSFP_SiPhy_29way_pi=.	dbNSFP_UniSNP_ids=.	dbNSFP_Uniprot_acc=.	dbNSFP_Uniprot_id=.	dbNSFP_aapos_FATHMM=.	dbNSFP_aapos_SIFT=.	dbNSFP_cds_strand=.	dbNSFP_clinvar_rs=.	dbNSFP_clinvar_trait=.	dbNSFP_genename=.	dbNSFP_hg38_chr=.	dbNSFP_refcodon=.	GT:AD:DP:GQ:PL
4	167405121	4:167405121_A/C	A	C	246.91	PASS	AC=1	AF=0.056	AN=18	ANN=C|intron_variant|MODIFIER|RP11-217C7.1|ENSG00000249675|transcript|ENST00000514134|lincRNA|3/3|n.205+25589T>G||||||	BaseQRankSum=0.786	ClippingRankSum=0.612	DP=252	FS=4.043	MLEAC=1	MLEAF=0.056	MQ=60	MQRankSum=0.495	QD=9.88	ReadPosRankSum=2.01	SOR=0.193	dbNSFP_Ancestral_allele=.	dbNSFP_COSMIC_ID=.	dbNSFP_Ensembl_geneid=.	dbNSFP_Ensembl_transcriptid=.	dbNSFP_FATHMM_pred=.	dbNSFP_Interpro_domain=.	dbNSFP_LRT_pred=.	dbNSFP_MetaLR_pred=.	dbNSFP_MetaSVM_pred=.	dbNSFP_MutationAssessor_pred=.	dbNSFP_MutationTaster_pred=.	dbNSFP_PROVEAN_pred=.	dbNSFP_Polyphen2_HDIV_pred=.	dbNSFP_Polyphen2_HVAR_pred=.	dbNSFP_SIFT_pred=.	dbNSFP_SiPhy_29way_pi=.	dbNSFP_UniSNP_ids=.	dbNSFP_Uniprot_acc=.	dbNSFP_Uniprot_id=.	dbNSFP_aapos_FATHMM=.	dbNSFP_aapos_SIFT=.	dbNSFP_cds_strand=.	dbNSFP_clinvar_rs=.	dbNSFP_clinvar_trait=.	dbNSFP_genename=.	dbNSFP_hg38_chr=.	dbNSFP_refcodon=.	GT:AD:DP:GQ:PL
4	180142062	4:180142062_G/T	G	T	273.91	PASS	AC=1	AF=0.056	AN=18	BaseQRankSum=-0.148	ClippingRankSum=0.394	DP=271	FS=0	MLEAC=1	MLEAF=0.056	MQ=60	MQRankSum=-0.295	QD=9.78	ReadPosRankSum=-0.984	SOR=0.818	dbNSFP_Ancestral_allele=.	dbNSFP_COSMIC_ID=.	dbNSFP_Ensembl_geneid=.	dbNSFP_Ensembl_transcriptid=.	dbNSFP_FATHMM_pred=.	dbNSFP_Interpro_domain=.	dbNSFP_LRT_pred=.	dbNSFP_MetaLR_pred=.	dbNSFP_MetaSVM_pred=.	dbNSFP_MutationAssessor_pred=.	dbNSFP_MutationTaster_pred=.	dbNSFP_PROVEAN_pred=.	dbNSFP_Polyphen2_HDIV_pred=.	dbNSFP_Polyphen2_HVAR_pred=.	dbNSFP_SIFT_pred=.	dbNSFP_SiPhy_29way_pi=.	dbNSFP_UniSNP_ids=.	dbNSFP_Uniprot_acc=.	dbNSFP_Uniprot_id=.	dbNSFP_aapos_FATHMM=.	dbNSFP_aapos_SIFT=.	dbNSFP_cds_strand=.	dbNSFP_clinvar_rs=.	dbNSFP_clinvar_trait=.	dbNSFP_genename=.	dbNSFP_hg38_chr=.	dbNSFP_refcodon=.	GT:AD:DP:GQ:PL	0/0:24,0:24:56:0,56,953
4	183911788	4:183911788_A/G	A	G	302.91	PASS	AC=1	AF=0.056	AN=18	BaseQRankSum=-0.657	ClippingRankSum=-0.444	DP=296	FS=1.493	MLEAC=1	MLEAF=0.056	MQ=60	MQRankSum=-0.444	QD=8.65	ReadPosRankSum=0.16	SOR=1.091	dbNSFP_Ancestral_allele=.	dbNSFP_COSMIC_ID=.	dbNSFP_Ensembl_geneid=.	dbNSFP_Ensembl_transcriptid=.	dbNSFP_FATHMM_pred=.	dbNSFP_Interpro_domain=.	dbNSFP_LRT_pred=.	dbNSFP_MetaLR_pred=.	dbNSFP_MetaSVM_pred=.	dbNSFP_MutationAssessor_pred=.	dbNSFP_MutationTaster_pred=.	dbNSFP_PROVEAN_pred=.	dbNSFP_Polyphen2_HDIV_pred=.	dbNSFP_Polyphen2_HVAR_pred=.	dbNSFP_SIFT_pred=.	dbNSFP_SiPhy_29way_pi=.	dbNSFP_UniSNP_ids=.	dbNSFP_Uniprot_acc=.	dbNSFP_Uniprot_id=.	dbNSFP_aapos_FATHMM=.	dbNSFP_aapos_SIFT=.	dbNSFP_cds_strand=.	dbNSFP_clinvar_rs=.	dbNSFP_clinvar_trait=.	dbNSFP_genename=.	dbNSFP_hg38_chr=.	dbNSFP_refcodon=.	GT:AD:DP:GQ:PGT:PID:PL	0/0:38,0:38:99:.:.:0,101,1530
4	185399721	4:185399721_T/A	T	A	361.91	PASS	AC=1	AF=0.056	AN=18	BaseQRankSum=0.624	ClippingRankSum=0.563	DP=288	FS=3.005	MLEAC=1	MLEAF=0.056	MQ=60	MQRankSum=-0.563	QD=9.28	ReadPosRankSum=-0.685	SOR=0.891	dbNSFP_Ancestral_allele=.	dbNSFP_COSMIC_ID=.	dbNSFP_Ensembl_geneid=.	dbNSFP_Ensembl_transcriptid=.	dbNSFP_FATHMM_pred=.	dbNSFP_Interpro_domain=.	dbNSFP_LRT_pred=.	dbNSFP_MetaLR_pred=.	dbNSFP_MetaSVM_pred=.	dbNSFP_MutationAssessor_pred=.	dbNSFP_MutationTaster_pred=.	dbNSFP_PROVEAN_pred=.	dbNSFP_Polyphen2_HDIV_pred=.	dbNSFP_Polyphen2_HVAR_pred=.	dbNSFP_SIFT_pred=.	dbNSFP_SiPhy_29way_pi=.	dbNSFP_UniSNP_ids=.	dbNSFP_Uniprot_acc=.	dbNSFP_Uniprot_id=.	dbNSFP_aapos_FATHMM=.	dbNSFP_aapos_SIFT=.	dbNSFP_cds_strand=.	dbNSFP_clinvar_rs=.	dbNSFP_clinvar_trait=.	dbNSFP_genename=.	dbNSFP_hg38_chr=.	dbNSFP_refcodon=.	GT:AD:DP:GQ:PL	0/0:31,0:31:90:0,90,1350
4	188700219	4:188700219_A/T	A	T	357.91	PASS	AC=1	AF=0.056	AN=18	BaseQRankSum=0.21	ClippingRankSum=0.134	DP=282	FS=1.475	MLEAC=1	MLEAF=0.056	MQ=60	MQRankSum=-0.783	QD=10.85	ReadPosRankSum=0.783	SOR=1.27	dbNSFP_Ancestral_allele=.	dbNSFP_COSMIC_ID=.	dbNSFP_Ensembl_geneid=.	dbNSFP_Ensembl_transcriptid=.	dbNSFP_FATHMM_pred=.	dbNSFP_Interpro_domain=.	dbNSFP_LRT_pred=.	dbNSFP_MetaLR_pred=.	dbNSFP_MetaSVM_pred=.	dbNSFP_MutationAssessor_pred=.	dbNSFP_MutationTaster_pred=.	dbNSFP_PROVEAN_pred=.	dbNSFP_Polyphen2_HDIV_pred=.	dbNSFP_Polyphen2_HVAR_pred=.	dbNSFP_SIFT_pred=.	dbNSFP_SiPhy_29way_pi=.	dbNSFP_UniSNP_ids=.	dbNSFP_Uniprot_acc=.	dbNSFP_Uniprot_id=.	dbNSFP_aapos_FATHMM=.	dbNSFP_aapos_SIFT=.	dbNSFP_cds_strand=.	dbNSFP_clinvar_rs=.	dbNSFP_clinvar_trait=.	dbNSFP_genename=.	dbNSFP_hg38_chr=.	dbNSFP_refcodon=.	GT:AD:DP:GQ:PL	0/0:44,0:44:91:0,91,1888
4	189434595	4:189434595_C/T	C	T	686.62	PASS	AC=2	AF=0.111	AN=18	ANN=T|intron_variant|MODIFIER|LINC01060|ENSG00000249378|transcript|ENST00000510832|lincRNA|5/5|n.618-23294C>T||||||,T|intron_variant|MODIFIER|LINC01060|ENSG00000249378|transcript|ENST00000510005|lincRNA|4/4|n.327+27576C>T||||||,T|intron_variant|MODIFIER|LINC01060|ENSG00000249378|transcript|ENST00000503458|lincRNA|3/3|n.236+27576C>T||||||,T|intron_variant|MODIFIER|LINC01060|ENSG00000249378|transcr…	BaseQRankSum=1.07	ClippingRankSum=0.903	DP=299	FS=14.485	MLEAC=2	MLEAF=0.111	MQ=60	MQRankSum=1.32	QD=10.4	ReadPosRankSum=1.75	SOR=0.988	dbNSFP_Ancestral_allele=.	dbNSFP_COSMIC_ID=.	dbNSFP_Ensembl_geneid=.	dbNSFP_Ensembl_transcriptid=.	dbNSFP_FATHMM_pred=.	dbNSFP_Interpro_domain=.	dbNSFP_LRT_pred=.	dbNSFP_MetaLR_pred=.	dbNSFP_MetaSVM_pred=.	dbNSFP_MutationAssessor_pred=.	dbNSFP_MutationTaster_pred=.	dbNSFP_PROVEAN_pred=.	dbNSFP_Polyphen2_HDIV_pred=.	dbNSFP_Polyphen2_HVAR_pred=.	dbNSFP_SIFT_pred=.	dbNSFP_SiPhy_29way_pi=.	dbNSFP_UniSNP_ids=.	dbNSFP_Uniprot_acc=.	dbNSFP_Uniprot_id=.	dbNSFP_aapos_FATHMM=.	dbNSFP_aapos_SIFT=.	dbNSFP_cds_strand=.	dbNSFP_clinvar_rs=.	dbNSFP_clinvar_trait=.	dbNSFP_genename=.	dbNSFP_hg38_chr=.	dbNSFP_refcodon=.	GT:AD:DP:GQ:PL
5	4402228	5:4402228_C/A	C	A	441.91	PASS	AC=1	AF=0.056	AN=18	BaseQRankSum=0.092	ClippingRankSum=0.645	DP=319	FS=3.876	MLEAC=1	MLEAF=0.056	MQ=60	MQRankSum=0.369	QD=15.78	ReadPosRankSum=-0.276	SOR=0.193	dbNSFP_Ancestral_allele=.	dbNSFP_COSMIC_ID=.	dbNSFP_Ensembl_geneid=.	dbNSFP_Ensembl_transcriptid=.	dbNSFP_FATHMM_pred=.	dbNSFP_Interpro_domain=.	dbNSFP_LRT_pred=.	dbNSFP_MetaLR_pred=.	dbNSFP_MetaSVM_pred=.	dbNSFP_MutationAssessor_pred=.	dbNSFP_MutationTaster_pred=.	dbNSFP_PROVEAN_pred=.	dbNSFP_Polyphen2_HDIV_pred=.	dbNSFP_Polyphen2_HVAR_pred=.	dbNSFP_SIFT_pred=.	dbNSFP_SiPhy_29way_pi=.	dbNSFP_UniSNP_ids=.	dbNSFP_Uniprot_acc=.	dbNSFP_Uniprot_id=.	dbNSFP_aapos_FATHMM=.	dbNSFP_aapos_SIFT=.	dbNSFP_cds_strand=.	dbNSFP_clinvar_rs=.	dbNSFP_clinvar_trait=.	dbNSFP_genename=.	dbNSFP_hg38_chr=.	dbNSFP_refcodon=.	GT:AD:DP:GQ:PL	0/0:38,0:38:99:0,99,1485
5	6191031	5:6191031_A/T	A	T	475.91	PASS	AC=1	AF=0.056	AN=18	BaseQRankSum=-0.017	ClippingRankSum=-1.032	DP=301	FS=1.377	MLEAC=1	MLEAF=0.056	MQ=60	MQRankSum=0.437	QD=14	ReadPosRankSum=-0.682	SOR=0.392	dbNSFP_Ancestral_allele=.	dbNSFP_COSMIC_ID=.	dbNSFP_Ensembl_geneid=.	dbNSFP_Ensembl_transcriptid=.	dbNSFP_FATHMM_pred=.	dbNSFP_Interpro_domain=.	dbNSFP_LRT_pred=.	dbNSFP_MetaLR_pred=.	dbNSFP_MetaSVM_pred=.	dbNSFP_MutationAssessor_pred=.	dbNSFP_MutationTaster_pred=.	dbNSFP_PROVEAN_pred=.	dbNSFP_Polyphen2_HDIV_pred=.	dbNSFP_Polyphen2_HVAR_pred=.	dbNSFP_SIFT_pred=.	dbNSFP_SiPhy_29way_pi=.	dbNSFP_UniSNP_ids=.	dbNSFP_Uniprot_acc=.	dbNSFP_Uniprot_id=.	dbNSFP_aapos_FATHMM=.	dbNSFP_aapos_SIFT=.	dbNSFP_cds_strand=.	dbNSFP_clinvar_rs=.	dbNSFP_clinvar_trait=.	dbNSFP_genename=.	dbNSFP_hg38_chr=.	dbNSFP_refcodon=.	GT:AD:DP:GQ:PL	0/0:29,0:29:84:0,84,1260
5	7153652	5:7153652_A/G	A	G	292.91	PASS	AC=1	AF=0.056	AN=18	ANN=G|intron_variant|MODIFIER|RP11-122F24.1|ENSG00000250974|transcript|ENST00000512838|lincRNA|4/5|n.426+2511A>G||||||	BaseQRankSum=1.19	ClippingRankSum=-1.725	DP=278	FS=3.992	MLEAC=1	MLEAF=0.056	MQ=60	MQRankSum=0.162	QD=11.27	ReadPosRankSum=1.56	SOR=1.911	dbNSFP_Ancestral_allele=.	dbNSFP_COSMIC_ID=.	dbNSFP_Ensembl_geneid=.	dbNSFP_Ensembl_transcriptid=.	dbNSFP_FATHMM_pred=.	dbNSFP_Interpro_domain=.	dbNSFP_LRT_pred=.	dbNSFP_MetaLR_pred=.	dbNSFP_MetaSVM_pred=.	dbNSFP_MutationAssessor_pred=.	dbNSFP_MutationTaster_pred=.	dbNSFP_PROVEAN_pred=.	dbNSFP_Polyphen2_HDIV_pred=.	dbNSFP_Polyphen2_HVAR_pred=.	dbNSFP_SIFT_pred=.	dbNSFP_SiPhy_29way_pi=.	dbNSFP_UniSNP_ids=.	dbNSFP_Uniprot_acc=.	dbNSFP_Uniprot_id=.	dbNSFP_aapos_FATHMM=.	dbNSFP_aapos_SIFT=.	dbNSFP_cds_strand=.	dbNSFP_clinvar_rs=.	dbNSFP_clinvar_trait=.	dbNSFP_genename=.	dbNSFP_hg38_chr=.	dbNSFP_refcodon=.	GT:AD:DP:GQ:PL
5	9988013	5:9988013_A/T	A	T	427.91	PASS	AC=1	AF=0.056	AN=18	BaseQRankSum=0.673	ClippingRankSum=-0.319	DP=277	FS=0	MLEAC=1	MLEAF=0.056	MQ=60	MQRankSum=1.03	QD=12.59	ReadPosRankSum=0.177	SOR=0.846	dbNSFP_Ancestral_allele=.	dbNSFP_COSMIC_ID=.	dbNSFP_Ensembl_geneid=.	dbNSFP_Ensembl_transcriptid=.	dbNSFP_FATHMM_pred=.	dbNSFP_Interpro_domain=.	dbNSFP_LRT_pred=.	dbNSFP_MetaLR_pred=.	dbNSFP_MetaSVM_pred=.	dbNSFP_MutationAssessor_pred=.	dbNSFP_MutationTaster_pred=.	dbNSFP_PROVEAN_pred=.	dbNSFP_Polyphen2_HDIV_pred=.	dbNSFP_Polyphen2_HVAR_pred=.	dbNSFP_SIFT_pred=.	dbNSFP_SiPhy_29way_pi=.	dbNSFP_UniSNP_ids=.	dbNSFP_Uniprot_acc=.	dbNSFP_Uniprot_id=.	dbNSFP_aapos_FATHMM=.	dbNSFP_aapos_SIFT=.	dbNSFP_cds_strand=.	dbNSFP_clinvar_rs=.	dbNSFP_clinvar_trait=.	dbNSFP_genename=.	dbNSFP_hg38_chr=.	dbNSFP_refcodon=.	GT:AD:DP:GQ:PL	0/0:38,0:38:99:0,105,1575
5	10732780	5:10732780_T/A	T	A	440.91	PASS	AC=1	AF=0.056	AN=18	ANN=A|sequence_feature|MODERATE|DAP|ENSG00000112977|amino_acid_modification:Phosphoserine|ENST00000230895|protein_coding||c.152+15507A>T||||||,A|intron_variant|MODIFIER|DAP|ENSG00000112977|transcript|ENST00000432074|protein_coding|2/2|c.152+15507A>T||||||,A|intron_variant|MODIFIER|DAP|ENSG00000112977|transcript|ENST00000230895|protein_coding|2/3|c.152+15507A>T||||||,A|intron_variant|MODIFIER|DAP|…	BaseQRankSum=1.42	ClippingRankSum=0.921	DP=334	FS=16.431	MLEAC=1	MLEAF=0.056	MQ=60	MQRankSum=0.753	QD=14.7	ReadPosRankSum=-0.084	SOR=0.842	dbNSFP_Ancestral_allele=.	dbNSFP_COSMIC_ID=.	dbNSFP_Ensembl_geneid=.	dbNSFP_Ensembl_transcriptid=.	dbNSFP_FATHMM_pred=.	dbNSFP_Interpro_domain=.	dbNSFP_LRT_pred=.	dbNSFP_MetaLR_pred=.	dbNSFP_MetaSVM_pred=.	dbNSFP_MutationAssessor_pred=.	dbNSFP_MutationTaster_pred=.	dbNSFP_PROVEAN_pred=.	dbNSFP_Polyphen2_HDIV_pred=.	dbNSFP_Polyphen2_HVAR_pred=.	dbNSFP_SIFT_pred=.	dbNSFP_SiPhy_29way_pi=.	dbNSFP_UniSNP_ids=.	dbNSFP_Uniprot_acc=.	dbNSFP_Uniprot_id=.	dbNSFP_aapos_FATHMM=.	dbNSFP_aapos_SIFT=.	dbNSFP_cds_strand=.	dbNSFP_clinvar_rs=.	dbNSFP_clinvar_trait=.	dbNSFP_genename=.	dbNSFP_hg38_chr=.	dbNSFP_refcodon=.	GT:AD:DP:GQ:PL
5	12732851	5:12732851_C/A	C	A	243.91	PASS	AC=1	AF=0.056	AN=18	ANN=A|intron_variant|MODIFIER|CT49|ENSG00000248131|transcript|ENST00000513051|lincRNA|3/3|n.380+21440C>A||||||,A|intron_variant|MODIFIER|CT49|ENSG00000248131|transcript|ENST00000505196|lincRNA|3/3|n.380+21440C>A||||||	BaseQRankSum=-2.507	ClippingRankSum=-0.887	DP=289	FS=4.415	MLEAC=1	MLEAF=0.056	MQ=60	MQRankSum=0.27	QD=12.2	ReadPosRankSum=0.116	SOR=0.939	dbNSFP_Ancestral_allele=.	dbNSFP_COSMIC_ID=.	dbNSFP_Ensembl_geneid=.	dbNSFP_Ensembl_transcriptid=.	dbNSFP_FATHMM_pred=.	dbNSFP_Interpro_domain=.	dbNSFP_LRT_pred=.	dbNSFP_MetaLR_pred=.	dbNSFP_MetaSVM_pred=.	dbNSFP_MutationAssessor_pred=.	dbNSFP_MutationTaster_pred=.	dbNSFP_PROVEAN_pred=.	dbNSFP_Polyphen2_HDIV_pred=.	dbNSFP_Polyphen2_HVAR_pred=.	dbNSFP_SIFT_pred=.	dbNSFP_SiPhy_29way_pi=.	dbNSFP_UniSNP_ids=.	dbNSFP_Uniprot_acc=.	dbNSFP_Uniprot_id=.	dbNSFP_aapos_FATHMM=.	dbNSFP_aapos_SIFT=.	dbNSFP_cds_strand=.	dbNSFP_clinvar_rs=.	dbNSFP_clinvar_trait=.	dbNSFP_genename=.	dbNSFP_hg38_chr=.	dbNSFP_refcodon=.	GT:AD:DP:GQ:PL
5	18194973	5:18194973_T/G	T	G	298.91	PASS	AC=1	AF=0.056	AN=18	BaseQRankSum=0.411	ClippingRankSum=-0.411	DP=273	FS=3.485	MLEAC=1	MLEAF=0.056	MQ=60.33	MQRankSum=-0.686	QD=9.06	ReadPosRankSum=-1.159	SOR=0.877	dbNSFP_Ancestral_allele=.	dbNSFP_COSMIC_ID=.	dbNSFP_Ensembl_geneid=.	dbNSFP_Ensembl_transcriptid=.	dbNSFP_FATHMM_pred=.	dbNSFP_Interpro_domain=.	dbNSFP_LRT_pred=.	dbNSFP_MetaLR_pred=.	dbNSFP_MetaSVM_pred=.	dbNSFP_MutationAssessor_pred=.	dbNSFP_MutationTaster_pred=.	dbNSFP_PROVEAN_pred=.	dbNSFP_Polyphen2_HDIV_pred=.	dbNSFP_Polyphen2_HVAR_pred=.	dbNSFP_SIFT_pred=.	dbNSFP_SiPhy_29way_pi=.	dbNSFP_UniSNP_ids=.	dbNSFP_Uniprot_acc=.	dbNSFP_Uniprot_id=.	dbNSFP_aapos_FATHMM=.	dbNSFP_aapos_SIFT=.	dbNSFP_cds_strand=.	dbNSFP_clinvar_rs=.	dbNSFP_clinvar_trait=.	dbNSFP_genename=.	dbNSFP_hg38_chr=.	dbNSFP_refcodon=.	GT:AD:DP:GQ:PL	0/0:35,0:35:99:0,99,1485
5	18244287	5:18244287_G/T	G	T	403.91	PASS	AC=1	AF=0.056	AN=18	BaseQRankSum=2.15	ClippingRankSum=-1.141	DP=300	FS=5.618	MLEAC=1	MLEAF=0.056	MQ=60	MQRankSum=0.318	QD=12.24	ReadPosRankSum=0.094	SOR=0.175	dbNSFP_Ancestral_allele=.	dbNSFP_COSMIC_ID=.	dbNSFP_Ensembl_geneid=.	dbNSFP_Ensembl_transcriptid=.	dbNSFP_FATHMM_pred=.	dbNSFP_Interpro_domain=.	dbNSFP_LRT_pred=.	dbNSFP_MetaLR_pred=.	dbNSFP_MetaSVM_pred=.	dbNSFP_MutationAssessor_pred=.	dbNSFP_MutationTaster_pred=.	dbNSFP_PROVEAN_pred=.	dbNSFP_Polyphen2_HDIV_pred=.	dbNSFP_Polyphen2_HVAR_pred=.	dbNSFP_SIFT_pred=.	dbNSFP_SiPhy_29way_pi=.	dbNSFP_UniSNP_ids=.	dbNSFP_Uniprot_acc=.	dbNSFP_Uniprot_id=.	dbNSFP_aapos_FATHMM=.	dbNSFP_aapos_SIFT=.	dbNSFP_cds_strand=.	dbNSFP_clinvar_rs=.	dbNSFP_clinvar_trait=.	dbNSFP_genename=.	dbNSFP_hg38_chr=.	dbNSFP_refcodon=.	GT:AD:DP:GQ:PL	0/0:39,0:39:93:0,93,1395
5	18326741	5:18326741_G/A	G	A	488.91	PASS	AC=1	AF=0.056	AN=18	BaseQRankSum=0.207	ClippingRankSum=-0.299	DP=300	FS=0	MLEAC=1	MLEAF=0.056	MQ=60	MQRankSum=2.18	QD=17.46	ReadPosRankSum=-0.482	SOR=0.693	dbNSFP_Ancestral_allele=.	dbNSFP_COSMIC_ID=.	dbNSFP_Ensembl_geneid=.	dbNSFP_Ensembl_transcriptid=.	dbNSFP_FATHMM_pred=.	dbNSFP_Interpro_domain=.	dbNSFP_LRT_pred=.	dbNSFP_MetaLR_pred=.	dbNSFP_MetaSVM_pred=.	dbNSFP_MutationAssessor_pred=.	dbNSFP_MutationTaster_pred=.	dbNSFP_PROVEAN_pred=.	dbNSFP_Polyphen2_HDIV_pred=.	dbNSFP_Polyphen2_HVAR_pred=.	dbNSFP_SIFT_pred=.	dbNSFP_SiPhy_29way_pi=.	dbNSFP_UniSNP_ids=.	dbNSFP_Uniprot_acc=.	dbNSFP_Uniprot_id=.	dbNSFP_aapos_FATHMM=.	dbNSFP_aapos_SIFT=.	dbNSFP_cds_strand=.	dbNSFP_clinvar_rs=.	dbNSFP_clinvar_trait=.	dbNSFP_genename=.	dbNSFP_hg38_chr=.	dbNSFP_refcodon=.	GT:AD:DP:GQ:PL	0/0:34,0:34:99:0,99,1485
5	19971759	5:19971759_T/G	T	G	203.91	PASS	AC=1	AF=0.056	AN=18	ANN=G|intron_variant|MODIFIER|CDH18|ENSG00000145526|transcript|ENST00000382275|protein_coding|2/12|c.-257+9410A>C||||||,G|intron_variant|MODIFIER|CDH18|ENSG00000145526|transcript|ENST00000507958|protein_coding|4/14|c.-257+9410A>C||||||,G|intron_variant|MODIFIER|CDH18|ENSG00000145526|transcript|ENST00000502796|protein_coding|2/12|c.-257+9410A>C||||||,G|intron_variant|MODIFIER|CDH18|ENSG00000145526…	BaseQRankSum=0.501	ClippingRankSum=0.501	DP=233	FS=7.144	MLEAC=1	MLEAF=0.056	MQ=60	MQRankSum=-0.501	QD=8.87	ReadPosRankSum=0.301	SOR=1.483	dbNSFP_Ancestral_allele=.	dbNSFP_COSMIC_ID=.	dbNSFP_Ensembl_geneid=.	dbNSFP_Ensembl_transcriptid=.	dbNSFP_FATHMM_pred=.	dbNSFP_Interpro_domain=.	dbNSFP_LRT_pred=.	dbNSFP_MetaLR_pred=.	dbNSFP_MetaSVM_pred=.	dbNSFP_MutationAssessor_pred=.	dbNSFP_MutationTaster_pred=.	dbNSFP_PROVEAN_pred=.	dbNSFP_Polyphen2_HDIV_pred=.	dbNSFP_Polyphen2_HVAR_pred=.	dbNSFP_SIFT_pred=.	dbNSFP_SiPhy_29way_pi=.	dbNSFP_UniSNP_ids=.	dbNSFP_Uniprot_acc=.	dbNSFP_Uniprot_id=.	dbNSFP_aapos_FATHMM=.	dbNSFP_aapos_SIFT=.	dbNSFP_cds_strand=.	dbNSFP_clinvar_rs=.	dbNSFP_clinvar_trait=.	dbNSFP_genename=.	dbNSFP_hg38_chr=.	dbNSFP_refcodon=.	GT:AD:DP:GQ:PL
5	20206775	5:20206775_A/G	A	G	363.91	PASS	AC=1	AF=0.056	AN=18	ANN=G|intron_variant|MODIFIER|CDH18|ENSG00000145526|transcript|ENST00000507958|protein_coding|2/14|c.-518+48778T>C||||||,G|intron_variant|MODIFIER|CDH18|ENSG00000145526|transcript|ENST00000507632|processed_transcript|2/2|n.464+48778T>C||||||	BaseQRankSum=0.612	ClippingRankSum=-0.564	DP=282	FS=0	MLEAC=1	MLEAF=0.056	MQ=60	MQRankSum=0.329	QD=13	ReadPosRankSum=0.141	SOR=0.542	dbNSFP_Ancestral_allele=.	dbNSFP_COSMIC_ID=.	dbNSFP_Ensembl_geneid=.	dbNSFP_Ensembl_transcriptid=.	dbNSFP_FATHMM_pred=.	dbNSFP_Interpro_domain=.	dbNSFP_LRT_pred=.	dbNSFP_MetaLR_pred=.	dbNSFP_MetaSVM_pred=.	dbNSFP_MutationAssessor_pred=.	dbNSFP_MutationTaster_pred=.	dbNSFP_PROVEAN_pred=.	dbNSFP_Polyphen2_HDIV_pred=.	dbNSFP_Polyphen2_HVAR_pred=.	dbNSFP_SIFT_pred=.	dbNSFP_SiPhy_29way_pi=.	dbNSFP_UniSNP_ids=.	dbNSFP_Uniprot_acc=.	dbNSFP_Uniprot_id=.	dbNSFP_aapos_FATHMM=.	dbNSFP_aapos_SIFT=.	dbNSFP_cds_strand=.	dbNSFP_clinvar_rs=.	dbNSFP_clinvar_trait=.	dbNSFP_genename=.	dbNSFP_hg38_chr=.	dbNSFP_refcodon=.	GT:AD:DP:GQ:PL
5	24034603	5:24034603_T/C	T	C	160.91	PASS	AC=1	AF=0.056	AN=18	ANN=C|intron_variant|MODIFIER|C5orf17|ENSG00000248874|transcript|ENST00000512559|nonsense_mediated_decay|4/4|n.*855+53653T>C||||||	BaseQRankSum=-1.057	ClippingRankSum=0	DP=278	FS=0	MLEAC=1	MLEAF=0.056	MQ=60	MQRankSum=-0.141	QD=7.31	ReadPosRankSum=-0.564	SOR=0.569	dbNSFP_Ancestral_allele=.	dbNSFP_COSMIC_ID=.	dbNSFP_Ensembl_geneid=.	dbNSFP_Ensembl_transcriptid=.	dbNSFP_FATHMM_pred=.	dbNSFP_Interpro_domain=.	dbNSFP_LRT_pred=.	dbNSFP_MetaLR_pred=.	dbNSFP_MetaSVM_pred=.	dbNSFP_MutationAssessor_pred=.	dbNSFP_MutationTaster_pred=.	dbNSFP_PROVEAN_pred=.	dbNSFP_Polyphen2_HDIV_pred=.	dbNSFP_Polyphen2_HVAR_pred=.	dbNSFP_SIFT_pred=.	dbNSFP_SiPhy_29way_pi=.	dbNSFP_UniSNP_ids=.	dbNSFP_Uniprot_acc=.	dbNSFP_Uniprot_id=.	dbNSFP_aapos_FATHMM=.	dbNSFP_aapos_SIFT=.	dbNSFP_cds_strand=.	dbNSFP_clinvar_rs=.	dbNSFP_clinvar_trait=.	dbNSFP_genename=.	dbNSFP_hg38_chr=.	dbNSFP_refcodon=.	GT:AD:DP:GQ:PL
5	29805225	5:29805225_A/G	A	G	387.91	PASS	AC=1	AF=0.056	AN=18	BaseQRankSum=0.134	ClippingRankSum=-0.849	DP=274	FS=0	MLEAC=1	MLEAF=0.056	MQ=60	MQRankSum=-0.194	QD=9.95	ReadPosRankSum=0.67	SOR=0.684	dbNSFP_Ancestral_allele=.	dbNSFP_COSMIC_ID=.	dbNSFP_Ensembl_geneid=.	dbNSFP_Ensembl_transcriptid=.	dbNSFP_FATHMM_pred=.	dbNSFP_Interpro_domain=.	dbNSFP_LRT_pred=.	dbNSFP_MetaLR_pred=.	dbNSFP_MetaSVM_pred=.	dbNSFP_MutationAssessor_pred=.	dbNSFP_MutationTaster_pred=.	dbNSFP_PROVEAN_pred=.	dbNSFP_Polyphen2_HDIV_pred=.	dbNSFP_Polyphen2_HVAR_pred=.	dbNSFP_SIFT_pred=.	dbNSFP_SiPhy_29way_pi=.	dbNSFP_UniSNP_ids=.	dbNSFP_Uniprot_acc=.	dbNSFP_Uniprot_id=.	dbNSFP_aapos_FATHMM=.	dbNSFP_aapos_SIFT=.	dbNSFP_cds_strand=.	dbNSFP_clinvar_rs=.	dbNSFP_clinvar_trait=.	dbNSFP_genename=.	dbNSFP_hg38_chr=.	dbNSFP_refcodon=.	GT:AD:DP:GQ:PL	0/0:24,0:24:72:0,72,1073
5	30199935	5:30199935_G/T	G	T	246.91	PASS	AC=1	AF=0.056	AN=18	BaseQRankSum=0.742	ClippingRankSum=-0.226	DP=261	FS=4.619	MLEAC=1	MLEAF=0.056	MQ=60	MQRankSum=0.742	QD=10.74	ReadPosRankSum=-0.355	SOR=2.179	dbNSFP_Ancestral_allele=.	dbNSFP_COSMIC_ID=.	dbNSFP_Ensembl_geneid=.	dbNSFP_Ensembl_transcriptid=.	dbNSFP_FATHMM_pred=.	dbNSFP_Interpro_domain=.	dbNSFP_LRT_pred=.	dbNSFP_MetaLR_pred=.	dbNSFP_MetaSVM_pred=.	dbNSFP_MutationAssessor_pred=.	dbNSFP_MutationTaster_pred=.	dbNSFP_PROVEAN_pred=.	dbNSFP_Polyphen2_HDIV_pred=.	dbNSFP_Polyphen2_HVAR_pred=.	dbNSFP_SIFT_pred=.	dbNSFP_SiPhy_29way_pi=.	dbNSFP_UniSNP_ids=.	dbNSFP_Uniprot_acc=.	dbNSFP_Uniprot_id=.	dbNSFP_aapos_FATHMM=.	dbNSFP_aapos_SIFT=.	dbNSFP_cds_strand=.	dbNSFP_clinvar_rs=.	dbNSFP_clinvar_trait=.	dbNSFP_genename=.	dbNSFP_hg38_chr=.	dbNSFP_refcodon=.	GT:AD:DP:GQ:PGT:PID:PL	0/0:30,0:30:81:.:.:0,81,1215
5	31390808	5:31390808_G/A	G	A	376.91	PASS	AC=1	AF=0.056	AN=18	BaseQRankSum=0.36	ClippingRankSum=0.064	DP=283	FS=1.527	MLEAC=1	MLEAF=0.056	MQ=60	MQRankSum=-0.021	QD=12.56	ReadPosRankSum=1.8	SOR=1.034	dbNSFP_Ancestral_allele=.	dbNSFP_COSMIC_ID=.	dbNSFP_Ensembl_geneid=.	dbNSFP_Ensembl_transcriptid=.	dbNSFP_FATHMM_pred=.	dbNSFP_Interpro_domain=.	dbNSFP_LRT_pred=.	dbNSFP_MetaLR_pred=.	dbNSFP_MetaSVM_pred=.	dbNSFP_MutationAssessor_pred=.	dbNSFP_MutationTaster_pred=.	dbNSFP_PROVEAN_pred=.	dbNSFP_Polyphen2_HDIV_pred=.	dbNSFP_Polyphen2_HVAR_pred=.	dbNSFP_SIFT_pred=.	dbNSFP_SiPhy_29way_pi=.	dbNSFP_UniSNP_ids=.	dbNSFP_Uniprot_acc=.	dbNSFP_Uniprot_id=.	dbNSFP_aapos_FATHMM=.	dbNSFP_aapos_SIFT=.	dbNSFP_cds_strand=.	dbNSFP_clinvar_rs=.	dbNSFP_clinvar_trait=.	dbNSFP_genename=.	dbNSFP_hg38_chr=.	dbNSFP_refcodon=.	GT:AD:DP:GQ:PL	0/0:37,0:37:99:0,100,1530
5	35272394	5:35272394_C/A	C	A	322.91	PASS	AC=1	AF=0.056	AN=18	BaseQRankSum=-0.227	ClippingRankSum=0.227	DP=281	FS=3.211	MLEAC=1	MLEAF=0.056	MQ=60	MQRankSum=0.64	QD=10.42	ReadPosRankSum=-1.135	SOR=0.61	dbNSFP_Ancestral_allele=.	dbNSFP_COSMIC_ID=.	dbNSFP_Ensembl_geneid=.	dbNSFP_Ensembl_transcriptid=.	dbNSFP_FATHMM_pred=.	dbNSFP_Interpro_domain=.	dbNSFP_LRT_pred=.	dbNSFP_MetaLR_pred=.	dbNSFP_MetaSVM_pred=.	dbNSFP_MutationAssessor_pred=.	dbNSFP_MutationTaster_pred=.	dbNSFP_PROVEAN_pred=.	dbNSFP_Polyphen2_HDIV_pred=.	dbNSFP_Polyphen2_HVAR_pred=.	dbNSFP_SIFT_pred=.	dbNSFP_SiPhy_29way_pi=.	dbNSFP_UniSNP_ids=.	dbNSFP_Uniprot_acc=.	dbNSFP_Uniprot_id=.	dbNSFP_aapos_FATHMM=.	dbNSFP_aapos_SIFT=.	dbNSFP_cds_strand=.	dbNSFP_clinvar_rs=.	dbNSFP_clinvar_trait=.	dbNSFP_genename=.	dbNSFP_hg38_chr=.	dbNSFP_refcodon=.	GT:AD:DP:GQ:PL	0/0:34,0:34:99:0,99,1468
5	41670037	5:41670037_G/T	G	T	369.91	PASS	AC=1	AF=0.056	AN=18	BaseQRankSum=0.819	ClippingRankSum=-0.775	DP=278	FS=12.187	MLEAC=1	MLEAF=0.056	MQ=60	MQRankSum=-0.022	QD=12.76	ReadPosRankSum=1.75	SOR=1.886	dbNSFP_Ancestral_allele=.	dbNSFP_COSMIC_ID=.	dbNSFP_Ensembl_geneid=.	dbNSFP_Ensembl_transcriptid=.	dbNSFP_FATHMM_pred=.	dbNSFP_Interpro_domain=.	dbNSFP_LRT_pred=.	dbNSFP_MetaLR_pred=.	dbNSFP_MetaSVM_pred=.	dbNSFP_MutationAssessor_pred=.	dbNSFP_MutationTaster_pred=.	dbNSFP_PROVEAN_pred=.	dbNSFP_Polyphen2_HDIV_pred=.	dbNSFP_Polyphen2_HVAR_pred=.	dbNSFP_SIFT_pred=.	dbNSFP_SiPhy_29way_pi=.	dbNSFP_UniSNP_ids=.	dbNSFP_Uniprot_acc=.	dbNSFP_Uniprot_id=.	dbNSFP_aapos_FATHMM=.	dbNSFP_aapos_SIFT=.	dbNSFP_cds_strand=.	dbNSFP_clinvar_rs=.	dbNSFP_clinvar_trait=.	dbNSFP_genename=.	dbNSFP_hg38_chr=.	dbNSFP_refcodon=.	GT:AD:DP:GQ:PL	0/0:30,0:30:84:0,84,1260
5	44701657	5:44701657_C/A	C	A	382.91	PASS	AC=1	AF=0.056	AN=18	BaseQRankSum=-0.52	ClippingRankSum=1.33	DP=280	FS=7.319	MLEAC=1	MLEAF=0.056	MQ=60	MQRankSum=-0.693	QD=9.57	ReadPosRankSum=0.578	SOR=0.964	dbNSFP_Ancestral_allele=.	dbNSFP_COSMIC_ID=.	dbNSFP_Ensembl_geneid=.	dbNSFP_Ensembl_transcriptid=.	dbNSFP_FATHMM_pred=.	dbNSFP_Interpro_domain=.	dbNSFP_LRT_pred=.	dbNSFP_MetaLR_pred=.	dbNSFP_MetaSVM_pred=.	dbNSFP_MutationAssessor_pred=.	dbNSFP_MutationTaster_pred=.	dbNSFP_PROVEAN_pred=.	dbNSFP_Polyphen2_HDIV_pred=.	dbNSFP_Polyphen2_HVAR_pred=.	dbNSFP_SIFT_pred=.	dbNSFP_SiPhy_29way_pi=.	dbNSFP_UniSNP_ids=.	dbNSFP_Uniprot_acc=.	dbNSFP_Uniprot_id=.	dbNSFP_aapos_FATHMM=.	dbNSFP_aapos_SIFT=.	dbNSFP_cds_strand=.	dbNSFP_clinvar_rs=.	dbNSFP_clinvar_trait=.	dbNSFP_genename=.	dbNSFP_hg38_chr=.	dbNSFP_refcodon=.	GT:AD:DP:GQ:PL	0/0:29,0:29:81:0,81,1215
5	50491302	5:50491302_C/A	C	A	427.91	PASS	AC=1	AF=0.056	AN=18	BaseQRankSum=0.132	ClippingRankSum=-0.527	DP=295	FS=3.154	MLEAC=1	MLEAF=0.056	MQ=60	MQRankSum=0.198	QD=11.89	ReadPosRankSum=-0.165	SOR=1.483	dbNSFP_Ancestral_allele=.	dbNSFP_COSMIC_ID=.	dbNSFP_Ensembl_geneid=.	dbNSFP_Ensembl_transcriptid=.	dbNSFP_FATHMM_pred=.	dbNSFP_Interpro_domain=.	dbNSFP_LRT_pred=.	dbNSFP_MetaLR_pred=.	dbNSFP_MetaSVM_pred=.	dbNSFP_MutationAssessor_pred=.	dbNSFP_MutationTaster_pred=.	dbNSFP_PROVEAN_pred=.	dbNSFP_Polyphen2_HDIV_pred=.	dbNSFP_Polyphen2_HVAR_pred=.	dbNSFP_SIFT_pred=.	dbNSFP_SiPhy_29way_pi=.	dbNSFP_UniSNP_ids=.	dbNSFP_Uniprot_acc=.	dbNSFP_Uniprot_id=.	dbNSFP_aapos_FATHMM=.	dbNSFP_aapos_SIFT=.	dbNSFP_cds_strand=.	dbNSFP_clinvar_rs=.	dbNSFP_clinvar_trait=.	dbNSFP_genename=.	dbNSFP_hg38_chr=.	dbNSFP_refcodon=.	GT:AD:DP:GQ:PL	0/0:35,0:35:99:0,99,1485
5	53324192	5:53324192_C/A	C	A	359.91	PASS	AC=1	AF=0.056	AN=18	ANN=A|intron_variant|MODIFIER|ARL15|ENSG00000185305|transcript|ENST00000504924|protein_coding|4/4|c.462+84840G>T||||||,A|intron_variant|MODIFIER|ARL15|ENSG00000185305|transcript|ENST00000502271|protein_coding|4/4|c.-76+84840G>T||||||,A|intron_variant|MODIFIER|ARL15|ENSG00000185305|transcript|ENST00000510591|processed_transcript|4/4|n.535+84840G>T||||||,A|intron_variant|MODIFIER|ARL15|ENSG00000185…	BaseQRankSum=-0.564	ClippingRankSum=-2.199	DP=265	FS=8.232	MLEAC=1	MLEAF=0.056	MQ=60	MQRankSum=0.759	QD=11.25	ReadPosRankSum=-0.954	SOR=0.691	dbNSFP_Ancestral_allele=.	dbNSFP_COSMIC_ID=.	dbNSFP_Ensembl_geneid=.	dbNSFP_Ensembl_transcriptid=.	dbNSFP_FATHMM_pred=.	dbNSFP_Interpro_domain=.	dbNSFP_LRT_pred=.	dbNSFP_MetaLR_pred=.	dbNSFP_MetaSVM_pred=.	dbNSFP_MutationAssessor_pred=.	dbNSFP_MutationTaster_pred=.	dbNSFP_PROVEAN_pred=.	dbNSFP_Polyphen2_HDIV_pred=.	dbNSFP_Polyphen2_HVAR_pred=.	dbNSFP_SIFT_pred=.	dbNSFP_SiPhy_29way_pi=.	dbNSFP_UniSNP_ids=.	dbNSFP_Uniprot_acc=.	dbNSFP_Uniprot_id=.	dbNSFP_aapos_FATHMM=.	dbNSFP_aapos_SIFT=.	dbNSFP_cds_strand=.	dbNSFP_clinvar_rs=.	dbNSFP_clinvar_trait=.	dbNSFP_genename=.	dbNSFP_hg38_chr=.	dbNSFP_refcodon=.	GT:AD:DP:GQ:PL
5	65395059	5:65395059_A/G	A	G	382.91	PASS	AC=1	AF=0.056	AN=18	BaseQRankSum=-0.156	ClippingRankSum=-0.882	DP=290	FS=1.545	MLEAC=1	MLEAF=0.056	MQ=60	MQRankSum=0.208	QD=14.73	ReadPosRankSum=1.04	SOR=1.106	dbNSFP_Ancestral_allele=.	dbNSFP_COSMIC_ID=.	dbNSFP_Ensembl_geneid=.	dbNSFP_Ensembl_transcriptid=.	dbNSFP_FATHMM_pred=.	dbNSFP_Interpro_domain=.	dbNSFP_LRT_pred=.	dbNSFP_MetaLR_pred=.	dbNSFP_MetaSVM_pred=.	dbNSFP_MutationAssessor_pred=.	dbNSFP_MutationTaster_pred=.	dbNSFP_PROVEAN_pred=.	dbNSFP_Polyphen2_HDIV_pred=.	dbNSFP_Polyphen2_HVAR_pred=.	dbNSFP_SIFT_pred=.	dbNSFP_SiPhy_29way_pi=.	dbNSFP_UniSNP_ids=.	dbNSFP_Uniprot_acc=.	dbNSFP_Uniprot_id=.	dbNSFP_aapos_FATHMM=.	dbNSFP_aapos_SIFT=.	dbNSFP_cds_strand=.	dbNSFP_clinvar_rs=.	dbNSFP_clinvar_trait=.	dbNSFP_genename=.	dbNSFP_hg38_chr=.	dbNSFP_refcodon=.	GT:AD:DP:GQ:PL	0/0:36,0:36:93:0,93,1395
5	80751998	5:80751998_A/C	A	C	322.91	PASS	AC=1	AF=0.056	AN=18	ANN=C|sequence_feature|LOW|SSBP2|ENSG00000145687|compositionally_biased_region:Gly-rich|ENST00000320672|protein_coding||c.687+4876T>G||||||,C|sequence_feature|LOW|SSBP2|ENSG00000145687|compositionally_biased_region:Pro-rich|ENST00000320672|protein_coding||c.687+4876T>G||||||,C|sequence_feature|LOW|SSBP2|ENSG00000145687|compositionally_biased_region:Gly-rich|ENST00000509053|protein_coding||c.597+4…	BaseQRankSum=1.42	ClippingRankSum=-0.063	DP=317	FS=20.505	MLEAC=1	MLEAF=0.056	MQ=60	MQRankSum=-0.148	QD=10.42	ReadPosRankSum=0.866	SOR=3.235	dbNSFP_Ancestral_allele=.	dbNSFP_COSMIC_ID=.	dbNSFP_Ensembl_geneid=.	dbNSFP_Ensembl_transcriptid=.	dbNSFP_FATHMM_pred=.	dbNSFP_Interpro_domain=.	dbNSFP_LRT_pred=.	dbNSFP_MetaLR_pred=.	dbNSFP_MetaSVM_pred=.	dbNSFP_MutationAssessor_pred=.	dbNSFP_MutationTaster_pred=.	dbNSFP_PROVEAN_pred=.	dbNSFP_Polyphen2_HDIV_pred=.	dbNSFP_Polyphen2_HVAR_pred=.	dbNSFP_SIFT_pred=.	dbNSFP_SiPhy_29way_pi=.	dbNSFP_UniSNP_ids=.	dbNSFP_Uniprot_acc=.	dbNSFP_Uniprot_id=.	dbNSFP_aapos_FATHMM=.	dbNSFP_aapos_SIFT=.	dbNSFP_cds_strand=.	dbNSFP_clinvar_rs=.	dbNSFP_clinvar_trait=.	dbNSFP_genename=.	dbNSFP_hg38_chr=.	dbNSFP_refcodon=.	GT:AD:DP:GQ:PL
5	88976298	5:88976298_A/T	A	T	517.91	PASS	AC=1	AF=0.056	AN=18	BaseQRankSum=-0.569	ClippingRankSum=1.05	DP=247	FS=0	MLEAC=1	MLEAF=0.056	MQ=60	MQRankSum=-0.259	QD=15.23	ReadPosRankSum=-1.156	SOR=0.716	dbNSFP_Ancestral_allele=.	dbNSFP_COSMIC_ID=.	dbNSFP_Ensembl_geneid=.	dbNSFP_Ensembl_transcriptid=.	dbNSFP_FATHMM_pred=.	dbNSFP_Interpro_domain=.	dbNSFP_LRT_pred=.	dbNSFP_MetaLR_pred=.	dbNSFP_MetaSVM_pred=.	dbNSFP_MutationAssessor_pred=.	dbNSFP_MutationTaster_pred=.	dbNSFP_PROVEAN_pred=.	dbNSFP_Polyphen2_HDIV_pred=.	dbNSFP_Polyphen2_HVAR_pred=.	dbNSFP_SIFT_pred=.	dbNSFP_SiPhy_29way_pi=.	dbNSFP_UniSNP_ids=.	dbNSFP_Uniprot_acc=.	dbNSFP_Uniprot_id=.	dbNSFP_aapos_FATHMM=.	dbNSFP_aapos_SIFT=.	dbNSFP_cds_strand=.	dbNSFP_clinvar_rs=.	dbNSFP_clinvar_trait=.	dbNSFP_genename=.	dbNSFP_hg38_chr=.	dbNSFP_refcodon=.	GT:AD:DP:GQ:PL	0/0:31,0:31:90:0,90,1350
5	90253853	5:90253853_G/T	G	T	304.91	PASS	AC=1	AF=0.056	AN=18	ANN=T|sequence_feature|LOW|GPR98|ENSG00000164199|transmembrane_region:Transmembrane_region|ENST00000405460|protein_coding||c.17857-7379G>T||||||,T|sequence_feature|LOW|GPR98|ENSG00000164199|transmembrane_region:Transmembrane_region|ENST00000425867|protein_coding||c.4840-7379G>T||||||,T|intron_variant|MODIFIER|GPR98|ENSG00000164199|transcript|ENST00000405460|protein_coding|83/89|c.17857-7379G>T|||…	BaseQRankSum=0.386	ClippingRankSum=-0.874	DP=289	FS=1.523	MLEAC=1	MLEAF=0.056	MQ=60	MQRankSum=0.833	QD=9.53	ReadPosRankSum=1.32	SOR=0.984	dbNSFP_Ancestral_allele=.	dbNSFP_COSMIC_ID=.	dbNSFP_Ensembl_geneid=.	dbNSFP_Ensembl_transcriptid=.	dbNSFP_FATHMM_pred=.	dbNSFP_Interpro_domain=.	dbNSFP_LRT_pred=.	dbNSFP_MetaLR_pred=.	dbNSFP_MetaSVM_pred=.	dbNSFP_MutationAssessor_pred=.	dbNSFP_MutationTaster_pred=.	dbNSFP_PROVEAN_pred=.	dbNSFP_Polyphen2_HDIV_pred=.	dbNSFP_Polyphen2_HVAR_pred=.	dbNSFP_SIFT_pred=.	dbNSFP_SiPhy_29way_pi=.	dbNSFP_UniSNP_ids=.	dbNSFP_Uniprot_acc=.	dbNSFP_Uniprot_id=.	dbNSFP_aapos_FATHMM=.	dbNSFP_aapos_SIFT=.	dbNSFP_cds_strand=.	dbNSFP_clinvar_rs=.	dbNSFP_clinvar_trait=.	dbNSFP_genename=.	dbNSFP_hg38_chr=.	dbNSFP_refcodon=.	GT:AD:DP:GQ:PL
5	97653640	5:97653640_A/G	A	G	325.91	PASS	AC=1	AF=0.056	AN=18	BaseQRankSum=-0.745	ClippingRankSum=-1.776	DP=274	FS=1.465	MLEAC=1	MLEAF=0.056	MQ=60	MQRankSum=-0.401	QD=9.88	ReadPosRankSum=0.286	SOR=0.399	dbNSFP_Ancestral_allele=.	dbNSFP_COSMIC_ID=.	dbNSFP_Ensembl_geneid=.	dbNSFP_Ensembl_transcriptid=.	dbNSFP_FATHMM_pred=.	dbNSFP_Interpro_domain=.	dbNSFP_LRT_pred=.	dbNSFP_MetaLR_pred=.	dbNSFP_MetaSVM_pred=.	dbNSFP_MutationAssessor_pred=.	dbNSFP_MutationTaster_pred=.	dbNSFP_PROVEAN_pred=.	dbNSFP_Polyphen2_HDIV_pred=.	dbNSFP_Polyphen2_HVAR_pred=.	dbNSFP_SIFT_pred=.	dbNSFP_SiPhy_29way_pi=.	dbNSFP_UniSNP_ids=.	dbNSFP_Uniprot_acc=.	dbNSFP_Uniprot_id=.	dbNSFP_aapos_FATHMM=.	dbNSFP_aapos_SIFT=.	dbNSFP_cds_strand=.	dbNSFP_clinvar_rs=.	dbNSFP_clinvar_trait=.	dbNSFP_genename=.	dbNSFP_hg38_chr=.	dbNSFP_refcodon=.	GT:AD:DP:GQ:PL	0/0:36,0:36:99:0,101,1530
5	100229742	5:100229742_T/C	T	C	437.91	PASS	AC=1	AF=0.056	AN=18	ANN=C|sequence_feature|LOW|ST8SIA4|ENSG00000113532|topological_domain:Lumenal|ENST00000231461|protein_coding||c.245+1616A>G||||||,C|intron_variant|MODIFIER|ST8SIA4|ENSG00000113532|transcript|ENST00000231461|protein_coding|2/4|c.245+1616A>G||||||,C|intron_variant|MODIFIER|ST8SIA4|ENSG00000113532|transcript|ENST00000451528|protein_coding|2/2|c.245+1616A>G||||||	BaseQRankSum=0.36	ClippingRankSum=0.924	DP=300	FS=1.354	MLEAC=1	MLEAF=0.056	MQ=60	MQRankSum=-0.298	QD=11.84	ReadPosRankSum=1.68	SOR=0.421	dbNSFP_Ancestral_allele=.	dbNSFP_COSMIC_ID=.	dbNSFP_Ensembl_geneid=.	dbNSFP_Ensembl_transcriptid=.	dbNSFP_FATHMM_pred=.	dbNSFP_Interpro_domain=.	dbNSFP_LRT_pred=.	dbNSFP_MetaLR_pred=.	dbNSFP_MetaSVM_pred=.	dbNSFP_MutationAssessor_pred=.	dbNSFP_MutationTaster_pred=.	dbNSFP_PROVEAN_pred=.	dbNSFP_Polyphen2_HDIV_pred=.	dbNSFP_Polyphen2_HVAR_pred=.	dbNSFP_SIFT_pred=.	dbNSFP_SiPhy_29way_pi=.	dbNSFP_UniSNP_ids=.	dbNSFP_Uniprot_acc=.	dbNSFP_Uniprot_id=.	dbNSFP_aapos_FATHMM=.	dbNSFP_aapos_SIFT=.	dbNSFP_cds_strand=.	dbNSFP_clinvar_rs=.	dbNSFP_clinvar_trait=.	dbNSFP_genename=.	dbNSFP_hg38_chr=.	dbNSFP_refcodon=.	GT:AD:DP:GQ:PL
5	101253310	5:101253310_T/C	T	C	328.91	PASS	AC=1	AF=0.056	AN=18	BaseQRankSum=-1.2	ClippingRankSum=0.732	DP=264	FS=9.034	MLEAC=1	MLEAF=0.056	MQ=60	MQRankSum=0.79	QD=13.7	ReadPosRankSum=-0.381	SOR=1.472	dbNSFP_Ancestral_allele=.	dbNSFP_COSMIC_ID=.	dbNSFP_Ensembl_geneid=.	dbNSFP_Ensembl_transcriptid=.	dbNSFP_FATHMM_pred=.	dbNSFP_Interpro_domain=.	dbNSFP_LRT_pred=.	dbNSFP_MetaLR_pred=.	dbNSFP_MetaSVM_pred=.	dbNSFP_MutationAssessor_pred=.	dbNSFP_MutationTaster_pred=.	dbNSFP_PROVEAN_pred=.	dbNSFP_Polyphen2_HDIV_pred=.	dbNSFP_Polyphen2_HVAR_pred=.	dbNSFP_SIFT_pred=.	dbNSFP_SiPhy_29way_pi=.	dbNSFP_UniSNP_ids=.	dbNSFP_Uniprot_acc=.	dbNSFP_Uniprot_id=.	dbNSFP_aapos_FATHMM=.	dbNSFP_aapos_SIFT=.	dbNSFP_cds_strand=.	dbNSFP_clinvar_rs=.	dbNSFP_clinvar_trait=.	dbNSFP_genename=.	dbNSFP_hg38_chr=.	dbNSFP_refcodon=.	GT:AD:DP:GQ:PL	0/0:30,0:30:90:0,90,1347
5	102853600	5:102853600_A/T	A	T	423.91	PASS	AC=1	AF=0.056	AN=18	ANN=T|intron_variant|MODIFIER|AC010423.1|ENSG00000226926|transcript|ENST00000412514|unitary_pseudogene|2/9|n.696+1766T>A||||||	BaseQRankSum=-0.717	ClippingRankSum=-0.542	DP=313	FS=3.127	MLEAC=1	MLEAF=0.056	MQ=60	MQRankSum=0.647	QD=12.47	ReadPosRankSum=1.28	SOR=0.757	dbNSFP_Ancestral_allele=.	dbNSFP_COSMIC_ID=.	dbNSFP_Ensembl_geneid=.	dbNSFP_Ensembl_transcriptid=.	dbNSFP_FATHMM_pred=.	dbNSFP_Interpro_domain=.	dbNSFP_LRT_pred=.	dbNSFP_MetaLR_pred=.	dbNSFP_MetaSVM_pred=.	dbNSFP_MutationAssessor_pred=.	dbNSFP_MutationTaster_pred=.	dbNSFP_PROVEAN_pred=.	dbNSFP_Polyphen2_HDIV_pred=.	dbNSFP_Polyphen2_HVAR_pred=.	dbNSFP_SIFT_pred=.	dbNSFP_SiPhy_29way_pi=.	dbNSFP_UniSNP_ids=.	dbNSFP_Uniprot_acc=.	dbNSFP_Uniprot_id=.	dbNSFP_aapos_FATHMM=.	dbNSFP_aapos_SIFT=.	dbNSFP_cds_strand=.	dbNSFP_clinvar_rs=.	dbNSFP_clinvar_trait=.	dbNSFP_genename=.	dbNSFP_hg38_chr=.	dbNSFP_refcodon=.	GT:AD:DP:GQ:PL
5	114187395	5:114187395_G/A	G	A	237.91	PASS	AC=1	AF=0.056	AN=18	BaseQRankSum=0.049	ClippingRankSum=-0.443	DP=277	FS=0	MLEAC=1	MLEAF=0.056	MQ=60	MQRankSum=0.492	QD=8.5	ReadPosRankSum=0.59	SOR=0.818	dbNSFP_Ancestral_allele=.	dbNSFP_COSMIC_ID=.	dbNSFP_Ensembl_geneid=.	dbNSFP_Ensembl_transcriptid=.	dbNSFP_FATHMM_pred=.	dbNSFP_Interpro_domain=.	dbNSFP_LRT_pred=.	dbNSFP_MetaLR_pred=.	dbNSFP_MetaSVM_pred=.	dbNSFP_MutationAssessor_pred=.	dbNSFP_MutationTaster_pred=.	dbNSFP_PROVEAN_pred=.	dbNSFP_Polyphen2_HDIV_pred=.	dbNSFP_Polyphen2_HVAR_pred=.	dbNSFP_SIFT_pred=.	dbNSFP_SiPhy_29way_pi=.	dbNSFP_UniSNP_ids=.	dbNSFP_Uniprot_acc=.	dbNSFP_Uniprot_id=.	dbNSFP_aapos_FATHMM=.	dbNSFP_aapos_SIFT=.	dbNSFP_cds_strand=.	dbNSFP_clinvar_rs=.	dbNSFP_clinvar_trait=.	dbNSFP_genename=.	dbNSFP_hg38_chr=.	dbNSFP_refcodon=.	GT:AD:DP:GQ:PL	0/0:33,0:33:83:0,83,1305
5	115749553	5:115749553_G/A	G	A	342.91	PASS	AC=1	AF=0.056	AN=18	BaseQRankSum=-0.103	ClippingRankSum=-0.268	DP=297	FS=1.515	MLEAC=1	MLEAF=0.056	MQ=60	MQRankSum=-1.053	QD=11.06	ReadPosRankSum=-0.145	SOR=0.368	dbNSFP_Ancestral_allele=.	dbNSFP_COSMIC_ID=.	dbNSFP_Ensembl_geneid=.	dbNSFP_Ensembl_transcriptid=.	dbNSFP_FATHMM_pred=.	dbNSFP_Interpro_domain=.	dbNSFP_LRT_pred=.	dbNSFP_MetaLR_pred=.	dbNSFP_MetaSVM_pred=.	dbNSFP_MutationAssessor_pred=.	dbNSFP_MutationTaster_pred=.	dbNSFP_PROVEAN_pred=.	dbNSFP_Polyphen2_HDIV_pred=.	dbNSFP_Polyphen2_HVAR_pred=.	dbNSFP_SIFT_pred=.	dbNSFP_SiPhy_29way_pi=.	dbNSFP_UniSNP_ids=.	dbNSFP_Uniprot_acc=.	dbNSFP_Uniprot_id=.	dbNSFP_aapos_FATHMM=.	dbNSFP_aapos_SIFT=.	dbNSFP_cds_strand=.	dbNSFP_clinvar_rs=.	dbNSFP_clinvar_trait=.	dbNSFP_genename=.	dbNSFP_hg38_chr=.	dbNSFP_refcodon=.	GT:AD:DP:GQ:PL	0/0:38,0:38:99:0,101,1567
5	116549204	5:116549204_G/A	G	A	495.91	PASS	AC=1	AF=0.056	AN=18	BaseQRankSum=1.45	ClippingRankSum=0.139	DP=301	FS=3.18	MLEAC=1	MLEAF=0.056	MQ=60	MQRankSum=1.21	QD=16	ReadPosRankSum=1.09	SOR=0.293	dbNSFP_Ancestral_allele=.	dbNSFP_COSMIC_ID=.	dbNSFP_Ensembl_geneid=.	dbNSFP_Ensembl_transcriptid=.	dbNSFP_FATHMM_pred=.	dbNSFP_Interpro_domain=.	dbNSFP_LRT_pred=.	dbNSFP_MetaLR_pred=.	dbNSFP_MetaSVM_pred=.	dbNSFP_MutationAssessor_pred=.	dbNSFP_MutationTaster_pred=.	dbNSFP_PROVEAN_pred=.	dbNSFP_Polyphen2_HDIV_pred=.	dbNSFP_Polyphen2_HVAR_pred=.	dbNSFP_SIFT_pred=.	dbNSFP_SiPhy_29way_pi=.	dbNSFP_UniSNP_ids=.	dbNSFP_Uniprot_acc=.	dbNSFP_Uniprot_id=.	dbNSFP_aapos_FATHMM=.	dbNSFP_aapos_SIFT=.	dbNSFP_cds_strand=.	dbNSFP_clinvar_rs=.	dbNSFP_clinvar_trait=.	dbNSFP_genename=.	dbNSFP_hg38_chr=.	dbNSFP_refcodon=.	GT:AD:DP:GQ:PL	0/0:39,0:39:99:0,101,1620
5	121852216	5:121852216_A/G	A	G	370.91	PASS	AC=1	AF=0.056	AN=18	BaseQRankSum=-0.129	ClippingRankSum=-0.301	DP=307	FS=1.477	MLEAC=1	MLEAF=0.056	MQ=60	MQRankSum=0.043	QD=12.36	ReadPosRankSum=-1.076	SOR=0.416	dbNSFP_Ancestral_allele=.	dbNSFP_COSMIC_ID=.	dbNSFP_Ensembl_geneid=.	dbNSFP_Ensembl_transcriptid=.	dbNSFP_FATHMM_pred=.	dbNSFP_Interpro_domain=.	dbNSFP_LRT_pred=.	dbNSFP_MetaLR_pred=.	dbNSFP_MetaSVM_pred=.	dbNSFP_MutationAssessor_pred=.	dbNSFP_MutationTaster_pred=.	dbNSFP_PROVEAN_pred=.	dbNSFP_Polyphen2_HDIV_pred=.	dbNSFP_Polyphen2_HVAR_pred=.	dbNSFP_SIFT_pred=.	dbNSFP_SiPhy_29way_pi=.	dbNSFP_UniSNP_ids=.	dbNSFP_Uniprot_acc=.	dbNSFP_Uniprot_id=.	dbNSFP_aapos_FATHMM=.	dbNSFP_aapos_SIFT=.	dbNSFP_cds_strand=.	dbNSFP_clinvar_rs=.	dbNSFP_clinvar_trait=.	dbNSFP_genename=.	dbNSFP_hg38_chr=.	dbNSFP_refcodon=.	GT:AD:DP:GQ:PL	0/0:36,0:36:81:0,81,1215
5	122282717	5:122282717_A/G	A	G	319.91	PASS	AC=1	AF=0.056	AN=18	ANN=G|sequence_feature|LOW|SNX24|ENSG00000064652|domain:PX|ENST00000261369|protein_coding||c.249+863A>G||||||,G|sequence_feature|LOW|SNX24|ENSG00000064652|helix|ENST00000261369|protein_coding||c.249+863A>G||||||,G|sequence_feature|LOW|SNX24|ENSG00000064652|domain:PX|ENST00000506996|protein_coding||c.249+863A>G||||||,G|sequence_feature|LOW|SNX24|ENSG00000064652|helix|ENST00000506996|protein_coding…	BaseQRankSum=2.79	ClippingRankSum=-0.726	DP=307	FS=1.55	MLEAC=1	MLEAF=0.056	MQ=60	MQRankSum=-0.198	QD=10.66	ReadPosRankSum=0.418	SOR=0.976	dbNSFP_Ancestral_allele=.	dbNSFP_COSMIC_ID=.	dbNSFP_Ensembl_geneid=.	dbNSFP_Ensembl_transcriptid=.	dbNSFP_FATHMM_pred=.	dbNSFP_Interpro_domain=.	dbNSFP_LRT_pred=.	dbNSFP_MetaLR_pred=.	dbNSFP_MetaSVM_pred=.	dbNSFP_MutationAssessor_pred=.	dbNSFP_MutationTaster_pred=.	dbNSFP_PROVEAN_pred=.	dbNSFP_Polyphen2_HDIV_pred=.	dbNSFP_Polyphen2_HVAR_pred=.	dbNSFP_SIFT_pred=.	dbNSFP_SiPhy_29way_pi=.	dbNSFP_UniSNP_ids=.	dbNSFP_Uniprot_acc=.	dbNSFP_Uniprot_id=.	dbNSFP_aapos_FATHMM=.	dbNSFP_aapos_SIFT=.	dbNSFP_cds_strand=.	dbNSFP_clinvar_rs=.	dbNSFP_clinvar_trait=.	dbNSFP_genename=.	dbNSFP_hg38_chr=.	dbNSFP_refcodon=.	GT:AD:DP:GQ:PL
5	125227181	5:125227181_T/C	T	C	289.91	PASS	AC=1	AF=0.056	AN=18	BaseQRankSum=0.539	ClippingRankSum=-0.97	DP=292	FS=0	MLEAC=1	MLEAF=0.056	MQ=60	MQRankSum=-0.593	QD=11.15	ReadPosRankSum=1.02	SOR=0.773	dbNSFP_Ancestral_allele=.	dbNSFP_COSMIC_ID=.	dbNSFP_Ensembl_geneid=.	dbNSFP_Ensembl_transcriptid=.	dbNSFP_FATHMM_pred=.	dbNSFP_Interpro_domain=.	dbNSFP_LRT_pred=.	dbNSFP_MetaLR_pred=.	dbNSFP_MetaSVM_pred=.	dbNSFP_MutationAssessor_pred=.	dbNSFP_MutationTaster_pred=.	dbNSFP_PROVEAN_pred=.	dbNSFP_Polyphen2_HDIV_pred=.	dbNSFP_Polyphen2_HVAR_pred=.	dbNSFP_SIFT_pred=.	dbNSFP_SiPhy_29way_pi=.	dbNSFP_UniSNP_ids=.	dbNSFP_Uniprot_acc=.	dbNSFP_Uniprot_id=.	dbNSFP_aapos_FATHMM=.	dbNSFP_aapos_SIFT=.	dbNSFP_cds_strand=.	dbNSFP_clinvar_rs=.	dbNSFP_clinvar_trait=.	dbNSFP_genename=.	dbNSFP_hg38_chr=.	dbNSFP_refcodon=.	GT:AD:DP:GQ:PL	0/0:35,0:35:99:0,99,1485
5	125580328	5:125580328_T/C	T	C	447.91	PASS	AC=1	AF=0.056	AN=18	ANN=C|intron_variant|MODIFIER|RP11-114J13.1|ENSG00000248752|transcript|ENST00000450613|lincRNA|1/2|n.71+35095A>G||||||	BaseQRankSum=0.014	ClippingRankSum=1.83	DP=325	FS=0	MLEAC=1	MLEAF=0.056	MQ=60	MQRankSum=1.18	QD=11.2	ReadPosRankSum=0.383	SOR=0.56	dbNSFP_Ancestral_allele=.	dbNSFP_COSMIC_ID=.	dbNSFP_Ensembl_geneid=.	dbNSFP_Ensembl_transcriptid=.	dbNSFP_FATHMM_pred=.	dbNSFP_Interpro_domain=.	dbNSFP_LRT_pred=.	dbNSFP_MetaLR_pred=.	dbNSFP_MetaSVM_pred=.	dbNSFP_MutationAssessor_pred=.	dbNSFP_MutationTaster_pred=.	dbNSFP_PROVEAN_pred=.	dbNSFP_Polyphen2_HDIV_pred=.	dbNSFP_Polyphen2_HVAR_pred=.	dbNSFP_SIFT_pred=.	dbNSFP_SiPhy_29way_pi=.	dbNSFP_UniSNP_ids=.	dbNSFP_Uniprot_acc=.	dbNSFP_Uniprot_id=.	dbNSFP_aapos_FATHMM=.	dbNSFP_aapos_SIFT=.	dbNSFP_cds_strand=.	dbNSFP_clinvar_rs=.	dbNSFP_clinvar_trait=.	dbNSFP_genename=.	dbNSFP_hg38_chr=.	dbNSFP_refcodon=.	GT:AD:DP:GQ:PL
5	143185179	5:143185179_G/A	G	A	296.91	PASS	AC=1	AF=0.056	AN=18	ANN=A|intron_variant|MODIFIER|CTB-57H20.1|ENSG00000249881|transcript|ENST00000503323|sense_overlapping|4/4|n.380-22713G>A||||||	BaseQRankSum=-1.124	ClippingRankSum=-0.757	DP=294	FS=5.684	MLEAC=1	MLEAF=0.056	MQ=60	MQRankSum=-2.042	QD=10.24	ReadPosRankSum=-1.354	SOR=0.85	dbNSFP_Ancestral_allele=.	dbNSFP_COSMIC_ID=.	dbNSFP_Ensembl_geneid=.	dbNSFP_Ensembl_transcriptid=.	dbNSFP_FATHMM_pred=.	dbNSFP_Interpro_domain=.	dbNSFP_LRT_pred=.	dbNSFP_MetaLR_pred=.	dbNSFP_MetaSVM_pred=.	dbNSFP_MutationAssessor_pred=.	dbNSFP_MutationTaster_pred=.	dbNSFP_PROVEAN_pred=.	dbNSFP_Polyphen2_HDIV_pred=.	dbNSFP_Polyphen2_HVAR_pred=.	dbNSFP_SIFT_pred=.	dbNSFP_SiPhy_29way_pi=.	dbNSFP_UniSNP_ids=.	dbNSFP_Uniprot_acc=.	dbNSFP_Uniprot_id=.	dbNSFP_aapos_FATHMM=.	dbNSFP_aapos_SIFT=.	dbNSFP_cds_strand=.	dbNSFP_clinvar_rs=.	dbNSFP_clinvar_trait=.	dbNSFP_genename=.	dbNSFP_hg38_chr=.	dbNSFP_refcodon=.	GT:AD:DP:GQ:PL
5	148259660	5:148259660_A/G	A	G	514.91	PASS	AC=1	AF=0.056	AN=18	BaseQRankSum=0.567	ClippingRankSum=0.986	DP=313	FS=0	MLEAC=1	MLEAF=0.056	MQ=60	MQRankSum=0.687	QD=13.55	ReadPosRankSum=0.388	SOR=0.577	dbNSFP_Ancestral_allele=.	dbNSFP_COSMIC_ID=.	dbNSFP_Ensembl_geneid=.	dbNSFP_Ensembl_transcriptid=.	dbNSFP_FATHMM_pred=.	dbNSFP_Interpro_domain=.	dbNSFP_LRT_pred=.	dbNSFP_MetaLR_pred=.	dbNSFP_MetaSVM_pred=.	dbNSFP_MutationAssessor_pred=.	dbNSFP_MutationTaster_pred=.	dbNSFP_PROVEAN_pred=.	dbNSFP_Polyphen2_HDIV_pred=.	dbNSFP_Polyphen2_HVAR_pred=.	dbNSFP_SIFT_pred=.	dbNSFP_SiPhy_29way_pi=.	dbNSFP_UniSNP_ids=.	dbNSFP_Uniprot_acc=.	dbNSFP_Uniprot_id=.	dbNSFP_aapos_FATHMM=.	dbNSFP_aapos_SIFT=.	dbNSFP_cds_strand=.	dbNSFP_clinvar_rs=.	dbNSFP_clinvar_trait=.	dbNSFP_genename=.	dbNSFP_hg38_chr=.	dbNSFP_refcodon=.	GT:AD:DP:GQ:PL	0/0:40,0:40:99:0,108,1620
5	151981594	5:151981594_A/G	A	G	367.91	PASS	AC=1	AF=0.056	AN=18	BaseQRankSum=0.876	ClippingRankSum=-0.787	DP=319	FS=22.958	MLEAC=1	MLEAF=0.056	MQ=60	MQRankSum=1.01	QD=12.69	ReadPosRankSum=1.1	SOR=1.634	dbNSFP_Ancestral_allele=.	dbNSFP_COSMIC_ID=.	dbNSFP_Ensembl_geneid=.	dbNSFP_Ensembl_transcriptid=.	dbNSFP_FATHMM_pred=.	dbNSFP_Interpro_domain=.	dbNSFP_LRT_pred=.	dbNSFP_MetaLR_pred=.	dbNSFP_MetaSVM_pred=.	dbNSFP_MutationAssessor_pred=.	dbNSFP_MutationTaster_pred=.	dbNSFP_PROVEAN_pred=.	dbNSFP_Polyphen2_HDIV_pred=.	dbNSFP_Polyphen2_HVAR_pred=.	dbNSFP_SIFT_pred=.	dbNSFP_SiPhy_29way_pi=.	dbNSFP_UniSNP_ids=.	dbNSFP_Uniprot_acc=.	dbNSFP_Uniprot_id=.	dbNSFP_aapos_FATHMM=.	dbNSFP_aapos_SIFT=.	dbNSFP_cds_strand=.	dbNSFP_clinvar_rs=.	dbNSFP_clinvar_trait=.	dbNSFP_genename=.	dbNSFP_hg38_chr=.	dbNSFP_refcodon=.	GT:AD:DP:GQ:PL	0/0:40,0:40:99:0,102,1592
5	155209408	5:155209408_A/G	A	G	283.91	PASS	AC=1	AF=0.056	AN=18	BaseQRankSum=0.028	ClippingRankSum=-0.255	DP=271	FS=6.995	MLEAC=1	MLEAF=0.056	MQ=60	MQRankSum=-0.368	QD=11.36	ReadPosRankSum=1.22	SOR=0.462	dbNSFP_Ancestral_allele=.	dbNSFP_COSMIC_ID=.	dbNSFP_Ensembl_geneid=.	dbNSFP_Ensembl_transcriptid=.	dbNSFP_FATHMM_pred=.	dbNSFP_Interpro_domain=.	dbNSFP_LRT_pred=.	dbNSFP_MetaLR_pred=.	dbNSFP_MetaSVM_pred=.	dbNSFP_MutationAssessor_pred=.	dbNSFP_MutationTaster_pred=.	dbNSFP_PROVEAN_pred=.	dbNSFP_Polyphen2_HDIV_pred=.	dbNSFP_Polyphen2_HVAR_pred=.	dbNSFP_SIFT_pred=.	dbNSFP_SiPhy_29way_pi=.	dbNSFP_UniSNP_ids=.	dbNSFP_Uniprot_acc=.	dbNSFP_Uniprot_id=.	dbNSFP_aapos_FATHMM=.	dbNSFP_aapos_SIFT=.	dbNSFP_cds_strand=.	dbNSFP_clinvar_rs=.	dbNSFP_clinvar_trait=.	dbNSFP_genename=.	dbNSFP_hg38_chr=.	dbNSFP_refcodon=.	GT:AD:DP:GQ:PL	0/0:30,0:30:81:0,81,1215
5	155434134	5:155434134_T/C	T	C	407.91	PASS	AC=1	AF=0.056	AN=18	ANN=C|intron_variant|MODIFIER|SGCD|ENSG00000170624|transcript|ENST00000517913|protein_coding|1/9|c.-281-110754T>C||||||	BaseQRankSum=0.233	ClippingRankSum=0.191	DP=306	FS=0	MLEAC=1	MLEAF=0.056	MQ=60	MQRankSum=-1.588	QD=13.6	ReadPosRankSum=-0.402	SOR=0.662	dbNSFP_Ancestral_allele=.	dbNSFP_COSMIC_ID=.	dbNSFP_Ensembl_geneid=.	dbNSFP_Ensembl_transcriptid=.	dbNSFP_FATHMM_pred=.	dbNSFP_Interpro_domain=.	dbNSFP_LRT_pred=.	dbNSFP_MetaLR_pred=.	dbNSFP_MetaSVM_pred=.	dbNSFP_MutationAssessor_pred=.	dbNSFP_MutationTaster_pred=.	dbNSFP_PROVEAN_pred=.	dbNSFP_Polyphen2_HDIV_pred=.	dbNSFP_Polyphen2_HVAR_pred=.	dbNSFP_SIFT_pred=.	dbNSFP_SiPhy_29way_pi=.	dbNSFP_UniSNP_ids=.	dbNSFP_Uniprot_acc=.	dbNSFP_Uniprot_id=.	dbNSFP_aapos_FATHMM=.	dbNSFP_aapos_SIFT=.	dbNSFP_cds_strand=.	dbNSFP_clinvar_rs=.	dbNSFP_clinvar_trait=.	dbNSFP_genename=.	dbNSFP_hg38_chr=.	dbNSFP_refcodon=.	GT:AD:DP:GQ:PL
5	156395466	5:156395466_G/T	G	T	358.91	PASS	AC=1	AF=0.056	AN=18	BaseQRankSum=-0.258	ClippingRankSum=-0.184	DP=297	FS=3.329	MLEAC=1	MLEAF=0.056	MQ=60	MQRankSum=-0.663	QD=10.56	ReadPosRankSum=-0.331	SOR=1.156	dbNSFP_Ancestral_allele=.	dbNSFP_COSMIC_ID=.	dbNSFP_Ensembl_geneid=.	dbNSFP_Ensembl_transcriptid=.	dbNSFP_FATHMM_pred=.	dbNSFP_Interpro_domain=.	dbNSFP_LRT_pred=.	dbNSFP_MetaLR_pred=.	dbNSFP_MetaSVM_pred=.	dbNSFP_MutationAssessor_pred=.	dbNSFP_MutationTaster_pred=.	dbNSFP_PROVEAN_pred=.	dbNSFP_Polyphen2_HDIV_pred=.	dbNSFP_Polyphen2_HVAR_pred=.	dbNSFP_SIFT_pred=.	dbNSFP_SiPhy_29way_pi=.	dbNSFP_UniSNP_ids=.	dbNSFP_Uniprot_acc=.	dbNSFP_Uniprot_id=.	dbNSFP_aapos_FATHMM=.	dbNSFP_aapos_SIFT=.	dbNSFP_cds_strand=.	dbNSFP_clinvar_rs=.	dbNSFP_clinvar_trait=.	dbNSFP_genename=.	dbNSFP_hg38_chr=.	dbNSFP_refcodon=.	GT:AD:DP:GQ:PGT:PID:PL	0/0:48,0:48:99:.:.:0,120,1800
5	156395467	5:156395467_A/C	A	C	358.91	PASS	AC=1	AF=0.056	AN=18	BaseQRankSum=0.92	ClippingRankSum=-0.258	DP=301	FS=3.329	MLEAC=1	MLEAF=0.056	MQ=60	MQRankSum=0.405	QD=10.56	ReadPosRankSum=0.184	SOR=1.156	dbNSFP_Ancestral_allele=.	dbNSFP_COSMIC_ID=.	dbNSFP_Ensembl_geneid=.	dbNSFP_Ensembl_transcriptid=.	dbNSFP_FATHMM_pred=.	dbNSFP_Interpro_domain=.	dbNSFP_LRT_pred=.	dbNSFP_MetaLR_pred=.	dbNSFP_MetaSVM_pred=.	dbNSFP_MutationAssessor_pred=.	dbNSFP_MutationTaster_pred=.	dbNSFP_PROVEAN_pred=.	dbNSFP_Polyphen2_HDIV_pred=.	dbNSFP_Polyphen2_HVAR_pred=.	dbNSFP_SIFT_pred=.	dbNSFP_SiPhy_29way_pi=.	dbNSFP_UniSNP_ids=.	dbNSFP_Uniprot_acc=.	dbNSFP_Uniprot_id=.	dbNSFP_aapos_FATHMM=.	dbNSFP_aapos_SIFT=.	dbNSFP_cds_strand=.	dbNSFP_clinvar_rs=.	dbNSFP_clinvar_trait=.	dbNSFP_genename=.	dbNSFP_hg38_chr=.	dbNSFP_refcodon=.	GT:AD:DP:GQ:PGT:PID:PL	0/0:48,0:48:99:.:.:0,120,1800
5	162179133	5:162179133_G/A	G	A	313.91	PASS	AC=1	AF=0.056	AN=18	BaseQRankSum=0.062	ClippingRankSum=0.145	DP=285	FS=5.632	MLEAC=1	MLEAF=0.056	MQ=60	MQRankSum=-1.59	QD=10.13	ReadPosRankSum=1.63	SOR=1.112	dbNSFP_Ancestral_allele=.	dbNSFP_COSMIC_ID=.	dbNSFP_Ensembl_geneid=.	dbNSFP_Ensembl_transcriptid=.	dbNSFP_FATHMM_pred=.	dbNSFP_Interpro_domain=.	dbNSFP_LRT_pred=.	dbNSFP_MetaLR_pred=.	dbNSFP_MetaSVM_pred=.	dbNSFP_MutationAssessor_pred=.	dbNSFP_MutationTaster_pred=.	dbNSFP_PROVEAN_pred=.	dbNSFP_Polyphen2_HDIV_pred=.	dbNSFP_Polyphen2_HVAR_pred=.	dbNSFP_SIFT_pred=.	dbNSFP_SiPhy_29way_pi=.	dbNSFP_UniSNP_ids=.	dbNSFP_Uniprot_acc=.	dbNSFP_Uniprot_id=.	dbNSFP_aapos_FATHMM=.	dbNSFP_aapos_SIFT=.	dbNSFP_cds_strand=.	dbNSFP_clinvar_rs=.	dbNSFP_clinvar_trait=.	dbNSFP_genename=.	dbNSFP_hg38_chr=.	dbNSFP_refcodon=.	GT:AD:DP:GQ:PL	0/0:36,0:36:99:0,99,1485
5	168981593	5:168981593_C/G	C	G	566.62	PASS	AC=2	AF=0.111	AN=18	BaseQRankSum=0.591	ClippingRankSum=0.525	DP=285	FS=0	MLEAC=2	MLEAF=0.111	MQ=60	MQRankSum=0.788	QD=12.06	ReadPosRankSum=0.854	SOR=0.7	dbNSFP_Ancestral_allele=.	dbNSFP_COSMIC_ID=.	dbNSFP_Ensembl_geneid=.	dbNSFP_Ensembl_transcriptid=.	dbNSFP_FATHMM_pred=.	dbNSFP_Interpro_domain=.	dbNSFP_LRT_pred=.	dbNSFP_MetaLR_pred=.	dbNSFP_MetaSVM_pred=.	dbNSFP_MutationAssessor_pred=.	dbNSFP_MutationTaster_pred=.	dbNSFP_PROVEAN_pred=.	dbNSFP_Polyphen2_HDIV_pred=.	dbNSFP_Polyphen2_HVAR_pred=.	dbNSFP_SIFT_pred=.	dbNSFP_SiPhy_29way_pi=.	dbNSFP_UniSNP_ids=.	dbNSFP_Uniprot_acc=.	dbNSFP_Uniprot_id=.	dbNSFP_aapos_FATHMM=.	dbNSFP_aapos_SIFT=.	dbNSFP_cds_strand=.	dbNSFP_clinvar_rs=.	dbNSFP_clinvar_trait=.	dbNSFP_genename=.	dbNSFP_hg38_chr=.	dbNSFP_refcodon=.	GT:AD:DP:GQ:PL	0/0:41,0:41:99:0,100,1600
[truncated: 421 more rows]
[truncated: 62 more columns]

## Sheet: MUTYHKO1_subclone10.3-spec_INDE
##fileformat=VCFv4.1
##ALT=<ID=NON_REF,Description="Represents any possible alternative allele at this location">
##FILTER=<ID=INDEL_HardToValidate,Description="MQ0 >= 4 && ((MQ0 / (1.0 * DP)) > 0.1)">
##FILTER=<ID=INDEL_LowCoverage,Description="DP < 5">
##FILTER=<ID=INDEL_LowQual,Description="QUAL >= 30.0 && QUAL < 50.0">
##FILTER=<ID=INDEL_LowQualityDepth,Description="QD < 2.0">
##FILTER=<ID=INDEL_ReadPosRankSumLow,Description="ReadPosRankSum < -20.0">
##FILTER=<ID=INDEL_SOR,Description="SOR > 10.0">
##FILTER=<ID=INDEL_StrandBias,Description="FS > 200.0">
##FILTER=<ID=INDEL_VeryLowQual,Description="QUAL < 30.0">
##FILTER=<ID=LowQual,Description="Low quality">
##FILTER=<ID=SNP_HaplotypeScoreHigh,Description="HaplotypeScore > 13.0">
##FILTER=<ID=SNP_HardToValidate,Description="MQ0 >= 4 && ((MQ0 / (1.0 * DP)) > 0.1)">
##FILTER=<ID=SNP_LowCoverage,Description="DP < 5">
##FILTER=<ID=SNP_LowQual,Description="QUAL >= 30.0 && QUAL < 50.0">
[truncated: 401 more rows]

## Sheet: MUTYHKO1_subclone10.3-spec_SNV
##fileformat=VCFv4.1
[truncated: 2,520 more rows]
[truncated: 60 more columns]

## Sheet: OGG1KO1_subclone14.2-spec_INDEL
##fileformat=VCFv4.1
[truncated: 436 more rows]

## Sheet: OGG1KO1_subclone14.2-spec_SNV
##fileformat=VCFv4.1
[truncated: 2,435 more rows]
[truncated: 75 more columns]

[truncated: 10 more sheets: MUTYHKO2_subclone18.2-spec_INDE, MUTYHKO2_subclone18.2-spec_SNV, NUDT1KO2_subclone20.3-spec_INDE, NUDT1KO2_subclone20.3-spec_SNV, OGG1KO2-subclone61.1-spec_INDEL, OGG1KO2-subclone61.1-spec_SNV, WT2_subclonewt1.2.1-spec_INDEL, WT2_subclonewt1.2.1-spec_SNV, WT1_subclonewt9.1-spec_INDEL, WT1_subclonewt9.1-spec_SNV]
